# Supplementary material for: MiR‐940 Suppresses Ferroptosis by Controlling Expression of Key Regulatory Genes
Source: Adv Sci (Weinh). 2026 May 29:e75830. Online ahead of print. doi: 10.1002/advs.75830 (PMC13336029; doi:10.1002/advs.75830)
Supplement: Supplementary file 3 — Supporting File 3: advs75830‐sup‐0003‐Suppl Table 2_Kolak_miR‐940 ferroptosis_qRT‐PCR primer.xlsx. [file ADVS-9999-e75830-s003.xlsx]

## Sheet: Tabelle1
Gene	Primer	Sequence (5’–3’) / Catalogue number, Supplier
ACSL4	fwd	CCCCCGCTATCTCTCAGACAC
	rev	GGTGCTCCAACTCTGCCAG
DMT1	fwd	AGCTCCACCATGACAGGAACCT
	rev	TGGCAATAGAGCGAGTCAGAACC
GPX4	fwd	GCAACCAGTTTGGGAGGCAGGAG
	rev	CCTCCATGGGACCATAGCGCTTC
LPCAT3	fwd	ATCACTGCCGTCCCTCACTAC
	rev	AGTCAACAGCCAAACCAATC
miR-940	fwd	AAGGCAGGGCCCCCGCUCCCC
MystiCq® microRNA qPCR Control Primer	fwd	AGUUGAGGUCACACGCUGGUC GAUGAACUCCUAAGUGUAGGU AGUGUGCUAAACAGCGCGCAAG
MystiCq® Universal PCR Primer	rev	MIRUP-500RXN, Sigma-Aldrich, Merck
RNA polymerase II	fwd	GCACCACGTCCAATGACAT
	rev	GTGCGGCTGCTTCCATAA
