# Supplementary material for: MiR‐940 Suppresses Ferroptosis by Controlling Expression of Key Regulatory Genes
Source: Adv Sci (Weinh). 2026 May 29:e75830. Online ahead of print. doi: 10.1002/advs.75830 (PMC13336029; doi:10.1002/advs.75830)
Supplement: Supplementary file 4 — Supporting File 4: advs75830‐sup‐0004‐Suppl Table 3_Kolak_mir‐940 ferroptosis_CRISPR KO screen.xlsx. [file ADVS-9999-e75830-s002.xlsx]

## Sheet: Whole Data Set
Gene symbol	FDR(Bonferroni)	FDR(BH)	p-value	'-log2(p-value)'	log2(Fold change)	#reads imputated control1	#reads imputated control2	#reads imputated control3	#reads imputated control4	#reads imputated control5	#reads imputated control1 (replicate1)	#reads imputated control2 (replicate1)	#reads imputated control3 (replicate1)	#reads imputated control4 (replicate1)	#reads imputated control5 (replicate1)	#reads imputated condition1	#reads imputated condition2	#reads imputated condition3	#reads imputated condition4	#reads imputated condition5	#reads imputated condition1 (replicate1)	#reads imputated condition2 (replicate1)	#reads imputated condition3 (replicate1)	#reads imputated condition4 (replicate1)	#reads imputated condition5 (replicate1)	#reads control1	#reads control2	#reads control3	#reads control4	#reads control5	#reads control1 (replicate1)	#reads control2 (replicate1)	#reads control3 (replicate1)	#reads control4 (replicate1)	#reads control5 (replicate1)	#reads condition1	#reads condition2	#reads condition3	#reads condition4	#reads condition5	#reads condition1 (replicate1)	#reads condition2 (replicate1)	#reads condition3 (replicate1)	#reads condition4 (replicate1)	#reads condition5 (replicate1)
MAGEB16	4.65e-12	1.2e-14	2.22e-16	52	3.52149	194	167	31	31	31	22	27	6	6	6	634	539	417	417	417	520	693	303	303	303	194	167	31			22	27	6			634	539	417			520	693	303
CAAP1	4.65e-12	1.2e-14	2.22e-16	52	3.09904	7	57	4	4	4	31	91	1	1	1	130	253	57	57	57	120	359	8	8	8	7	57	4			31	91	1			130	253	57			120	359	8
GPR61	4.65e-12	1.2e-14	2.22e-16	52	2.29959	56	15	101	15	15	37	1	10	1	1	112	99	203	99	99	138	4	285	4	4	56	15	101			37	1	10			112	99	203			138	4	285
KRAS	4.65e-12	1.2e-14	2.22e-16	52	1.63188	344	31	63	31	31	90	1	1	1	1	299	13	113	13	13	616	98	200	98	98	344	31	63			90	1	1			299	13	113			616	98	200
HSD3B7	4.65e-12	1.2e-14	2.22e-16	52	-2.16754	195	1067	143	143	143	250	454	116	116	116	88	203	33	33	33	8	321	72	8	8	195	1067	143			250	454	116			88	203	33			8	321	72
TMEM102	4.65e-12	1.2e-14	2.22e-16	52	-2.96292	61	39	212	39	39	87	148	315	87	87	19	1	85	1	1	12	18	78	12	12	61	39	212			87	148	315			19	1	85			12	18	78
DZIP1	4.65e-12	1.2e-14	2.22e-16	52	-4.31266	29	55	97	29	29	69	4	315	4	4	1	1	70	1	1	1	1	1	1	1	29	55	97			69	4	315			1	1	70			1	1	1
HELZ	4.65e-12	1.2e-14	2.22e-16	52	-4.68921	59	119	189	59	59	35	96	227	35	35	2	3	68	2	2	1	1	10	1	1	59	119	189			35	96	227			2	3	68			1	1	10
CELF4	4.65e-12	1.2e-14	2.22e-16	52	-4.98319	24	474	1398	24	24	26	512	836	26	26	1	63	13	1	1	1	37	3	1	1	24	474	1398			26	512	836			1	63	13			1	37	3
ACYP2	4.65e-12	1.2e-14	2.22e-16	52	-5.57075	364	51	106	51	51	42	136	96	42	42	32	1	1	1	1	19	1	1	1	1	364	51	106			42	136	96			32	1	1			19	1	1
LY86	9.3e-12	2.35e-14	4.44e-16	51	2.35925	43	113	20	20	20	3	116	37	3	3	94	442	211	94	94	78	240	229	78	78	43	113	20			3	116	37			94	442	211			78	240	229
SAMD8	9.3e-12	2.35e-14	4.44e-16	51	1.33172	11	429	274	11	11	1	226	322	1	1	5	447	776	5	5	35	924	455	35	35	11	429	274			1	226	322			5	447	776			35	924	455
AIM2	9.3e-12	2.35e-14	4.44e-16	51	-0.115571	523	1	1	1	1	551	1	1	1	1	523	1	1	1	1	613	1	1	1	1	523					551					523					613
PSEN2	9.3e-12	2.35e-14	4.44e-16	51	-0.124726	115	197	1	1	1	60	286	1	1	1	99	219	1	1	1	79	260	1	1	1	115	197				60	286				99	219				79	260
LRRCC1	9.3e-12	2.35e-14	4.44e-16	51	-0.148006	183	1	1	1	1	323	1	1	1	1	173	1	1	1	1	319	1	1	1	1	183					323					173					319
ERBB2	9.3e-12	2.35e-14	4.44e-16	51	-3.78653	222	131	21	21	21	6	9	1	1	1	29	2	1	1	1	3	1	1	1	1	222	131	21			6	9	1			29	2	1			3	1	1
DUSP22	9.3e-12	2.35e-14	4.44e-16	51	-4.51183	1392	56	33	33	33	1784	12	115	12	12	314	1	2	1	1	323	1	1	1	1	1392	56	33			1784	12	115			314	1	2			323	1	1
ZNF771	9.3e-12	2.35e-14	4.44e-16	51	-5.55369	585	228	80	80	80	622	43	29	29	29	48	1	1	1	1	119	1	1	1	1	585	228	80			622	43	29			48	1	1			119	1	1
LCOR	1.39e-11	3.51e-14	6.66e-16	50.415	-0.603961	206	153	167	153	153	59	50	86	50	50	25	50	26	25	25	203	109	155	109	109	206	153	167			59	50	86			25	50	26			203	109	155
LILRB1	1.39e-11	3.51e-14	6.66e-16	50.415	-5.12157	257	67	158	67	67	336	42	20	20	20	75	2	1	1	1	19	1	1	1	1	257	67	158			336	42	20			75	2	1			19	1	1
RIOK2	1.86e-11	4.65e-14	8.88e-16	50	-1.75736	7	188	43	7	7	1	49	37	1	1	1	32	1	1	1	1	51	47	1	1	7	188	43			1	49	37			1	32	1			1	51	47
KLHL5	1.86e-11	4.65e-14	8.88e-16	50	-4.16383	114	71	65	65	65	57	7	1	1	1	28	2	1	1	1	2	1	6	1	1	114	71	65			57	7	1			28	2	1			2	1	6
HSD17B2	1.86e-11	4.65e-14	8.88e-16	50	-5.21951	210	54	243	54	54	610	38	344	38	38	8	1	29	1	1	2	1	73	1	1	210	54	243			610	38	344			8	1	29			2	1	73
BEGAIN	2.32e-11	5.8e-14	1.11e-15	49.6781	-5.62142	129	1535	146	129	129	21	1538	314	21	21	1	158	4	1	1	1	331	2	1	1	129	1535	146			21	1538	314			1	158	4			1	331	2
PEBP1	2.79e-11	6.91e-14	1.33e-15	49.415	3.11611	93	14	4	4	4	84	1	1	1	1	313	121	11	11	11	420	210	36	36	36	93	14	4			84	1	1			313	121	11			420	210	36
CPSF4	2.79e-11	6.91e-14	1.33e-15	49.415	-0.148355	79	1	1	1	1	42	1	1	1	1	53	1	1	1	1	59	1	1	1	1	79					42					53					59
hsa-mir-6780a	2.79e-11	6.91e-14	1.33e-15	49.415	-0.148417	120	1	1	1	1	121	1	1	1	1	120	1	1	1	1	105	1	1	1	1	120					121					120					105
C3AR1	3.25e-11	8.04e-14	1.55e-15	49.1926	-3.06261	22	237	371	22	22	1	233	237	1	1	1	82	75	1	1	1	88	4	1	1	22	237	371			1	233	237			1	82	75			1	88	4
SIDT1	3.72e-11	9.12e-14	1.78e-15	49	4.03041	5	50	23	5	5	1	2	8	1	1	107	195	71	71	71	102	200	153	102	102	5	50	23			1	2	8			107	195	71			102	200	153
MMS22L	3.72e-11	9.12e-14	1.78e-15	49	-0.148505	108	1	1	1	1	366	1	1	1	1	113	1	1	1	1	361	1	1	1	1	108					366					113					361
RICTOR	3.72e-11	9.12e-14	1.78e-15	49	-2.93042	12	28	296	12	12	1	9	75	1	1	1	1	60	1	1	1	1	32	1	1	12	28	296			1	9	75			1	1	60			1	1	32
PRSS36	4.65e-11	1.14e-13	2.22e-15	48.6781	-4.08003	103	684	28	28	28	13	821	1	1	1	1	171	1	1	1	1	71	1	1	1	103	684	28			13	821	1			1	171	1			1	71	1
SLC27A3	5.58e-11	1.36e-13	2.66e-15	48.415	4.8373	53	16	6	6	6	5	1	1	1	1	257	202	206	202	202	117	176	336	117	117	53	16	6			5	1	1			257	202	206			117	176	336
SIRPB1	5.58e-11	1.36e-13	2.66e-15	48.415	-2.55573	113	271	24	24	24	82	187	252	82	82	6	84	6	6	6	14	102	46	14	14	113	271	24			82	187	252			6	84	6			14	102	46
hsa-mir-147b	6.51e-11	1.57e-13	3.11e-15	48.1926	2.29332	61	66	73	61	61	57	1	48	1	1	137	253	207	137	137	178	329	600	178	178	61	66	73			57	1	48			137	253	207			178	329	600
ASCC2	6.51e-11	1.57e-13	3.11e-15	48.1926	0.273714	172	17	132	17	17	120	75	378	75	75	185	67	267	67	67	213	61	369	61	61	172	17	132			120	75	378			185	67	267			213	61	369
TRPM3	6.51e-11	1.57e-13	3.11e-15	48.1926	-5.12511	167	700	305	167	167	173	396	326	173	173	4	52	54	4	4	1	19	23	1	1	167	700	305			173	396	326			4	52	54			1	19	23
DHX29	7.44e-11	1.79e-13	3.55e-15	48	6.22058	1	8	90	1	1	1	2	68	1	1	199	156	799	156	156	199	345	1039	199	199	1	8	90			1	2	68			199	156	799			199	345	1039
5	7.44e-11	1.79e-13	3.55e-15	48	2.88415	10	16	75	10	10	1	1	3	1	1	27	93	38	27	27	96	80	190	80	80	10	16	75			1	1	3			27	93	38			96	80	190
1	7.9e-11	1.9e-13	3.77e-15	47.9125	-2.48184	563	77	5	5	5	407	160	5	5	5	77	35	1	1	1	10	58	1	1	1	563	77	5			407	160	5			77	35	1			10	58	1
CCNB1	1.02e-10	2.45e-13	4.88e-15	47.5406	-1.59935	299	120	5	5	5	176	140	1	1	1	65	38	1	1	1	226	26	1	1	1	299	120	5			176	140	1			65	38	1			226	26	1
PDE9A	1.21e-10	2.88e-13	5.77e-15	47.2996	2.8907	211	21	36	21	21	7	1	46	1	1	411	98	455	98	98	198	142	190	142	142	211	21	36			7	1	46			411	98	455			198	142	190
SACM1L	1.21e-10	2.88e-13	5.77e-15	47.2996	-0.130228	91	22	1	1	1	24	330	1	1	1	28	157	1	1	1	83	230	1	1	1	91	22				24	330				28	157				83	230
OR8K5	1.3e-10	3.09e-13	6.22e-15	47.1926	-1.93062	60	151	971	60	60	84	186	693	84	84	14	120	270	14	14	19	59	252	19	19	60	151	971			84	186	693			14	120	270			19	59	252
hsa-mir-4767	1.44e-10	3.41e-13	6.88e-15	47.0458	3.29785	33	12	61	12	12	22	1	10	1	1	88	74	325	74	74	96	143	619	96	96	33	12	61			22	1	10			88	74	325			96	143	619
CRAMP1L	1.44e-10	3.41e-13	6.88e-15	47.0458	-4.15559	23	67	183	23	23	5	1	111	1	1	1	3	3	1	1	1	4	1	1	1	23	67	183			5	1	111			1	3	3			1	4	1
DNAJB13	1.53e-10	3.61e-13	7.33e-15	46.9556	-1.93546	46	245	32	32	32	28	425	35	28	28	19	106	12	12	12	5	257	1	1	1	46	245	32			28	425	35			19	106	12			5	257	1
ASAH2B	1.53e-10	3.61e-13	7.33e-15	46.9556	-2.85456	537	57	150	57	57	679	119	124	119	119	27	15	68	15	15	76	9	35	9	9	537	57	150			679	119	124			27	15	68			76	9	35
OXCT1	1.58e-10	3.71e-13	7.55e-15	46.9125	-4.93389	486	41	289	41	41	321	35	176	35	35	93	1	6	1	1	64	1	1	1	1	486	41	289			321	35	176			93	1	6			64	1	1
hsa-mir-708	1.86e-10	4.36e-13	8.88e-15	46.6781	2.12541	23	100	78	23	23	1	3	54	1	1	12	441	366	12	12	72	247	706	72	72	23	100	78			1	3	54			12	441	366			72	247	706
ASMTL_Y	1.95e-10	4.55e-13	9.33e-15	46.6077	-0.14906	519	1	1	1	1	165	1	1	1	1	297	1	1	1	1	327	1	1	1	1	519					165					297					327
MSI1	1.95e-10	4.55e-13	9.33e-15	46.6077	-4.82427	27	180	115	27	27	2	73	59	2	2	1	1	1	1	1	1	1	4	1	1	27	180	115			2	73	59			1	1	1			1	1	4
dummyguide412	2.05e-10	4.76e-13	9.77e-15	46.5406	-0.114967	27	1	1	1	1	51	1	1	1	1	59	1	1	1	1	22	1	1	1	1	27					51					59					22
TGFBRAP1	2.42e-10	5.61e-13	1.15e-14	46.2996	-5.47935	243	85	201	85	85	86	13	108	13	13	2	1	1	1	1	46	1	1	1	1	243	85	201			86	13	108			2	1	1			46	1	1
DUXA	2.79e-10	6.46e-13	1.33e-14	46.0931	-6.00941	11	651	348	11	11	337	681	346	337	337	2	151	7	2	2	1	23	5	1	1	11	651	348			337	681	346			2	151	7			1	23	5
IRF6	2.84e-10	6.55e-13	1.35e-14	46.0693	2.93864	22	9	203	9	9	1	3	96	1	1	176	38	508	38	38	61	109	342	61	61	22	9	203			1	3	96			176	38	508			61	109	342
MRPS12	3.16e-10	7.28e-13	1.51e-14	45.9125	3.58914	1	32	18	1	1	1	5	1	1	1	12	197	14	12	12	26	431	54	26	26	1	32	18			1	5	1			12	197	14			26	431	54
ATP2A3	3.21e-10	7.37e-13	1.53e-14	45.8915	-4.51473	31	77	47	31	31	120	107	1	1	1	17	1	1	1	1	1	1	1	1	1	31	77	47			120	107	1			17	1	1			1	1	1
NR4A2	3.81e-10	8.74e-13	1.82e-14	45.6424	-0.760456	2	205	49	2	2	1	414	91	1	1	1	217	77	1	1	1	85	23	1	1	2	205	49			1	414	91			1	217	77			1	85	23
SMCR7L	3.91e-10	8.94e-13	1.87e-14	45.6077	2.38689	47	24	196	24	24	6	4	27	4	4	70	102	493	70	70	95	224	443	95	95	47	24	196			6	4	27			70	102	493			95	224	443
PGAP3	3.95e-10	9.02e-13	1.89e-14	45.5906	-4.34855	130	38	22	22	22	41	5	1	1	1	1	1	1	1	1	1	1	1	1	1	130	38	22			41	5	1			1	1	1			1	1	1
GPR18	4.09e-10	9.32e-13	1.95e-14	45.5406	2.7768	62	36	22	22	22	182	14	37	14	14	411	494	229	229	229	400	151	106	106	106	62	36	22			182	14	37			411	494	229			400	151	106
SH3GL3	4.32e-10	9.83e-13	2.07e-14	45.4608	-5.2517	9	67	1175	9	9	25	134	650	25	25	1	3	6	1	1	1	1	3	1	1	9	67	1175			25	134	650			1	3	6			1	1	3
USP17L30	4.56e-10	1.03e-12	2.18e-14	45.3853	-0.114794	1919	1	1	1	1	1357	1	1	1	1	1641	1	1	1	1	1788	1	1	1	1	1919					1357					1641					1788
OR4F3	5.16e-10	1.17e-12	2.46e-14	45.2056	-1.81395	200	5	110	5	5	102	1	129	1	1	108	1	16	1	1	13	1	24	1	1	200	5	110			102	1	129			108	1	16			13	1	24
GCC2	5.63e-10	1.27e-12	2.69e-14	45.0811	4.31168	195	1	31	1	1	12	1	2	1	1	416	13	399	13	13	511	61	332	61	61	195	1	31			12	1	2			416	13	399			511	61	332
PODN	5.77e-10	1.3e-12	2.75e-14	45.0458	5.30624	2	74	1	1	1	1	80	1	1	1	61	438	145	61	61	60	722	127	60	60	2	74	1			1	80	1			61	438	145			60	722	127
C1orf123	5.81e-10	1.31e-12	2.78e-14	45.0342	-0.114739	305	1	1	1	1	177	1	1	1	1	289	1	1	1	1	206	1	1	1	1	305					177					289					206
FAM45A	6.04e-10	1.36e-12	2.89e-14	44.9776	5.11562	31	6	2	2	2	2	1	3	1	1	121	5	402	5	5	140	209	353	140	140	31	6	2			2	1	3			121	5	402			140	209	353
UQCRC2	7.16e-10	1.6e-12	3.42e-14	44.7332	3.81108	34	62	5	5	5	25	3	1	1	1	400	103	1	1	1	764	136	144	136	136	34	62	5			25	3	1			400	103	1			764	136	144
CACNG8	8.65e-10	1.93e-12	4.13e-14	44.4608	-1.84496	8	39	363	8	8	1	1	363	1	1	1	14	206	1	1	1	1	155	1	1	8	39	363			1	1	363			1	14	206			1	1	155
EXOC8	8.93e-10	1.99e-12	4.26e-14	44.415	-1.9438	6	4	149	4	4	1	5	128	1	1	1	1	42	1	1	1	1	1	1	1	6	4	149			1	5	128			1	1	42			1	1	1
ZNF587	1.09e-09	2.42e-12	5.2e-14	44.1296	2.91992	27	205	4	4	4	2	82	1	1	1	120	425	13	13	13	139	372	44	44	44	27	205	4			2	82	1			120	425	13			139	372	44
OSTN	1.13e-09	2.52e-12	5.42e-14	44.0693	1.57668	16	232	54	16	16	1	95	29	1	1	44	452	201	44	44	1	336	273	1	1	16	232	54			1	95	29			44	452	201			1	336	273
RGR	1.21e-09	2.68e-12	5.8e-14	43.9721	-4.82955	44	92	530	44	44	116	5	299	5	5	1	1	94	1	1	1	1	46	1	1	44	92	530			116	5	299			1	1	94			1	1	46
NANOG	1.37e-09	3.02e-12	6.53e-14	43.8003	4.0684	57	27	2	2	2	1	1	3	1	1	172	116	30	30	30	87	291	82	82	82	57	27	2			1	1	3			172	116	30			87	291	82
TMEM232	1.41e-09	3.11e-12	6.75e-14	43.7521	-3.3348	105	516	31	31	31	41	382	1	1	1	14	74	1	1	1	24	107	1	1	1	105	516	31			41	382	1			14	74	1			24	107	1
TAS2R9	1.46e-09	3.21e-12	6.97e-14	43.7054	1.67563	137	94	483	94	94	138	47	168	47	47	254	293	1578	254	254	377	197	2243	197	197	137	94	483			138	47	168			254	293	1578			377	197	2243
SRGAP3	1.6e-09	3.51e-12	7.64e-14	43.5737	-0.149864	135	1	1	1	1	335	1	1	1	1	228	1	1	1	1	220	1	1	1	1	135					335					228					220
RLN1	1.65e-09	3.6e-12	7.86e-14	43.5324	1.42237	111	188	123	111	111	9	196	228	9	9	237	345	543	237	237	146	320	597	146	146	111	188	123			9	196	228			237	345	543			146	320	597
DGKE	1.68e-09	3.67e-12	8.04e-14	43.5002	-4.69122	228	7	107	7	7	158	16	69	16	16	6	1	1	1	1	1	1	1	1	1	228	7	107			158	16	69			6	1	1			1	1	1
EPS8L2	1.77e-09	3.85e-12	8.44e-14	43.4301	-2.2737	12	30	594	12	12	1	54	452	1	1	1	20	233	1	1	1	16	104	1	1	12	30	594			1	54	452			1	20	233			1	16	104
MAP2K4	1.86e-09	4.05e-12	8.9e-14	43.3525	1.37992	277	171	194	171	171	341	234	106	106	106	1314	375	357	357	357	1356	408	523	408	408	277	171	194			341	234	106			1314	375	357			1356	408	523
MTF2	1.94e-09	4.22e-12	9.28e-14	43.2926	-3.27602	773	49	28	28	28	1269	1	1	1	1	302	1	1	1	1	412	6	1	1	1	773	49	28			1269	1	1			302	1	1			412	6	1
PCNT	2.06e-09	4.45e-12	9.81e-14	43.2121	-2.02441	30	1670	442	30	30	39	1791	538	39	39	16	374	248	16	16	1	157	259	1	1	30	1670	442			39	1791	538			16	374	248			1	157	259
NXF5	2.22e-09	4.8e-12	1.06e-13	43.0991	1.75147	32	197	952	32	32	38	188	191	38	38	75	570	899	75	75	259	833	1297	259	259	32	197	952			38	188	191			75	570	899			259	833	1297
dummyguide609	2.68e-09	5.78e-12	1.28e-13	42.8276	-0.150078	115	1	1	1	1	15	1	1	1	1	73	1	1	1	1	41	1	1	1	1	115					15					73					41
SETD6	3.12e-09	6.72e-12	1.49e-13	42.6077	-5.31597	137	50	28	28	28	227	107	126	107	107	11	1	15	1	1	1	1	13	1	1	137	50	28			227	107	126			11	1	15			1	1	13
DLX3	3.21e-09	6.88e-12	1.53e-13	42.5695	1.87538	190	49	8	8	8	119	52	13	13	13	1073	72	67	67	67	1390	237	4	4	4	190	49	8			119	52	13			1073	72	67			1390	237	4
DCAF7	3.3e-09	7.07e-12	1.58e-13	42.5283	-4.61425	85	1129	212	85	85	1	519	259	1	1	1	158	2	1	1	3	96	3	3	3	85	1129	212			1	519	259			1	158	2			3	96	3
MAP3K7	3.32e-09	7.1e-12	1.59e-13	42.5182	1.64322	35	215	88	35	35	32	87	46	32	32	80	818	137	80	80	126	1051	218	126	126	35	215	88			32	87	46			80	818	137			126	1051	218
LIN7A	3.99e-09	8.51e-12	1.91e-13	42.2552	0.501341	126	31	39	31	31	134	27	310	27	27	178	9	276	9	9	180	84	401	84	84	126	31	39			134	27	310			178	9	276			180	84	401
hsa-mir-2115	5.35e-09	1.14e-11	2.55e-13	41.8326	-4.54888	33	674	39	33	33	1	303	181	1	1	1	52	1	1	1	1	50	1	1	1	33	674	39			1	303	181			1	52	1			1	50	1
RSBN1L	5.57e-09	1.18e-11	2.66e-13	41.7724	-4.52494	198	28	363	28	28	256	43	226	43	43	18	1	96	1	1	1	1	49	1	1	198	28	363			256	43	226			18	1	96			1	1	49
HIST1H1A	6.43e-09	1.36e-11	3.07e-13	41.5675	-3.86309	759	27	72	27	27	469	1	16	1	1	195	1	1	1	1	89	1	1	1	1	759	27	72			469	1	16			195	1	1			89	1	1
MMP14	6.8e-09	1.44e-11	3.25e-13	41.4863	-3.09526	21	474	96	21	21	1	301	109	1	1	1	197	13	1	1	1	116	6	1	1	21	474	96			1	301	109			1	197	13			1	116	6
KRT40	7.69e-09	1.62e-11	3.67e-13	41.3083	6.18547	17	1	1	1	1	11	1	1	1	1	147	148	226	147	147	75	82	297	75	75	17	1	1			11	1	1			147	148	226			75	82	297
NYAP1	8.45e-09	1.78e-11	4.04e-13	41.1719	1.82102	42	22	22	22	22	1	1	1	1	1	51	71	120	51	51	68	15	37	15	15	42	22	22			1	1	1			51	71	120			68	15	37
DISP2	8.55e-09	1.8e-11	4.09e-13	41.1545	-2.77905	11	1236	109	11	11	8	1162	130	8	8	1	619	16	1	1	1	301	38	1	1	11	1236	109			8	1162	130			1	619	16			1	301	38
H2AFV	9.33e-09	1.96e-11	4.45e-13	41.0299	-2.39031	54	17	8	8	8	100	1	6	1	1	24	1	1	1	1	46	1	1	1	1	54	17	8			100	1	6			24	1	1			46	1	1
LINGO4	9.55e-09	2e-11	4.56e-13	40.9958	-5.05353	216	28	42	28	28	283	1	151	1	1	3	1	1	1	1	2	1	1	1	1	216	28	42			283	1	151			3	1	1			2	1	1
LRRC49	1.12e-08	2.34e-11	5.34e-13	40.7676	1.79228	157	193	22	22	22	52	163	32	32	32	479	385	113	113	113	410	283	136	136	136	157	193	22			52	163	32			479	385	113			410	283	136
USP30	1.12e-08	2.34e-11	5.36e-13	40.7616	2.42807	75	60	170	60	60	171	6	206	6	6	655	288	277	277	277	718	227	672	227	227	75	60	170			171	6	206			655	288	277			718	227	672
TXNDC2	1.14e-08	2.38e-11	5.47e-13	40.7344	-4.47805	38	26	17	17	17	263	23	6	6	6	2	1	1	1	1	1	1	1	1	1	38	26	17			263	23	6			2	1	1			1	1	1
FKBP3	1.18e-08	2.45e-11	5.64e-13	40.6894	-1.42752	1510	5	462	5	5	2601	1	507	1	1	766	1	291	1	1	844	1	396	1	1	1510	5	462			2601	1	507			766	1	291			844	1	396
CPEB2	1.26e-08	2.62e-11	6.03e-13	40.5922	-0.113987	225	1	1	1	1	83	1	1	1	1	98	1	1	1	1	228	1	1	1	1	225					83					98					228
PCIF1	1.29e-08	2.66e-11	6.15e-13	40.5643	1.41031	67	91	384	67	67	9	15	389	9	9	257	165	659	165	165	35	171	761	35	35	67	91	384			9	15	389			257	165	659			35	171	761
CCNO	1.3e-08	2.68e-11	6.22e-13	40.5493	1.43117	237	35	188	35	35	8	6	262	6	6	283	79	437	79	79	620	47	338	47	47	237	35	188			8	6	262			283	79	437			620	47	338
DAW1	1.4e-08	2.88e-11	6.69e-13	40.443	-5.32062	163	91	401	91	91	154	13	455	13	13	2	1	101	1	1	1	1	66	1	1	163	91	401			154	13	455			2	1	101			1	1	66
KIAA1704	1.42e-08	2.92e-11	6.78e-13	40.4235	0.953816	265	251	134	134	134	250	254	75	75	75	574	302	199	199	199	444	474	306	306	306	265	251	134			250	254	75			574	302	199			444	474	306
EYA1	1.42e-08	2.92e-11	6.8e-13	40.4197	-0.150814	90	1	1	1	1	37	1	1	1	1	19	1	1	1	1	102	1	1	1	1	90					37					19					102
LRCH2	1.46e-08	2.99e-11	6.98e-13	40.3821	1.5108	376	32	10	10	10	274	270	1	1	1	1054	284	29	29	29	1375	263	7	7	7	376	32	10			274	270	1			1054	284	29			1375	263	7
PCMT1	1.54e-08	3.15e-11	7.36e-13	40.3052	-5.07837	847	226	6	6	6	528	210	21	21	21	9	2	1	1	1	2	3	1	1	1	847	226	6			528	210	21			9	2	1			2	3	1
PTGR1	1.6e-08	3.26e-11	7.63e-13	40.2526	-0.150868	210	1	1	1	1	139	1	1	1	1	236	1	1	1	1	74	1	1	1	1	210	1				139	1				236	1				74	1
MVB12B	2.64e-08	5.36e-11	1.26e-12	39.5311	-5.74257	73	107	351	73	73	67	183	453	67	67	1	1	62	1	1	1	1	84	1	1	73	107	351			67	183	453			1	1	62			1	1	84
HSPB9	2.85e-08	5.79e-11	1.36e-12	39.4169	-0.151144	31	1	1	1	1	2	1	1	1	1	9	1	1	1	1	21	1	1	1	1	31					2					9					21
FBXO40	2.87e-08	5.81e-11	1.37e-12	39.4085	-0.113767	475	1	1	1	1	643	1	1	1	1	433	1	1	1	1	782	1	1	1	1	475					643					433					782
hsa-mir-340	2.89e-08	5.83e-11	1.38e-12	39.4006	-5.93054	90	103	1183	90	90	231	43	1804	43	43	1	20	13	1	1	1	2	11	1	1	90	103	1183			231	43	1804			1	20	13			1	2	11
C19orf60	3.05e-08	6.16e-11	1.46e-12	39.3185	-0.16839	341	94	1	1	1	246	170	1	1	1	339	191	1	1	1	192	52	1	1	1	341	94				246	170				339	191				192	52
SPNS2	3.29e-08	6.63e-11	1.57e-12	39.2099	1.701	93	90	105	90	90	9	49	137	9	9	204	283	227	204	204	128	571	296	128	128	93	90	105			9	49	137			204	283	227			128	571	296
ICAM1	4.2e-08	8.44e-11	2.01e-12	38.8573	-2.32925	13	506	502	13	13	1	362	525	1	1	1	34	259	1	1	2	57	193	2	2	13	506	502			1	362	525			1	34	259			2	57	193
CPT1B	4.46e-08	8.93e-11	2.13e-12	38.7734	-4.27312	24	18	150	18	18	46	1	56	1	1	1	1	2	1	1	1	1	1	1	1	24	18	150			46	1	56			1	1	2			1	1	1
INSIG2	4.49e-08	8.98e-11	2.14e-12	38.7634	1.53703	262	99	60	60	60	118	20	101	20	20	252	304	110	110	110	545	197	282	197	197	262	99	60			118	20	101			252	304	110			545	197	282
SLC25A33	4.72e-08	9.43e-11	2.26e-12	38.6895	0.642918	104	249	41	41	41	52	82	40	40	40	125	134	86	86	86	93	361	66	66	66	104	249	41			52	82	40			125	134	86			93	361	66
UBE2H	4.99e-08	9.94e-11	2.38e-12	38.6098	1.79102	94	22	84	22	22	1	1	1	1	1	97	32	232	32	32	161	41	391	41	41	94	22	84			1	1	1			97	32	232			161	41	391
EIF2B4	5.4e-08	1.07e-10	2.58e-12	38.4962	1.29452	89	1	80	1	1	37	1	73	1	1	177	4	139	4	4	194	2	104	2	2	89	1	80			37	1	73			177	4	139			194	2	104
DTWD1	6.11e-08	1.21e-10	2.92e-12	38.3183	-0.113555	199	1	1	1	1	116	1	1	1	1	154	1	1	1	1	176	1	1	1	1	199					116					154					176
EIF3F	6.84e-08	1.36e-10	3.27e-12	38.1545	-3.98222	29	97	26	26	26	8	294	49	8	8	1	88	1	1	1	1	27	1	1	1	29	97	26			8	294	49			1	88	1			1	27	1
SUCLG1	6.97e-08	1.38e-10	3.33e-12	38.1273	-5.74002	695	147	137	137	137	732	477	58	58	58	6	34	2	2	2	1	77	1	1	1	695	147	137			732	477	58			6	34	2			1	77	1
HLA-B	8.58e-08	1.69e-10	4.1e-12	37.8285	1.76705	55	32	247	32	32	1	110	191	1	1	55	46	684	46	46	133	295	649	133	133	55	32	247			1	110	191			55	46	684			133	295	649
MLANA	9.73e-08	1.92e-10	4.65e-12	37.6466	-1.30845	87	523	110	87	87	4	200	2	2	2	28	213	36	28	28	12	299	1	1	1	87	523	110			4	200	2			28	213	36			12	299	1
NLRP2	1.12e-07	2.2e-10	5.35e-12	37.4431	-4.19052	59	85	161	59	59	40	1	156	1	1	1	1	11	1	1	23	1	25	1	1	59	85	161			40	1	156			1	1	11			23	1	25
SLC35G3	1.52e-07	2.98e-10	7.26e-12	37.0025	-5.05586	22	20	281	20	20	50	61	346	50	50	14	1	3	1	1	1	1	3	1	1	22	20	281			50	61	346			14	1	3			1	1	3
RILPL1	1.57e-07	3.07e-10	7.5e-12	36.9557	-4.25383	94	53	86	53	53	1	1	277	1	1	1	1	26	1	1	2	1	98	1	1	94	53	86			1	1	277			1	1	26			2	1	98
TMEM45A	1.62e-07	3.17e-10	7.75e-12	36.9083	1.86075	185	309	134	134	134	46	218	1	1	1	446	336	238	238	238	540	668	404	404	404	185	309	134			46	218	1			446	336	238			540	668	404
ATP5D	1.72e-07	3.36e-10	8.24e-12	36.8209	-0.160684	352	56	1	1	1	699	111	1	1	1	453	84	1	1	1	536	82	1	1	1	352	56				699	111				453	84				536	82
IFNA5	1.84e-07	3.59e-10	8.8e-12	36.7254	-5.66881	138	125	250	125	125	257	185	182	182	182	3	58	3	3	3	2	5	1	1	1	138	125	250			257	185	182			3	58	3			2	5	1
FGF9	1.9e-07	3.69e-10	9.06e-12	36.6829	1.84497	267	66	22	22	22	6	39	51	6	6	535	185	51	51	51	627	226	95	95	95	267	66	22			6	39	51			535	185	51			627	226	95
ELAC1	1.96e-07	3.79e-10	9.34e-12	36.6397	-0.152139	105	1	1	1	1	212	1	1	1	1	106	1	1	1	1	199	1	1	1	1	105					212					106					199
hsa-mir-3591	2.11e-07	4.09e-10	1.01e-11	36.5285	-5.4448	158	226	141	141	141	17	75	26	17	17	1	2	3	1	1	37	1	1	1	1	158	226	141			17	75	26			1	2	3			37	1	1
dummyguide657	2.12e-07	4.09e-10	1.01e-11	36.5241	-0.152184	196	1	1	1	1	72	1	1	1	1	71	1	1	1	1	178	1	1	1	1	196					72					71					178
PLEKHG1	2.44e-07	4.69e-10	1.16e-11	36.3232	1.9122	40	20	134	20	20	1	1	60	1	1	90	62	251	62	62	78	41	102	41	41	40	20	134			1	1	60			90	62	251			78	41	102
OR6B1	2.57e-07	4.94e-10	1.23e-11	36.2452	2.59532	128	55	23	23	23	26	9	1	1	1	156	143	133	133	133	218	208	84	84	84	128	55	23			26	9	1			156	143	133			218	208	84
PCDH9	2.62e-07	5.04e-10	1.25e-11	36.2153	-5.89622	124	607	137	124	124	276	462	161	161	161	24	65	1	1	1	12	7	1	1	1	124	607	137			276	462	161			24	65	1			12	7	1
MT1A	2.79e-07	5.34e-10	1.33e-11	36.1295	-4.72178	164	31	768	31	31	90	20	738	20	20	1	2	194	1	1	1	1	36	1	1	164	31	768			90	20	738			1	2	194			1	1	36
CD226	2.85e-07	5.45e-10	1.36e-11	36.0971	-4.10893	386	42	208	42	42	334	1	705	1	1	143	1	23	1	1	83	1	1	1	1	386	42	208			334	1	705			143	1	23			83	1	1
CDC34	2.96e-07	5.65e-10	1.41e-11	36.0409	2.67619	158	13	84	13	13	35	9	170	9	9	275	67	475	67	67	298	177	637	177	177	158	13	84			35	9	170			275	67	475			298	177	637
ESCO1	3.03e-07	5.77e-10	1.45e-11	36.0081	-1.12355	81	140	295	81	81	14	284	393	14	14	50	140	101	50	50	2	28	149	2	2	81	140	295			14	284	393			50	140	101			2	28	149
CYTL1	3.12e-07	5.93e-10	1.49e-11	35.9653	0.628885	37	302	28	28	28	1	418	34	1	1	24	492	34	24	24	31	655	61	31	31	37	302	28			1	418	34			24	492	34			31	655	61
RPS5	3.14e-07	5.96e-10	1.5e-11	35.9567	-0.152405	24	1	1	1	1	41	1	1	1	1	51	1	1	1	1	7	1	1	1	1	24					41					51					7
ZNF219	3.23e-07	6.11e-10	1.54e-11	35.9176	0.551456	467	313	187	187	187	613	227	126	126	126	670	495	256	256	256	752	491	252	252	252	467	313	187			613	227	126			670	495	256			752	491	252
USP1	3.35e-07	6.34e-10	1.6e-11	35.8616	1.8364	6	15	54	6	6	3	1	8	1	1	44	26	166	26	26	2	1	118	1	1	6	15	54			3	1	8			44	26	166			2	1	118
HERC3	3.7e-07	6.98e-10	1.77e-11	35.7192	-4.81068	59	212	225	59	59	114	320	257	114	114	2	10	22	2	2	1	52	55	1	1	59	212	225			114	320	257			2	10	22			1	52	55
TAF7L	3.76e-07	7.09e-10	1.8e-11	35.6955	1.88178	88	64	125	64	64	30	68	32	30	30	158	108	468	108	108	324	230	791	230	230	88	64	125			30	68	32			158	108	468			324	230	791
TRIM49C	3.77e-07	7.09e-10	1.8e-11	35.6918	1.36309	35	399	127	35	35	2	385	446	2	2	17	902	589	17	17	113	467	776	113	113	35	399	127			2	385	446			17	902	589			113	467	776
NDUFA13	3.82e-07	7.17e-10	1.83e-11	35.6727	-0.113002	112	1	1	1	1	244	1	1	1	1	185	1	1	1	1	201	1	1	1	1	112					244					185					201
ZNF121	3.85e-07	7.22e-10	1.84e-11	35.6609	-3.30816	9	17	396	9	9	11	1	792	1	1	1	1	35	1	1	1	1	2	1	1	9	17	396			11	1	792			1	1	35			1	1	2
PARVB	3.91e-07	7.31e-10	1.87e-11	35.6398	4.99634	31	45	1	1	1	17	19	1	1	1	167	405	150	150	150	219	362	1	1	1	31	45	1			17	19	1			167	405	150			219	362	1
SRRM5	3.95e-07	7.36e-10	1.88e-11	35.627	0.660118	17	15	50	15	15	31	252	104	31	31	72	169	117	72	72	15	215	139	15	15	17	15	50			31	252	104			72	169	117			15	215	139
FGF22	4.09e-07	7.61e-10	1.95e-11	35.5759	-4.08447	45	10	29	10	10	8	72	56	8	8	7	1	1	1	1	1	1	1	1	1	45	10	29			8	72	56			7	1	1			1	1	1
hsa-mir-298	4.15e-07	7.7e-10	1.98e-11	35.556	-5.16618	28	404	424	28	28	1	256	311	1	1	1	5	4	1	1	1	1	1	1	1	28	404	424			1	256	311			1	5	4			1	1	1
PDE3A	4.25e-07	7.88e-10	2.03e-11	35.5203	2.04287	34	38	2	2	2	16	2	1	1	1	170	181	8	8	8	151	141	1	1	1	34	38	2			16	2	1			170	181	8			151	141	1
TNFAIP3	4.25e-07	7.88e-10	2.03e-11	35.5188	-3.09233	5	128	31	5	5	13	14	10	10	10	1	43	1	1	1	1	5	1	1	1	5	128	31			13	14	10			1	43	1			1	5	1
PPIG	4.86e-07	8.98e-10	2.32e-11	35.3276	-0.169114	450	234	1	1	1	323	229	1	1	1	432	100	1	1	1	260	357	1	1	1	450	234				323	229				432	100				260	357
DUSP28	4.95e-07	9.13e-10	2.36e-11	35.2999	-2.19057	16	5	190	5	5	1	1	184	1	1	1	1	42	1	1	1	1	14	1	1	16	5	190			1	1	184			1	1	42			1	1	14
PEX2	5.25e-07	9.67e-10	2.51e-11	35.2156	-5.04853	133	423	93	93	93	493	804	2	2	2	4	89	1	1	1	5	247	1	1	1	133	423	93			493	804	2			4	89	1			5	247	1
RHNO1	5.51e-07	1.01e-09	2.63e-11	35.1445	-3.67432	49	30	120	30	30	4	1	133	1	1	1	1	51	1	1	1	1	43	1	1	49	30	120			4	1	133			1	1	51			1	1	43
TTC32	5.55e-07	1.02e-09	2.65e-11	35.1338	-3.79197	18	40	471	18	18	15	15	833	15	15	1	1	223	1	1	1	1	263	1	1	18	40	471			15	15	833			1	1	223			1	1	263
DOK5	5.72e-07	1.05e-09	2.73e-11	35.091	-0.949328	377	703	321	321	321	209	579	256	209	209	66	339	117	66	66	425	433	192	192	192	377	703	321			209	579	256			66	339	117			425	433	192
VAPA	6.27e-07	1.15e-09	3e-11	34.958	-3.72258	13	31	94	13	13	1	8	2	1	1	1	1	1	1	1	1	1	1	1	1	13	31	94			1	8	2			1	1	1			1	1	1
GGN	6.39e-07	1.16e-09	3.05e-11	34.9307	4.1575	4	4	3	3	3	1	1	8	1	1	145	77	34	34	34	305	24	38	24	24	4	4	3			1	1	8			145	77	34			305	24	38
SLC17A4	6.4e-07	1.16e-09	3.05e-11	34.9304	4.39523	49	5	73	5	5	15	16	1	1	1	634	180	104	104	104	727	238	236	236	236	49	5	73			15	16	1			634	180	104			727	238	236
YWHAB	6.75e-07	1.23e-09	3.22e-11	34.8528	-2.93113	16	982	33	16	16	32	743	1	1	1	1	440	1	1	1	7	255	1	1	1	16	982	33			32	743	1			1	440	1			7	255	1
LY6H	6.76e-07	1.23e-09	3.23e-11	34.8495	-1.37625	75	41	530	41	41	298	125	575	125	125	149	55	248	55	55	134	7	99	7	7	75	41	530			298	125	575			149	55	248			134	7	99
HSPA12A	6.89e-07	1.25e-09	3.29e-11	34.823	-3.833	689	56	21	21	21	823	63	1	1	1	61	1	1	1	1	227	1	1	1	1	689	56	21			823	63	1			61	1	1			227	1	1
WDR34	7.81e-07	1.41e-09	3.73e-11	34.6427	-4.1475	20	320	5	5	5	98	29	131	29	29	2	19	2	2	2	1	57	1	1	1	20	320	5			98	29	131			2	19	2			1	57	1
STAB1	9.24e-07	1.67e-09	4.41e-11	34.3995	2.53688	202	178	43	43	43	95	66	40	40	40	307	698	295	295	295	340	1320	519	340	340	202	178	43			95	66	40			307	698	295			340	1320	519
DUSP9	1.05e-06	1.89e-09	5.02e-11	34.2139	2.24974	9	16	393	9	9	1	1	105	1	1	38	46	415	38	38	69	16	879	16	16	9	16	393			1	1	105			38	46	415			69	16	879
TMCC2	1.09e-06	1.95e-09	5.19e-11	34.1649	-2.78466	40	406	17	17	17	296	462	1	1	1	9	168	1	1	1	36	288	1	1	1	40	406	17			296	462	1			9	168	1			36	288	1
KCTD17	1.09e-06	1.95e-09	5.2e-11	34.1633	3.77005	4	3	6	3	3	1	9	4	1	1	47	70	255	47	47	1	1	412	1	1	4	3	6			1	9	4			47	70	255			1	1	412
WFDC6	1.1e-06	1.98e-09	5.26e-11	34.1452	-1.94691	143	147	7	7	7	115	264	1	1	1	9	67	1	1	1	37	194	1	1	1	143	147	7			115	264	1			9	67	1			37	194	1
USP29	1.16e-06	2.07e-09	5.54e-11	34.0719	-3.283	32	124	99	32	32	1	324	58	1	1	1	60	18	1	1	1	70	20	1	1	32	124	99			1	324	58			1	60	18			1	70	20
CDO1	1.24e-06	2.22e-09	5.94e-11	33.9697	3.2541	14	123	64	14	14	1	5	58	1	1	99	180	322	99	99	166	299	322	166	166	14	123	64			1	5	58			99	180	322			166	299	322
DPY19L4	1.26e-06	2.24e-09	6.01e-11	33.9531	-5.34736	242	144	97	97	97	27	9	158	9	9	1	1	39	1	1	1	2	19	1	1	242	144	97			27	9	158			1	1	39			1	2	19
CWH43	1.35e-06	2.41e-09	6.46e-11	33.8506	-3.98571	41	61	421	41	41	1	1	618	1	1	1	1	150	1	1	1	1	239	1	1	41	61	421			1	1	618			1	1	150			1	1	239
SMIM5	1.39e-06	2.46e-09	6.62e-11	33.8154	2.13147	14	29	56	14	14	1	97	1	1	1	32	89	29	29	29	72	287	124	72	72	14	29	56			1	97	1			32	89	29			72	287	124
GFOD2	1.42e-06	2.51e-09	6.76e-11	33.7832	-4.88258	212	287	456	212	212	57	54	240	54	54	41	18	5	5	5	7	3	1	1	1	212	287	456			57	54	240			41	18	5			7	3	1
NEFH	1.51e-06	2.67e-09	7.19e-11	33.695	-1.43361	200	638	49	49	49	203	798	15	15	15	66	170	24	24	24	58	201	7	7	7	200	638	49			203	798	15			66	170	24			58	201	7
HPS5	1.61e-06	2.85e-09	7.7e-11	33.5961	2.18441	93	23	74	23	23	170	1	68	1	1	404	96	146	96	96	329	68	268	68	68	93	23	74			170	1	68			404	96	146			329	68	268
ZFHX2	1.64e-06	2.89e-09	7.83e-11	33.5717	2.21198	103	19	180	19	19	72	1	26	1	1	457	6	234	6	6	535	129	154	129	129	103	19	180			72	1	26			457	6	234			535	129	154
MAPK1	1.65e-06	2.91e-09	7.88e-11	33.5626	-4.39725	441	305	119	119	119	28	418	221	28	28	23	6	70	6	6	1	2	1	1	1	441	305	119			28	418	221			23	6	70			1	2	1
hsa-mir-134	1.73e-06	3.04e-09	8.27e-11	33.4932	3.25468	9	1	3	1	1	1	1	2	1	1	237	1	13	1	1	158	15	22	15	15	9	1	3			1	1	2			237	1	13			158	15	22
PLEKHB1	1.73e-06	3.04e-09	8.28e-11	33.4918	2.86199	169	91	61	61	61	41	112	2	2	2	383	309	472	309	309	348	564	587	348	348	169	91	61			41	112	2			383	309	472			348	564	587
VAT1L	1.74e-06	3.05e-09	8.33e-11	33.4835	3.76743	9	1	130	1	1	59	2	51	2	2	441	56	408	56	56	256	25	222	25	25	9	1	130			59	2	51			441	56	408			256	25	222
LCT	1.82e-06	3.18e-09	8.7e-11	33.4205	-4.43333	155	75	75	75	75	36	23	6	6	6	5	5	1	1	1	52	1	1	1	1	155	75	75			36	23	6			5	5	1			52	1	1
MMP10	1.84e-06	3.22e-09	8.8e-11	33.404	3.74604	8	4	2	2	2	1	1	2	1	1	14	18	207	14	14	33	35	28	28	28	8	4	2			1	1	2			14	18	207			33	35	28
MATN2	1.89e-06	3.3e-09	9.04e-11	33.3655	2.46387	356	56	16	16	16	58	19	1	1	1	425	76	74	74	74	589	245	73	73	73	356	56	16			58	19	1			425	76	74			589	245	73
LZIC	1.9e-06	3.31e-09	9.09e-11	33.3564	-5.59865	325	216	316	216	216	398	186	451	186	186	64	4	7	4	4	119	1	1	1	1	325	216	316			398	186	451			64	4	7			119	1	1
hsa-mir-1181	1.95e-06	3.39e-09	9.33e-11	33.3187	-3.82534	39	29	20	108	29	9	15	11	9	9	1	1	1	16	1	1	1	1	28	1	39	29	20	108		1	15	11	9		1	1	1	16		1	1	1	28
SEMA4B	2e-06	3.46e-09	9.55e-11	33.2864	-4.64152	173	154	61	61	61	475	9	1	1	1	18	1	7	1	1	8	1	9	1	1	173	154	61			475	9	1			18	1	7			8	1	9
CCDC149	2.03e-06	3.52e-09	9.72e-11	33.2605	2.43608	19	29	23	19	19	1	33	1	1	1	33	97	115	33	33	106	70	202	70	70	19	29	23			1	33	1			33	97	115			106	70	202
SEC16B	2.09e-06	3.6e-09	9.97e-11	33.2241	3.25726	5	16	42	5	5	1	1	98	1	1	1	309	439	1	1	46	378	535	46	46	5	16	42			1	1	98			1	309	439			46	378	535
SLC25A39	2.11e-06	3.64e-09	1.01e-10	33.2086	5.83978	24	2	2	2	2	37	1	5	1	1	159	95	884	95	95	190	182	681	182	182	24	2	2			37	1	5			159	95	884			190	182	681
LRRC16A	2.24e-06	3.85e-09	1.07e-10	33.1226	-4.78075	425	122	762	122	122	314	151	661	151	151	6	15	60	6	6	1	45	32	1	1	425	122	762			314	151	661			6	15	60			1	45	32
CXCR2	2.28e-06	3.92e-09	1.09e-10	33.0965	-3.71942	13	308	42	13	13	20	804	14	14	14	1	16	3	1	1	11	16	1	1	1	13	308	42			20	804	14			1	16	3			11	16	1
PDP2	2.46e-06	4.22e-09	1.18e-10	32.9863	2.39934	20	42	369	20	20	1	85	377	1	1	142	129	1129	129	129	35	336	901	35	35	20	42	369			1	85	377			142	129	1129			35	336	901
ZNF816-ZNF321P	2.87e-06	4.91e-09	1.37e-10	32.7654	-3.33396	850	761	33	33	33	613	435	1	1	1	205	172	1	1	1	42	252	1	1	1	850	761	33			613	435	1			205	172	1			42	252	1
LCN12	3.13e-06	5.36e-09	1.5e-10	32.6374	2.31047	149	28	46	28	28	137	23	60	23	23	275	259	269	259	259	410	142	137	137	137	149	28	46			137	23	60			275	259	269			410	142	137
C9orf89	3.15e-06	5.38e-09	1.51e-10	32.6286	-4.87598	87	209	408	87	87	1	291	39	1	1	1	109	6	1	1	1	39	1	1	1	87	209	408			1	291	39			1	109	6			1	39	1
CRYBA2	3.17e-06	5.4e-09	1.51e-10	32.6217	-3.64234	1074	260	389	260	260	1096	67	267	67	67	384	6	15	6	6	499	11	44	11	11	1074	260	389			1096	67	267			384	6	15			499	11	44
MGST3	3.29e-06	5.6e-09	1.57e-10	32.5663	-2.49751	787	7	19	7	7	905	1	4	1	1	34	1	4	1	1	81	1	1	1	1	787	7	19			905	1	4			34	1	4			81	1	1
RPN2	3.36e-06	5.7e-09	1.6e-10	32.5375	2.03855	3	23	300	3	3	1	33	260	1	1	15	53	505	15	15	9	156	668	9	9	3	23	300			1	33	260			15	53	505			9	156	668
ACOXL	3.36e-06	5.7e-09	1.61e-10	32.5365	1.76541	104	65	142	65	65	2	45	140	2	2	221	145	200	145	145	269	179	359	179	179	104	65	142			2	45	140			221	145	200			269	179	359
BRWD1	3.47e-06	5.88e-09	1.66e-10	32.4894	-4.06508	287	29	15	15	15	439	32	1	1	1	5	1	1	1	1	7	1	1	1	1	287	29	15			439	32	1			5	1	1			7	1	1
hsa-mir-3910-2	3.5e-06	5.91e-09	1.67e-10	32.4794	1.51922	220	235	33	33	33	154	402	7	7	7	184	811	83	83	83	454	1166	67	67	67	220	235	33			154	402	7			184	811	83			454	1166	67
SC5D	3.71e-06	6.26e-09	1.77e-10	32.3931	1.65009	21	69	61	21	21	1	23	110	1	1	59	137	63	59	59	31	153	253	31	31	21	69	61			1	23	110			59	137	63			31	153	253
IMMT	3.92e-06	6.6e-09	1.87e-10	32.3147	-3.42894	101	82	14	14	14	118	300	1	1	1	3	10	1	1	1	2	61	1	1	1	101	82	14			118	300	1			3	10	1			2	61	1
STARD6	4.04e-06	6.79e-09	1.93e-10	32.2719	-0.112198	225	1	1	1	1	132	1	1	1	1	195	1	1	1	1	178	1	1	1	1	225					132					195					178
HNRNPA0	4.09e-06	6.86e-09	1.95e-10	32.2536	-3.93755	38	297	198	38	38	1	386	1077	1	1	1	128	16	1	1	1	131	26	1	1	38	297	198			1	386	1077			1	128	16			1	131	26
HECTD2	4.23e-06	7.08e-09	2.02e-10	32.2056	-0.15404	485	1	1	1	1	875	1	1	1	1	516	1	1	1	1	771	1	1	1	1	485					875					516					771
NUTF2	4.24e-06	7.1e-09	2.03e-10	32.2005	-0.112179	620	1	1	1	1	1008	1	1	1	1	862	1	1	1	1	893	1	1	1	1	620	1				1008	1				862	1				893	1
hsa-mir-940	4.41e-06	7.36e-09	2.11e-10	32.1454	-4.54492	335	53	62	53	53	349	26	14	14	14	96	1	1	1	1	139	1	1	1	1	335	53	62			349	26	14			96	1	1			139	1	1
FBXL20	4.65e-06	7.75e-09	2.22e-10	32.0687	1.04331	319	92	125	92	92	176	406	117	117	117	406	683	253	253	253	291	687	303	291	291	319	92	125			176	406	117			406	683	253			291	687	303
hsa-mir-3167	4.8e-06	7.98e-09	2.29e-10	32.0239	-5.75646	216	145	126	187	145	190	49	346	135	135	67	2	2	3	2	24	1	1	1	1	216	145	126	187		190	49	346	135		67	1	2	3		24	1	1	1
SCOC	5.09e-06	8.45e-09	2.43e-10	31.9382	-5.29095	104	486	471	104	104	81	478	234	81	81	3	5	33	3	3	1	1	133	1	1	104	486	471			81	478	234			3	5	33			1	1	133
CAPNS1	5.43e-06	9e-09	2.59e-10	31.8455	-3.72515	29	50	276	29	29	14	1	242	1	1	1	1	90	1	1	1	1	119	1	1	29	50	276			14	1	242			1	1	90			1	1	119
CCDC67	5.43e-06	9e-09	2.6e-10	31.8435	0.548518	333	206	87	87	87	332	225	1	1	1	518	353	72	72	72	515	537	51	51	51	333	206	87			332	225	1			518	353	72			515	537	51
BATF3	5.57e-06	9.21e-09	2.66e-10	31.8073	-5.51068	68	166	152	68	68	98	72	199	72	72	36	1	5	1	1	5	1	1	1	1	68	166	152			98	72	199			36	1	5			5	1	1
SLC43A3	5.92e-06	9.77e-09	2.83e-10	31.7199	3.51227	111	12	6	6	6	209	1	1	1	1	317	119	89	89	89	586	55	41	41	41	111	12	6			209	1	1			317	119	89			586	55	41
TIAM2	6.4e-06	1.05e-08	3.06e-10	31.6079	1.55929	79	87	597	79	79	4	77	881	4	4	201	281	1146	201	201	110	248	1339	110	110	79	87	597			4	77	881			201	281	1146			110	248	1339
CIB1	6.5e-06	1.07e-08	3.11e-10	31.584	1.43006	20	59	29	20	20	1	58	45	1	1	38	120	28	28	28	45	88	154	45	45	20	59	29			1	58	45			38	120	28			45	88	154
GDPD2	6.59e-06	1.08e-08	3.15e-10	31.5658	-2.8381	770	243	857	243	243	565	10	1292	10	10	375	15	142	15	15	301	15	33	15	15	770	243	857			565	10	1292			375	15	142			301	15	33
SLC36A3	6.95e-06	1.14e-08	3.32e-10	31.4877	-2.60902	250	17	129	17	17	464	1	67	1	1	46	1	70	1	1	131	1	22	1	1	250	17	129			464	1	67			46	1	70			131	1	22
BCAN	7.16e-06	1.17e-08	3.42e-10	31.4462	-4.53472	89	570	70	70	70	433	317	24	24	24	42	88	1	1	1	3	138	1	1	1	89	570	70			433	317	24			42	88	1			3	138	1
RBFOX1	7.16e-06	1.17e-08	3.42e-10	31.4447	0.412713	111	277	78	78	78	205	243	123	123	123	253	184	194	184	184	287	489	104	104	104	111	277	78			205	243	123			253	184	194			287	489	104
APLN	7.41e-06	1.21e-08	3.54e-10	31.3956	-3.5435	37	679	257	37	37	5	627	99	5	5	1	150	52	1	1	1	130	43	1	1	37	679	257			5	627	99			1	150	52			1	130	43
RAB24	7.8e-06	1.27e-08	3.72e-10	31.3223	3.10011	66	10	16	10	10	33	1	2	1	1	143	96	14	14	14	217	219	101	101	101	66	10	16			33	1	2			143	96	14			217	219	101
MBD6	7.92e-06	1.29e-08	3.78e-10	31.3008	-4.40599	187	57	36	36	36	621	7	279	7	7	117	1	4	1	1	137	1	1	1	1	187	57	36			621	7	279			117	1	4			137	1	1
VWCE	8.21e-06	1.33e-08	3.92e-10	31.2489	-0.154513	26	1	1	1	1	62	1	1	1	1	73	1	1	1	1	5	1	1	1	1	26					62					73					5
GSTK1	8.46e-06	1.37e-08	4.04e-10	31.2053	-4.34299	209	36	17	17	17	41	52	1	1	1	2	1	1	1	1	1	1	1	1	1	209	36	17			41	52	1			2	1	1			1	1	1
FCER1A	8.52e-06	1.38e-08	4.07e-10	31.1938	1.42532	74	53	78	53	53	87	16	48	16	16	286	141	118	118	118	411	83	84	83	83	74	53	78			87	16	48			286	141	118			411	83	84
WDR44	8.9e-06	1.44e-08	4.25e-10	31.1317	-3.26292	26	452	174	26	26	1	562	229	1	1	1	195	3	1	1	1	307	33	1	1	26	452	174			1	562	229			1	195	3			1	307	33
hsa-mir-3927	8.91e-06	1.44e-08	4.26e-10	31.1296	0.711813	15	77	92	15	15	1	1	216	1	1	1	107	280	1	1	25	27	487	25	25	15	77	92			1	1	216			1	107	280			25	27	487
TAS2R16	9.01e-06	1.45e-08	4.3e-10	31.1142	-0.154582	280	1	1	1	1	178	1	1	1	1	279	1	1	1	1	126	1	1	1	1	280					178					279					126
CRB1	1.02e-05	1.64e-08	4.86e-10	30.9384	3.91687	19	298	81	19	19	1	49	73	1	1	297	1032	585	297	297	342	490	494	342	342	19	298	81			1	49	73			297	1032	585			342	490	494
ABCB10	1.04e-05	1.67e-08	4.96e-10	30.9083	-2.0372	144	468	939	144	144	458	220	1303	220	220	58	158	277	58	58	23	148	723	23	23	144	468	939			458	220	1303			58	158	277			23	148	723
HTR7	1.06e-05	1.69e-08	5.05e-10	30.8834	-0.154789	230	223	1	1	1	505	230	1	1	1	315	305	1	1	1	377	137	1	1	1	230	223				505	230				315	305				377	137
PDGFC	1.09e-05	1.75e-08	5.21e-10	30.8373	4.05333	1	18	92	1	1	1	1	19	1	1	54	75	193	54	54	13	173	180	13	13	1	18	92			1	1	19			54	75	193			13	173	180
GJB1	1.12e-05	1.8e-08	5.37e-10	30.7937	4.1267	21	155	3	3	3	64	150	1	1	1	403	519	71	71	71	302	994	86	86	86	21	155	3			64	150	1			403	519	71			302	994	86
RTP2	1.19e-05	1.89e-08	5.66e-10	30.7185	-3.43457	14	399	115	14	14	1	80	75	1	1	1	57	3	1	1	1	22	1	1	1	14	399	115			1	80	75			1	57	3			1	22	1
MORF4L2	1.2e-05	1.91e-08	5.73e-10	30.7019	-4.0898	15	237	46	15	15	1	271	15	1	1	1	6	1	1	1	1	1	1	1	1	15	237	46			1	271	15			1	6	1			1	1	1
hsa-mir-373	1.39e-05	2.21e-08	6.65e-10	30.4866	1.92281	7	61	201	12	12	4	99	128	4	4	9	188	207	9	9	75	283	542	75	75	7	61	201	12		1	99	128	4		1	188	207	9		1	283	542	75
ANKDD1A	1.42e-05	2.26e-08	6.8e-10	30.454	-4.34473	780	31	105	31	31	844	1	231	1	1	142	1	2	1	1	147	1	1	1	1	780	31	105			844	1	231			142	1	2			147	1	1
HMGA1	1.5e-05	2.38e-08	7.17e-10	30.3781	-3.62004	20	528	37	20	20	47	117	1	1	1	1	148	1	1	1	1	60	1	1	1	20	528	37			47	117	1			1	148	1			1	60	1
CRP	1.51e-05	2.39e-08	7.21e-10	30.3689	2.25329	60	99	9	9	9	16	44	7	7	7	76	175	106	76	76	148	205	36	36	36	60	99	9			16	44	7			76	175	106			148	205	36
hsa-mir-6868	1.53e-05	2.41e-08	7.3e-10	30.3519	-0.111687	112	1	1	1	1	325	1	1	1	1	236	1	1	1	1	242	1	1	1	1	112					325					236					242
MS4A1	1.61e-05	2.54e-08	7.68e-10	30.2776	3.88989	33	12	57	12	12	3	4	40	3	3	319	317	120	120	120	399	343	180	180	180	33	12	57			3	4	40			319	317	120			399	343	180
MACC1	1.62e-05	2.55e-08	7.75e-10	30.2658	-4.88512	88	66	131	66	66	38	78	295	38	38	1	4	42	1	1	1	1	98	1	1	88	66	131			38	78	295			1	4	42			1	1	98
XCL2	1.73e-05	2.72e-08	8.26e-10	30.1734	-5.50607	123	229	467	123	123	1	251	501	1	1	1	2	201	1	1	1	1	37	1	1	123	229	467			1	251	501			1	2	201			1	1	37
COA4	1.75e-05	2.74e-08	8.34e-10	30.1597	2.84352	18	18	24	18	18	1	4	1	1	1	86	288	44	44	44	114	209	53	53	53	18	18	24			1	4	1			86	288	44			114	209	53
FNBP1L	1.75e-05	2.74e-08	8.35e-10	30.1566	-4.8514	384	1004	107	107	107	499	881	16	16	16	48	340	1	1	1	2	154	1	1	1	384	1004	107			499	881	16			48	340	1			2	154	1
COBL	1.8e-05	2.82e-08	8.61e-10	30.1139	-3.69916	34	28	472	28	28	35	1	260	1	1	1	1	149	1	1	1	1	125	1	1	34	28	472			35	1	260			1	1	149			1	1	125
PDZK1IP1	1.84e-05	2.87e-08	8.78e-10	30.0855	3.87833	8	5	60	5	5	1	4	107	1	1	171	61	305	61	61	78	149	162	78	78	8	5	60			1	4	107			171	61	305			78	149	162
EGR4	1.94e-05	3.03e-08	9.29e-10	30.0038	-5.19847	125	502	196	125	125	26	355	172	26	26	1	104	10	1	1	1	142	1	1	1	125	502	196			26	355	172			1	104	10			1	142	1
TXNDC11	1.95e-05	3.04e-08	9.31e-10	30.0002	-5.83268	187	143	239	143	143	104	72	206	72	72	38	1	3	1	1	39	1	2	1	1	187	143	239			104	72	206			38	1	3			39	1	2
ANKRD34C	1.96e-05	3.05e-08	9.37e-10	29.9917	-0.166238	27	415	1	1	1	1	74	1	1	1	13	236	1	1	1	11	220	1	1	1	27	415				1	74				13	236				11	220
CASZ1	1.98e-05	3.08e-08	9.46e-10	29.9776	-2.19013	327	8	15	8	8	285	1	3	1	1	104	1	1	1	1	241	1	1	1	1	327	8	15			285	1	3			104	1	1			241	1	1
ACTR1B	2.14e-05	3.32e-08	1.02e-09	29.8632	-4.03079	112	36	21	21	21	43	186	6	6	6	1	23	1	1	1	1	30	1	1	1	112	36	21			43	186	6			1	23	1			1	30	1
B3GNT8	2.17e-05	3.35e-08	1.03e-09	29.8477	3.12042	18	71	77	18	18	3	44	12	3	3	186	238	161	161	161	307	483	98	98	98	18	71	77			3	44	12			186	238	161			307	483	98
PSMB8	2.21e-05	3.41e-08	1.05e-09	29.8224	-2.22147	416	431	800	416	416	448	604	863	448	448	250	40	113	40	40	292	196	131	131	131	416	431	800			448	604	863			250	40	113			292	196	131
EMC8	2.23e-05	3.43e-08	1.06e-09	29.8097	1.30537	360	249	132	132	132	126	143	87	87	87	1256	242	244	242	242	1011	577	289	289	289	360	249	132			126	143	87			1256	242	244			1011	577	289
ZSCAN30	2.24e-05	3.46e-08	1.07e-09	29.7974	2.66105	78	14	66	14	14	1	44	1	1	1	141	310	167	141	141	134	368	12	12	12	78	14	66			1	44	1			141	310	167			134	368	12
CDKN1C	2.49e-05	3.83e-08	1.19e-09	29.6469	-0.155366	214	1	1	1	1	470	1	1	1	1	352	1	1	1	1	282	1	1	1	1	214					470					352					282
TUFT1	2.49e-05	3.83e-08	1.19e-09	29.6458	-4.4972	414	345	138	138	138	415	417	54	54	54	61	5	18	5	5	17	2	19	2	2	414	345	138			415	417	54			61	5	18			17	2	19
HNRNPA3	2.51e-05	3.85e-08	1.2e-09	29.6342	-2.59946	53	14	252	14	14	2	1	169	1	1	13	1	16	1	1	18	1	35	1	1	53	14	252			2	1	169			13	1	16			18	1	35
NPSR1	2.52e-05	3.86e-08	1.2e-09	29.6284	2.07263	79	293	196	79	79	1	198	205	1	1	186	710	431	186	186	336	649	535	336	336	79	293	196			1	198	205			186	710	431			336	649	535
PKM	2.56e-05	3.92e-08	1.22e-09	29.6066	-3.38336	11	20	37	11	11	1	1	89	1	1	1	1	2	1	1	1	1	1	1	1	11	20	37			1	1	89			1	1	2			1	1	1
SFXN5	2.59e-05	3.95e-08	1.24e-09	29.5921	2.03098	143	137	23	23	23	6	13	58	6	6	165	317	108	108	108	245	555	80	80	80	143	137	23			6	13	58			165	317	108			245	555	80
IFNGR2	2.68e-05	4.09e-08	1.28e-09	29.5394	0.859978	176	403	286	176	176	30	243	294	30	30	337	521	354	337	337	109	514	532	109	109	176	403	286			30	243	294			337	521	354			109	514	532
MAPK14	2.89e-05	4.4e-08	1.38e-09	29.4307	-2.44444	767	168	373	168	168	524	90	300	90	90	266	38	51	38	38	522	1	31	1	1	767	168	373			524	90	300			266	38	51			522	1	31
DIRAS1	2.95e-05	4.49e-08	1.41e-09	29.4006	-5.49876	377	61	135	61	61	330	53	84	53	53	3	1	7	1	1	1	1	52	1	1	377	61	135			330	53	84			3	1	7			1	1	52
hsa-mir-4802	3.18e-05	4.82e-08	1.52e-09	29.2951	3.49443	31	96	6	70	31	6	22	5	5	5	413	212	189	208	208	310	223	238	326	238	31	96	6	70		6	22	5	1		413	212	189	208		310	223	238	326
ZNF496	3.2e-05	4.85e-08	1.53e-09	29.2846	-3.48656	69	638	20	20	20	1	546	6	1	1	1	227	1	1	1	1	208	1	1	1	69	638	20			1	546	6			1	227	1			1	208	1
MYO1C	3.23e-05	4.88e-08	1.54e-09	29.2726	-1.11109	4	81	118	4	4	1	212	47	1	1	1	86	88	1	1	1	143	8	1	1	4	81	118			1	212	47			1	86	88			1	143	8
OR5I1	3.49e-05	5.27e-08	1.67e-09	29.1614	-5.25396	107	1154	877	107	107	258	857	1157	258	258	2	43	77	2	2	2	260	151	2	2	107	1154	877			258	857	1157			2	43	77			2	260	151
CCDC106	3.56e-05	5.36e-08	1.7e-09	29.1331	1.31397	161	142	173	142	142	143	39	85	39	39	564	351	175	175	175	650	273	264	264	264	161	142	173			143	39	85			564	351	175			650	273	264
CMC2	3.65e-05	5.5e-08	1.74e-09	29.0952	-2.26652	79	674	321	79	79	16	370	136	16	16	14	181	19	14	14	1	504	65	1	1	79	674	321			16	370	136			14	181	19			1	504	65
TSNARE1	4.09e-05	6.16e-08	1.95e-09	28.9303	-1.49779	59	231	3	3	3	7	213	1	1	1	14	46	1	1	1	1	69	1	1	1	59	231	3			7	213	1			14	46	1			1	69	1
OR5H1	4.48e-05	6.72e-08	2.14e-09	28.8008	-3.50726	124	694	30	30	30	231	935	1	1	1	5	81	1	1	1	3	52	7	3	3	124	694	30			231	935	1			5	81	1			3	52	7
hsa-mir-3141	4.65e-05	6.98e-08	2.22e-09	28.7449	3.56293	113	16	9	9	9	142	2	1	1	1	305	280	59	59	59	402	284	96	96	96	113	16	9			142	2	1			305	280	59			402	284	96
ALS2CR11	4.71e-05	7.04e-08	2.25e-09	28.7292	-2.83749	20	220	68	20	20	3	214	16	3	3	1	120	10	1	1	1	58	12	1	1	20	220	68			3	214	16			1	120	10			1	58	12
LOC100130370	4.83e-05	7.22e-08	2.31e-09	28.692	3.75891	16	81	25	16	16	109	5	7	5	5	184	766	452	184	184	189	785	794	189	189	16	81	25			109	5	7			184	766	452			189	785	794
FAM177A1	5.12e-05	7.64e-08	2.45e-09	28.6074	3.15673	60	133	60	60	60	6	106	5	5	5	488	296	563	296	296	901	315	455	315	315	60	133	60			6	106	5			488	296	563			901	315	455
SAC3D1	5.17e-05	7.71e-08	2.47e-09	28.5924	-2.25601	349	13	112	13	13	195	1	28	1	1	93	1	32	1	1	170	1	20	1	1	349	13	112			195	1	28			93	1	32			170	1	20
ZNF366	5.18e-05	7.71e-08	2.47e-09	28.5903	-4.71966	46	241	140	46	46	1	227	2	1	1	1	2	21	1	1	1	1	6	1	1	46	241	140			1	227	2			1	2	21			1	1	6
ACTR6	5.24e-05	7.79e-08	2.5e-09	28.5734	-2.35427	406	4	13	4	4	327	22	1	1	1	23	3	1	1	1	63	1	1	1	1	406	4	13			327	22	1			23	3	1			63	1	1
PDE3B	5.29e-05	7.84e-08	2.52e-09	28.5613	-4.88473	155	48	181	48	48	263	127	33	33	33	1	18	16	1	1	2	15	1	1	1	155	48	181			263	127	33			1	18	16			2	15	1
STXBP4	5.48e-05	8.12e-08	2.62e-09	28.5092	2.75201	100	30	11	11	11	119	1	1	1	1	1236	2	49	2	2	1471	78	145	78	78	100	30	11			119	1	1			1236	2	49			1471	78	145
AGMO	5.64e-05	8.35e-08	2.7e-09	28.467	0.971207	121	116	49	49	49	51	142	132	51	51	162	236	116	116	116	153	373	161	153	153	121	116	49			51	142	132			162	236	116			153	373	161
hsa-mir-6069	5.76e-05	8.5e-08	2.75e-09	28.4387	-4.71502	54	52	109	52	52	4	281	17	4	4	1	2	1	1	1	1	1	35	1	1	54	52	109			4	281	17			1	2	1			1	1	35
hsa-mir-4283-1	5.98e-05	8.82e-08	2.86e-09	28.3834	-2.56432	19	11	261	11	11	7	1	31	1	1	1	1	89	1	1	1	1	53	1	1	19	11	261			7	1	31			1	1	89			1	1	53
hsa-mir-3177	6.06e-05	8.92e-08	2.89e-09	28.3645	1.953	31	66	266	31	31	17	14	75	14	14	98	281	227	98	98	118	262	377	118	118	31	66	266			17	14	75			98	281	227			118	262	377
RFXAP	6.21e-05	9.13e-08	2.97e-09	28.3289	2.41065	476	37	11	11	11	265	13	1	1	1	1239	63	50	50	50	870	80	56	56	56	476	37	11			265	13	1			1239	63	50			870	80	56
CUL7	6.25e-05	9.18e-08	2.99e-09	28.3186	-2.44826	34	942	98	34	34	127	924	267	127	127	35	456	17	17	17	1	566	59	1	1	34	942	98			127	924	267			35	456	17			1	566	59
CYP4F11	6.44e-05	9.44e-08	3.08e-09	28.2766	-5.23543	249	220	23	23	23	280	98	35	35	35	5	1	12	1	1	1	1	1	1	1	249	220	23			280	98	35			5	1	12			1	1	1
APOBEC3G	6.53e-05	9.56e-08	3.12e-09	28.2566	-3.83162	252	56	104	56	56	307	20	80	20	20	68	7	3	3	3	124	1	1	1	1	252	56	104			307	20	80			68	7	3			124	1	1
NKX3-1	6.6e-05	9.65e-08	3.15e-09	28.2404	2.03091	10	616	15	10	10	1	140	1	1	1	1	1175	83	1	1	39	1334	94	39	39	10	616	15			1	140	1			1	1175	83			39	1334	94
DNAH12	6.67e-05	9.74e-08	3.19e-09	28.2258	-0.156196	297	1	1	1	1	150	1	1	1	1	233	1	1	1	1	163	1	1	1	1	297					150					233					163
CCDC64B	7.35e-05	1.07e-07	3.51e-09	28.0864	-0.156282	16	1	1	1	1	105	1	1	1	1	42	1	1	1	1	75	1	1	1	1	16					105					42					75
ZNF780B	7.8e-05	1.13e-07	3.72e-09	28.0009	3.24922	1	73	63	1	1	1	7	51	1	1	1	391	133	1	1	35	441	133	35	35	1	73	63			1	7	51			1	391	133			35	441	133
OR5A1	7.87e-05	1.14e-07	3.76e-09	27.9864	-2.95613	9	7	278	7	7	1	35	266	1	1	1	1	33	1	1	1	1	12	1	1	9	7	278			1	35	266			1	1	33			1	1	12
hsa-mir-1224	8.11e-05	1.18e-07	3.87e-09	27.9436	1.87728	7	14	113	7	7	23	2	19	2	2	54	16	407	16	16	121	15	543	15	15	7	14	113			23	2	19			54	16	407			121	15	543
dummyguide501	8.37e-05	1.21e-07	4e-09	27.8975	-0.110962	309	1	1	1	1	327	1	1	1	1	333	1	1	1	1	348	1	1	1	1	309					327					333					348
PLA2G2E	8.72e-05	1.26e-07	4.16e-09	27.8394	-4.91477	46	188	590	46	46	69	187	748	69	69	1	10	211	1	1	1	3	254	1	1	46	188	590			69	187	748			1	10	211			1	3	254
PER2	8.8e-05	1.27e-07	4.2e-09	27.8259	-0.156444	130	1	1	1	1	54	1	1	1	1	117	1	1	1	1	42	1	1	1	1	130					54					117					42
BCAM	9.18e-05	1.33e-07	4.39e-09	27.7643	-0.156482	44	1	1	1	1	27	1	1	1	1	59	1	1	1	1	1	1	1	1	1	44					27					59					1
UQCRFS1	9.77e-05	1.41e-07	4.67e-09	27.6745	1.53061	23	14	49	14	14	1	39	108	1	1	8	74	442	8	8	42	50	501	42	42	23	14	49			1	39	108			8	74	442			42	50	501
ABCB11	0.000101	1.46e-07	4.84e-09	27.6218	-3.91248	35	719	32	32	32	44	534	4	4	4	1	229	1	1	1	1	288	1	1	1	35	719	32			44	534	4			1	229	1			1	288	1
GJA10	0.000102	1.46e-07	4.87e-09	27.6145	-1.0548	383	84	69	69	69	632	44	79	44	44	138	28	44	28	28	241	33	75	33	33	383	84	69			632	44	79			138	28	44			241	33	75
CCDC130	0.000107	1.54e-07	5.12e-09	27.54	-0.156625	425	1	1	1	1	506	1	1	1	1	297	1	1	1	1	574	1	1	1	1	425					506					297					574
KRTAP13-4	0.00011	1.57e-07	5.24e-09	27.5069	1.728	66	207	242	66	66	1	142	61	1	1	161	306	423	161	161	160	410	257	160	160	66	207	242			1	142	61			161	306	423			160	410	257
MEP1B	0.000112	1.6e-07	5.36e-09	27.4762	-0.110828	143	1	1	1	1	191	1	1	1	1	204	1	1	1	1	152	1	1	1	1	143					191					204					152
OTOL1	0.000116	1.66e-07	5.55e-09	27.4252	-0.156698	355	1	1	1	1	375	1	1	1	1	382	1	1	1	1	277	1	1	1	1	355					375					382					277
OLIG3	0.000117	1.67e-07	5.6e-09	27.4119	-5.47859	1166	76	47	47	47	485	104	61	61	61	7	45	1	1	1	1	2	1	1	1	1166	76	47			485	104	61			7	45	1			1	2	1
ZNF836	0.000118	1.68e-07	5.64e-09	27.4013	2.13678	5	96	81	5	5	1	55	1	1	1	1	166	105	1	1	44	245	84	44	44	5	96	81			1	55	1			1	166	105			44	245	84
PHTF1	0.000131	1.86e-07	6.24e-09	27.2552	-3.08015	2	28	70	2	2	15	21	40	15	15	2	1	9	1	1	1	1	36	1	1	2	28	70			15	21	40			2	1	9			1	1	36
CASK	0.000144	2.04e-07	6.86e-09	27.1198	-3.59648	148	774	351	148	148	33	742	320	33	33	8	41	153	8	8	1	78	180	1	1	148	774	351			33	742	320			8	41	153			1	78	180
RNF186	0.000144	2.05e-07	6.89e-09	27.1136	-3.71683	72	41	49	41	41	135	1	1	1	1	83	1	2	1	1	15	1	1	1	1	72	41	49			135	1	1			83	1	2			15	1	1
PON2	0.000146	2.07e-07	6.96e-09	27.0976	-3.07275	481	251	27	27	27	341	116	1	1	1	113	116	1	1	1	31	51	1	1	1	481	251	27			341	116	1			113	116	1			31	51	1
GSK3B	0.000151	2.14e-07	7.22e-09	27.0461	-4.2611	468	27	564	27	27	534	1	288	1	1	6	1	106	1	1	2	1	34	1	1	468	27	564			534	1	288			6	1	106			2	1	34
TMEM139	0.000159	2.25e-07	7.6e-09	26.9708	2.52035	12	219	36	12	12	1	161	20	1	1	60	264	40	40	40	74	522	279	74	74	12	219	36			1	161	20			60	264	40			74	522	279
LMO1	0.000161	2.27e-07	7.69e-09	26.9551	-0.125148	211	111	1	1	1	166	41	1	1	1	161	41	1	1	1	202	121	1	1	1	211	111				166	41				161	41				202	121
RTCA	0.000175	2.46e-07	8.35e-09	26.8358	-3.90799	23	295	418	23	23	23	278	528	23	23	1	128	33	1	1	1	145	16	1	1	23	295	418			23	278	528			1	128	33			1	145	16
TYROBP	0.000177	2.5e-07	8.48e-09	26.8141	-2.57996	331	535	100	100	100	1333	453	1	1	1	250	5	11	5	5	210	51	17	17	17	331	535	100			1333	453	1			250	5	11			210	51	17
PHIP	0.00018	2.53e-07	8.59e-09	26.7941	-4.44883	208	71	39	39	39	82	158	1	1	1	52	1	1	1	1	17	1	1	1	1	208	71	39			82	158	1			52	1	1			17	1	1
PKLR	0.000193	2.71e-07	9.24e-09	26.6893	-2.88212	4	49	36	4	4	7	6	205	6	6	1	1	59	1	1	1	1	5	1	1	4	49	36			7	6	205			1	1	59			1	1	5
MMP11	0.000194	2.72e-07	9.27e-09	26.6848	-3.06432	16	813	378	16	16	12	731	198	12	12	1	166	168	1	1	1	255	39	1	1	16	813	378			12	731	198			1	166	168			1	255	39
CRISP1	0.000209	2.92e-07	9.97e-09	26.5791	-4.33759	7	183	176	7	7	46	214	22	22	22	1	22	1	1	1	1	90	1	1	1	7	183	176			46	214	22			1	22	1			1	90	1
ATP2A2	0.00021	2.93e-07	1e-08	26.5709	-0.11053	125	1	1	1	1	115	1	1	1	1	142	1	1	1	1	112	1	1	1	1	125					115					142					112
MORN5	0.000212	2.96e-07	1.01e-08	26.5576	-3.98833	568	116	74	74	74	798	8	232	8	8	168	1	8	1	1	282	2	38	2	2	568	116	74			798	8	232			168	1	8			282	2	38
STMN2	0.000217	3.02e-07	1.04e-08	26.5252	-2.93769	251	163	20	20	20	52	61	115	52	52	15	73	9	9	9	6	39	1	1	1	251	163	20			52	61	115			15	73	9			6	39	1
GDF3	0.000232	3.23e-07	1.11e-08	26.4268	-4.00814	244	30	42	30	30	82	44	8	8	8	61	1	1	1	1	81	1	1	1	1	244	30	42			82	44	8			61	1	1			81	1	1
TMEM92	0.000235	3.26e-07	1.12e-08	26.4089	0.439326	299	194	125	125	125	561	145	11	11	11	530	184	87	87	87	517	356	118	118	118	299	194	125			561	145	11			530	184	87			517	356	118
CMTR1	0.000239	3.31e-07	1.14e-08	26.387	-0.110468	18	1	1	1	1	1	1	1	1	1	12	1	1	1	1	7	1	1	1	1	18					1					12					7
MANEA	0.000253	3.5e-07	1.21e-08	26.3025	-1.35735	153	269	310	153	153	1	107	305	1	1	38	138	332	38	38	8	58	98	8	8	153	269	310			1	107	305			38	138	332			8	58	98
CD300A	0.000254	3.52e-07	1.21e-08	26.2945	-2.57018	13	894	10	10	10	1	973	30	1	1	1	515	2	1	1	1	463	1	1	1	13	894	10			1	973	30			1	515	2			1	463	1
EXOSC1	0.00026	3.59e-07	1.24e-08	26.2631	-5.07007	112	75	169	75	75	47	2	94	2	2	2	1	1	1	1	1	24	1	1	1	112	75	169			47	2	94			2	1	1			1	24	1
NEK10	0.000271	3.73e-07	1.29e-08	26.2049	4.45117	29	84	1	1	1	1	43	1	1	1	72	336	58	58	58	195	238	56	56	56	29	84	1			1	43	1			72	336	58			195	238	56
ACAT2	0.000272	3.73e-07	1.3e-08	26.1997	-0.534963	2	154	121	2	2	1	362	115	1	1	1	200	102	1	1	1	270	108	1	1	2	154	121			1	362	115			1	200	102			1	270	108
ATG10	0.000272	3.73e-07	1.3e-08	26.1986	-3.86677	152	22	80	22	22	228	1	264	1	1	3	1	43	1	1	2	1	40	1	1	152	22	80			228	1	264			3	1	43			2	1	40
KBTBD4	0.000272	3.73e-07	1.3e-08	26.1985	-3.52148	39	217	218	39	39	1	113	204	1	1	1	101	4	1	1	1	51	46	1	1	39	217	218			1	113	204			1	101	4			1	51	46
PREX2	0.00028	3.84e-07	1.34e-08	26.1546	-0.157552	603	1	1	1	1	524	1	1	1	1	613	1	1	1	1	392	1	1	1	1	603					524					613					392
TFF2	0.000281	3.86e-07	1.34e-08	26.1487	0.80301	63	107	333	63	63	59	2	61	2	2	63	24	490	24	24	116	148	400	116	116	63	107	333			59	2	61			63	24	490			116	148	400
LYRM5	0.000282	3.86e-07	1.35e-08	26.1467	-1.53184	32	6	541	6	6	184	1	572	1	1	101	1	206	1	1	72	1	217	1	1	32	6	541			184	1	572			101	1	206			72	1	217
BCAS3	0.00031	4.24e-07	1.48e-08	26.0075	-2.40971	14	871	67	14	14	32	1003	48	32	32	5	233	37	5	5	1	264	30	1	1	14	871	67			32	1003	48			5	233	37			1	264	30
MAML2	0.000312	4.26e-07	1.49e-08	25.9995	3.2091	14	22	92	14	14	88	1	58	1	1	144	272	997	144	144	81	88	639	81	81	14	22	92			88	1	58			144	272	997			81	88	639
KCNS2	0.00032	4.36e-07	1.53e-08	25.9627	-4.2527	20	539	265	20	20	1	238	27	1	1	1	46	1	1	1	1	18	1	1	1	20	539	265			1	238	27			1	46	1			1	18	1
PDGFRL	0.000324	4.41e-07	1.55e-08	25.9443	-4.51549	475	71	515	71	71	435	34	979	34	34	79	1	175	1	1	70	1	138	1	1	475	71	515			435	34	979			79	1	175			70	1	138
MT1M	0.000326	4.43e-07	1.56e-08	25.9363	-2.64181	16	360	34	16	16	1	248	1	1	1	1	54	19	1	1	1	27	1	1	1	16	360	34			1	248	1			1	54	19			1	27	1
OGFOD3	0.000326	4.43e-07	1.56e-08	25.9359	-1.47263	9	245	4	4	4	1	544	1	1	1	1	234	1	1	1	1	289	1	1	1	9	245	4			1	544	1			1	234	1			1	289	1
NUBPL	0.000329	4.46e-07	1.57e-08	25.9237	-1.38133	320	68	5	5	5	53	20	1	1	1	95	44	1	1	1	39	25	1	1	1	320	68	5			53	20	1			95	44	1			39	25	1
HOXD11	0.000333	4.51e-07	1.59e-08	25.904	-4.0245	154	25	261	25	25	123	1	149	1	1	2	1	53	1	1	1	1	40	1	1	154	25	261			123	1	149			2	1	53			1	1	40
ZSWIM2	0.000336	4.54e-07	1.6e-08	25.8946	0.900157	520	187	152	152	152	286	150	293	150	150	571	353	586	353	353	536	298	670	298	298	520	187	152			286	150	293			571	353	586			536	298	670
KNG1	0.000348	4.7e-07	1.66e-08	25.842	2.59751	50	49	36	36	36	1	85	1	1	1	339	129	204	129	129	168	134	180	134	134	50	49	36			1	85	1			339	129	204			168	134	180
MYOZ1	0.000352	4.75e-07	1.68e-08	25.8255	-3.81539	86	43	12	12	12	37	8	1	1	1	1	1	1	1	1	1	1	1	1	1	86	43	12			37	8	1			1	1	1			1	1	1
OR52I1	0.000358	4.82e-07	1.71e-08	25.8006	1.67258	140	693	171	140	140	18	675	335	18	18	345	1357	537	345	345	395	1829	458	395	395	140	693	171			18	675	335			345	1357	537			395	1829	458
hsa-mir-939	0.000364	4.89e-07	1.74e-08	25.7772	-3.49227	12	17	82	12	12	1	1	83	1	1	1	1	1	1	1	1	1	2	1	1	12	17	82			1	1	83			1	1	1			1	1	2
BPIFB3	0.00037	4.97e-07	1.77e-08	25.7526	-5.4491	279	218	111	111	111	165	28	11	11	11	1	17	2	1	1	1	51	1	1	1	279	218	111			165	28	11			1	17	2			1	51	1
dummyguide469	0.000374	5.02e-07	1.79e-08	25.7381	-0.110243	62	1	1	1	1	1	1	1	1	1	59	1	1	1	1	1	1	1	1	1	62					1					59					1
ZNF141	0.000386	5.16e-07	1.84e-08	25.6948	-1.47993	230	19	80	19	19	85	1	11	1	1	91	1	22	1	1	43	5	46	5	5	230	19	80			85	1	11			91	1	22			43	5	46
C1orf189	0.000392	5.24e-07	1.87e-08	25.6709	-3.42457	260	30	25	25	25	302	1	18	1	1	139	1	1	1	1	159	1	1	1	1	260	30	25			302	1	18			139	1	1			159	1	1
DENND6B	0.000395	5.28e-07	1.89e-08	25.658	3.13659	36	14	10	10	10	145	1	1	1	1	94	71	88	71	71	323	77	112	77	77	36	14	10			145	1	1			94	71	88			323	77	112
ACTBL2	0.000405	5.4e-07	1.93e-08	25.6247	-4.00932	24	45	322	24	24	270	1	588	1	1	2	1	93	1	1	1	5	48	1	1	24	45	322			270	1	588			2	1	93			1	5	48
DLEU7	0.000408	5.44e-07	1.95e-08	25.6113	-3.09309	28	168	154	28	28	1	281	12	1	1	1	38	47	1	1	1	46	30	1	1	28	168	154			1	281	12			1	38	47			1	46	30
GABBR2	0.000437	5.81e-07	2.09e-08	25.5148	1.17124	114	213	42	42	42	159	79	120	79	79	246	187	166	166	166	471	216	286	216	216	114	213	42			159	79	120			246	187	166			471	216	286
TBL2	0.000442	5.87e-07	2.11e-08	25.4964	-4.49674	102	31	80	31	31	23	40	145	23	23	1	1	86	1	1	1	1	3	1	1	102	31	80			23	40	145			1	1	86			1	1	3
ZNF541	0.000448	5.94e-07	2.14e-08	25.478	2.16725	23	261	172	23	23	70	195	37	37	37	363	928	207	207	207	519	926	176	176	176	23	261	172			70	195	37			363	928	207			519	926	176
DGKK	0.000482	6.38e-07	2.3e-08	25.374	-1.38248	74	167	570	74	74	10	25	335	10	10	16	38	115	16	16	26	46	72	26	26	74	167	570			10	25	335			16	38	115			26	46	72
GAB3	0.000483	6.39e-07	2.31e-08	25.3698	-2.22746	201	24	5	5	5	46	1	1	1	1	22	1	1	1	1	26	1	1	1	1	201	24	5			46	1	1			22	1	1			26	1	1
FUNDC2	0.000496	6.55e-07	2.37e-08	25.3317	-3.36922	478	73	22	22	22	196	8	1	1	1	113	1	2	1	1	33	1	4	1	1	478	73	22			196	8	1			113	1	2			33	1	4
TCEAL2	0.000536	7.07e-07	2.56e-08	25.2195	-5.07067	82	219	545	82	82	1	218	744	1	1	6	1	34	1	1	12	1	38	1	1	82	219	545			1	218	744			6	1	34			12	1	38
C12orf23	0.000549	7.22e-07	2.62e-08	25.1852	3.59847	18	77	27	18	18	1	294	11	1	1	209	424	443	209	209	120	448	619	120	120	18	77	27			1	294	11			209	424	443			120	448	619
9-Mar	0.000549	7.22e-07	2.62e-08	25.185	1.44537	64	124	171	64	64	28	70	217	28	28	67	598	867	67	67	143	463	499	143	143	64	124	171			28	70	217			67	598	867			143	463	499
PRKRA	0.000574	7.55e-07	2.74e-08	25.1196	-3.73494	37	215	37	37	37	1	5	12	1	1	1	7	1	1	1	1	109	1	1	1	37	215	37			1	5	12			1	7	1			1	109	1
PRSS3	0.000577	7.58e-07	2.76e-08	25.1123	-3.61312	41	260	30	30	30	11	226	12	11	11	1	11	5	1	1	1	54	14	1	1	41	260	30			11	226	12			1	11	5			1	54	14
INTS6	0.000589	7.72e-07	2.81e-08	25.0826	3.94799	2	26	15	2	2	1	1	1	1	1	71	73	66	66	66	149	105	1	1	1	2	26	15			1	1	1			71	73	66			149	105	1
hsa-mir-6771	0.000604	7.9e-07	2.88e-08	25.0475	3.7864	171	1	1	1	1	417	1	1	1	1	807	29	81	29	29	1094	1	40	1	1	171	1	1			417	1	1			807	29	81			1094	1	40
NPHS1	0.000649	8.48e-07	3.1e-08	24.9438	1.31217	53	13	158	13	13	19	1	284	1	1	103	16	301	16	16	43	32	423	32	32	53	13	158			19	1	284			103	16	301			43	32	423
hsa-mir-6721	0.000657	8.58e-07	3.14e-08	24.926	4.43082	7	20	152	3	7	2	2	27	2	2	58	58	295	306	58	190	190	694	464	190	7	20	152	3		1	2	27	2		1	58	295	306		1	190	694	464
SUSD1	0.00066	8.61e-07	3.15e-08	24.919	-5.18096	304	97	260	97	97	354	153	437	153	153	12	1	75	1	1	1	31	37	1	1	304	97	260			354	153	437			12	1	75			1	31	37
MAD2L1BP	0.000663	8.64e-07	3.17e-08	24.9119	-2.02249	39	266	3	3	3	113	442	143	113	113	16	103	10	10	10	47	13	89	13	13	39	266	3			113	442	143			16	103	10			47	13	89
PRMT2	0.000678	8.81e-07	3.24e-08	24.881	4.55274	1	13	1	1	1	1	1	1	1	1	108	2	1	1	1	136	50	94	50	50	1	13	1			1	1	1			108	2	1			136	50	94
OR2L13	0.000705	9.16e-07	3.37e-08	24.824	3.62685	7	29	127	7	7	3	1	60	1	1	274	65	315	65	65	215	87	506	87	87	7	29	127			3	1	60			274	65	315			215	87	506
TUBB3	0.000724	9.38e-07	3.46e-08	24.7865	-3.08956	12	41	174	12	12	17	49	59	17	17	1	1	76	1	1	1	28	2	1	1	12	41	174			17	49	59			1	1	76			1	28	2
CYB561D1	0.000738	9.56e-07	3.53e-08	24.7575	-5.1712	992	24	149	24	24	440	63	82	63	63	7	1	25	1	1	2	1	55	1	1	992	24	149			440	63	82			7	1	25			2	1	55
CRIP1	0.000747	9.67e-07	3.57e-08	24.7399	-4.6197	423	618	41	41	41	611	595	1	1	1	5	150	1	1	1	1	127	1	1	1	423	618	41			611	595	1			5	150	1			1	127	1
B3GALNT1	0.000753	9.73e-07	3.6e-08	24.7282	-1.27231	49	392	180	49	49	29	604	340	29	29	6	369	59	6	6	22	361	280	22	22	49	392	180			29	604	340			6	369	59			22	361	280
SACS	0.000767	9.88e-07	3.66e-08	24.7033	1.78434	20	17	56	17	17	1	1	2	1	1	88	17	50	17	17	94	33	155	33	33	20	17	56			1	1	2			88	17	50			94	33	155
hsa-mir-4750	0.000767	9.88e-07	3.66e-08	24.7032	-4.24016	16	40	184	16	16	3	1	352	1	1	1	1	3	1	1	1	1	1	1	1	16	40	184			3	1	352			1	1	3			1	1	1
NAALADL1	0.000772	9.94e-07	3.69e-08	24.6927	3.07784	62	212	39	39	39	3	135	120	3	3	373	313	426	313	313	404	461	852	404	404	62	212	39			3	135	120			373	313	426			404	461	852
VIT	0.000807	1.04e-06	3.85e-08	24.6295	2.58602	2	66	83	2	2	1	1	225	1	1	27	259	242	27	27	1	135	358	1	1	2	66	83			1	1	225			27	259	242			1	135	358
OCEL1	0.000829	1.06e-06	3.96e-08	24.59	-4.74008	451	798	64	64	64	434	947	18	18	18	5	16	13	5	5	3	2	1	1	1	451	798	64			434	947	18			5	16	13			3	2	1
CEP78	0.000834	1.07e-06	3.98e-08	24.5823	2.20938	26	202	23	23	23	4	100	2	2	2	64	682	222	64	64	25	719	130	25	25	26	202	23			4	100	2			64	682	222			25	719	130
SYCN	0.000834	1.07e-06	3.98e-08	24.582	-4.82198	13	130	338	13	13	61	57	218	57	57	1	1	71	1	1	1	1	153	1	1	13	130	338			61	57	218			1	1	71			1	1	153
ZNF630	0.000837	1.07e-06	4e-08	24.5768	-1.73653	979	8	139	8	8	580	1	328	1	1	489	1	154	1	1	212	1	158	1	1	979	8	139			580	1	328			489	1	154			212	1	158
hsa-mir-16-1	0.000847	1.08e-06	4.04e-08	24.56	4.24384	4	7	68	4	4	1	2	15	1	1	29	511	45	29	29	77	433	264	77	77	4	7	68			1	2	15			29	511	45			77	433	264
C5orf34	0.000858	1.09e-06	4.1e-08	24.5405	4.44971	1	10	2	1	1	1	1	2	1	1	47	33	196	33	33	43	5	268	5	5	1	10	2			1	1	2			47	33	196			43	5	268
HIGD1C	0.000877	1.12e-06	4.19e-08	24.509	-3.36769	26	287	41	26	26	1	431	1	1	1	1	149	1	1	1	1	267	1	1	1	26	287	41			1	431	1			1	149	1			1	267	1
SNX20	0.000891	1.13e-06	4.25e-08	24.4864	-5.18117	1870	312	63	63	63	1030	383	125	125	125	113	42	1	1	1	209	100	1	1	1	1870	312	63			1030	383	125			113	42	1			209	100	1
MCM3	0.000903	1.15e-06	4.31e-08	24.4674	2.206	135	177	1	1	1	11	72	1	1	1	357	174	1	1	1	419	239	14	14	14	135	177	1			11	72	1			357	174	1			419	239	14
ADAMTS13	0.000903	1.15e-06	4.31e-08	24.4672	-1.59224	230	95	399	95	95	521	285	506	285	285	291	41	205	41	41	281	66	184	66	66	230	95	399			521	285	506			291	41	205			281	66	184
ACSF3	0.000906	1.15e-06	4.33e-08	24.4616	-3.24033	27	463	380	27	27	3	350	688	3	3	1	268	96	1	1	1	193	14	1	1	27	463	380			3	350	688			1	268	96			1	193	14
dummyguide247	0.000907	1.15e-06	4.33e-08	24.4602	-0.158818	418	1	1	1	1	36	1	1	1	1	251	1	1	1	1	133	1	1	1	1	418					36					251					133
LOC100505841	0.000922	1.17e-06	4.4e-08	24.4371	1.57109	72	42	38	38	38	97	15	75	15	15	123	213	134	123	123	173	77	161	77	77	72	42	38			97	15	75			123	213	134			173	77	161
UQCR10	0.000926	1.17e-06	4.42e-08	24.4301	-1.886	569	115	223	115	115	222	58	152	58	58	232	60	44	44	44	160	10	1	1	1	569	115	223			222	58	152			232	60	44			160	10	1
NDUFB8	0.000972	1.23e-06	4.64e-08	24.3612	2.93695	16	51	9	9	9	6	3	1	1	1	33	64	121	33	33	136	60	117	60	60	16	51	9			6	3	1			33	64	121			136	60	117
C19orf38	0.00103485	1.3e-06	4.94e-08	24.2703	-0.185296	110	247	1	1	1	52	104	1	1	1	45	137	1	1	1	103	178	1	1	1	110	247				52	104				45	137				103	178
MIA2	0.00103983	1.31e-06	4.97e-08	24.2633	-1.28649	201	212	165	165	165	567	156	157	156	156	189	25	93	25	25	360	95	118	95	95	201	212	165			567	156	157			189	25	93			360	95	118
TSTD1	0.00106201	1.33e-06	5.07e-08	24.2329	1.61037	18	61	118	18	18	101	30	102	30	30	113	162	703	113	113	83	99	435	83	83	18	61	118			101	30	102			113	162	703			83	99	435
ZNF189	0.00109742	1.38e-06	5.24e-08	24.1856	0.906981	67	70	222	67	67	177	73	372	73	73	311	145	448	145	145	443	143	415	143	143	67	70	222			177	73	372			311	145	448			443	143	415
METTL17	0.00112791	1.41e-06	5.39e-08	24.146	3.18144	107	14	153	14	14	72	1	50	1	1	537	116	193	116	116	691	145	278	145	145	107	14	153			72	1	50			537	116	193			691	145	278
hsa-mir-3617	0.00115175	1.44e-06	5.5e-08	24.1159	2.40124	61	69	46	434	61	4	13	4	276	4	123	479	82	619	123	187	428	330	743	330	61	69	46	434		4	13	1	276		123	479	82	619		187	428	330	743
ECSCR	0.0012053	1.51e-06	5.76e-08	24.0503	-5.24984	15	3	30	3	3	121	120	282	120	120	25	1	3	1	1	35	1	1	1	1	15	3	30			121	120	282			25	1	3			35	1	1
MMP26	0.00121305	1.51e-06	5.79e-08	24.0411	-5.25352	136	177	112	112	112	5	27	91	5	5	1	50	1	1	1	1	28	1	1	1	136	177	112			5	27	91			1	50	1			1	28	1
CAPN13	0.00124641	1.55e-06	5.95e-08	24.0019	4.5587	29	3	42	3	3	15	1	1	1	1	135	155	170	135	135	55	253	230	55	55	29	3	42			15	1	1			135	155	170			55	253	230
SEC24B	0.00124793	1.55e-06	5.96e-08	24.0002	2.72969	12	245	6	6	6	1	195	1	1	1	66	404	48	48	48	27	406	26	26	26	12	245	6			1	195	1			66	404	48			27	406	26
DST	0.00125318	1.56e-06	5.98e-08	23.9941	1.03421	201	263	88	88	88	122	220	2	2	2	531	308	71	71	71	528	391	127	127	127	201	263	88			122	220	2			531	308	71			528	391	127
TREM1	0.00129434	1.61e-06	6.18e-08	23.9475	-4.78751	1221	196	576	196	196	376	15	527	15	15	285	2	74	2	2	167	1	25	1	1	1221	196	576			376	15	527			285	2	74			167	1	25
hsa-mir-494	0.00129558	1.61e-06	6.19e-08	23.9461	-4.3269	305	266	223	223	223	46	310	281	46	46	5	47	80	5	5	1	84	17	1	1	305	266	223			46	310	281			5	47	80			1	84	17
SPAG11B	0.00130076	1.61e-06	6.21e-08	23.9403	2.82134	19	231	46	19	19	3	295	37	3	3	190	1153	117	117	117	265	1300	100	100	100	19	231	46			3	295	37			190	1153	117			265	1300	100
CDCA7	0.00131778	1.63e-06	6.29e-08	23.9216	-4.88069	166	39	192	39	39	188	211	127	127	127	54	2	11	2	2	82	1	4	1	1	166	39	192			188	211	127			54	2	11			82	1	4
ZSCAN2	0.00132135	1.63e-06	6.31e-08	23.9177	1.97774	86	150	34	34	34	45	58	1	1	1	134	75	11	11	11	294	307	213	213	213	86	150	34			45	58	1			134	75	11			294	307	213
CDRT15	0.00133505	1.65e-06	6.38e-08	23.9028	-0.582515	39	255	120	39	39	10	334	306	10	10	23	176	249	23	23	13	145	102	13	13	39	255	120			10	334	306			23	176	249			13	145	102
SLC22A23	0.00134467	1.66e-06	6.42e-08	23.8924	1.93161	23	48	23	23	23	1	259	10	1	1	88	383	29	29	29	163	556	61	61	61	23	48	23			1	259	10			88	383	29			163	556	61
ZBTB48	0.00141988	1.75e-06	6.78e-08	23.8139	1.99623	50	161	5	5	5	29	124	4	4	4	322	236	21	21	21	417	296	19	19	19	50	161	5			29	124	4			322	236	21			417	296	19
COCH	0.00143618	1.77e-06	6.86e-08	23.7975	4.26043	60	10	1	1	1	2	8	1	1	1	150	50	159	50	50	503	15	14	14	14	60	10	1			2	8	1			150	50	159			503	15	14
MCCC1	0.00144369	1.77e-06	6.89e-08	23.7899	-3.52139	10	841	83	10	10	1	804	118	1	1	1	60	3	1	1	1	30	1	1	1	10	841	83			1	804	118			1	60	3			1	30	1
SRC	0.00150207	1.84e-06	7.17e-08	23.7327	-5.2828	276	275	373	275	275	200	164	544	164	164	3	53	57	3	3	1	1	99	1	1	276	275	373			200	164	544			3	53	57			1	1	99
RSL1D1	0.00157249	1.93e-06	7.51e-08	23.6666	-0.109467	20	1	1	1	1	24	1	1	1	1	6	1	1	1	1	44	1	1	1	1	20					24					6					44
hsa-mir-6504	0.00158082	1.93e-06	7.55e-08	23.659	-4.26959	44	128	95	44	44	17	212	178	17	17	1	63	7	1	1	1	117	1	1	1	44	128	95			17	212	178			1	63	7			1	117	1
ERVW-1	0.00163784	2e-06	7.82e-08	23.6079	1.99574	51	134	11	11	11	3	54	1	1	1	57	254	70	57	57	48	241	11	11	11	51	134	11			3	54	1			57	254	70			48	241	11
RAB11FIP1	0.00167149	2.04e-06	7.98e-08	23.5786	-1.3909	241	62	178	62	62	122	25	50	25	25	124	1	80	1	1	121	44	24	24	24	241	62	178			122	25	50			124	1	80			121	44	24
ZNF208	0.0016813	2.05e-06	8.03e-08	23.5701	-4.24364	253	61	382	61	61	511	53	204	53	53	37	2	123	2	2	18	1	138	1	1	253	61	382			511	53	204			37	2	123			18	1	138
ATP1B1	0.00171615	2.09e-06	8.2e-08	23.5405	-3.61243	624	137	76	76	76	539	327	140	140	140	60	199	1	1	1	59	39	10	10	10	624	137	76			539	327	140			60	199	1			59	39	10
ANXA10	0.00175354	2.13e-06	8.37e-08	23.5094	1.38963	28	36	61	28	28	121	10	1	1	1	252	45	207	45	45	463	31	21	21	21	28	36	61			121	10	1			252	45	207			463	31	21
EHMT2	0	0	0	23.5	6.12129	3	1	58	1	1	1	1	2	1	1	196	91	447	91	91	153	159	470	153	153	3	1	58			1	1	2			196	91	447			153	159	470
SALL1	0	0	0	23.5	6.05417	1	2	1	1	1	1	3	1	1	1	49	536	141	49	49	54	441	43	43	43	1	2	1			1	3	1			49	536	141			54	441	43
TACR1	0	0	0	23.5	5.77961	30	1	2	1	1	6	1	1	1	1	280	136	3	3	3	347	200	153	153	153	30	1	2			6	1	1			280	136	3			347	200	153
ACADS	0	0	0	23.5	5.74566	4	20	21	4	4	2	1	1	1	1	472	380	124	124	124	502	382	264	264	264	4	20	21			2	1	1			472	380	124			502	382	264
hsa-mir-643	0	0	0	23.5	5.58423	98	9	4	4	4	23	3	1	1	1	1927	261	144	144	144	2188	439	135	135	135	98	9	4			23	3	1			1927	261	144			2188	439	135
WEE1	0	0	0	23.5	5.29323	4	9	1	1	1	1	1	1	1	1	81	67	264	67	67	22	80	134	22	22	4	9	1			1	1	1			81	67	264			22	80	134
EZR	0	0	0	23.5	4.84397	12	1	2	1	1	1	1	1	1	1	36	21	38	21	21	103	63	90	63	63	12	1	2			1	1	1			36	21	38			103	63	90
UBE2T	0	0	0	23.5	4.78108	57	5	2	2	2	2	7	1	1	1	306	138	64	64	64	258	154	74	74	74	57	5	2			2	7	1			306	138	64			258	154	74
TARP	0	0	0	23.5	4.69678	1	1	24	1	1	1	1	5	1	1	28	55	146	28	28	35	54	164	35	35	1	1	24			1	1	5			28	55	146			35	54	164
C2orf47	0	0	0	23.5	4.63153	4	149	1	1	1	1	68	2	1	1	38	692	109	38	38	45	1041	81	45	45	4	149	1			1	68	2			38	692	109			45	1041	81
SSTR5	0	0	0	23.5	4.29585	48	56	10	10	10	1	7	1	1	1	341	423	95	95	95	314	427	212	212	212	48	56	10			1	7	1			341	423	95			314	427	212
MRPL43	0	0	0	23.5	4.01588	25	1	4	1	1	10	1	1	1	1	374	9	27	9	9	341	73	21	21	21	25	1	4			10	1	1			374	9	27			341	73	21
PNKD	0	0	0	23.5	3.8604	5	4	79	4	4	1	1	23	1	1	54	56	326	54	54	25	125	380	25	25	5	4	79			1	1	23			54	56	326			25	125	380
LIPK	0	0	0	23.5	3.82318	10	22	69	10	10	1	1	67	1	1	52	297	399	52	52	170	201	210	170	170	10	22	69			1	1	67			52	297	399			170	201	210
CYP7A1	0	0	0	23.5	3.81195	63	36	46	36	36	1	4	52	1	1	377	342	446	342	342	501	414	340	340	340	63	36	46			1	4	52			377	342	446			501	414	340
SPNS3	0	0	0	23.5	3.79712	28	147	16	16	16	37	69	3	3	3	473	774	200	200	200	551	751	151	151	151	28	147	16			37	69	3			473	774	200			551	751	151
TLE3	0	0	0	23.5	3.57628	16	240	70	16	16	2	142	233	2	2	198	2066	1314	198	198	65	2565	1141	65	65	16	240	70			2	142	233			198	2066	1314			65	2565	1141
CSH2	0	0	0	23.5	3.41443	33	9	47	9	9	8	10	30	8	8	120	134	143	120	120	168	207	329	168	168	33	9	47			8	10	30			120	134	143			168	207	329
RAB2A	0	0	0	23.5	3.37093	39	29	24	24	24	82	5	1	1	1	548	218	100	100	100	569	302	164	164	164	39	29	24			82	5	1			548	218	100			569	302	164
IGDCC3	0	0	0	23.5	3.35366	18	16	155	16	16	1	2	201	1	1	64	90	626	64	64	244	165	789	165	165	18	16	155			1	2	201			64	90	626			244	165	789
PLA2G16	0	0	0	23.5	3.33298	40	30	6	6	6	2	1	1	1	1	151	332	41	41	41	202	266	23	23	23	40	30	6			2	1	1			151	332	41			202	266	23
COG5	0	0	0	23.5	3.31276	4	71	27	4	4	1	65	1	1	1	59	213	47	47	47	28	474	138	28	28	4	71	27			1	65	1			59	213	47			28	474	138
NPY5R	0	0	0	23.5	3.1824	37	77	11	11	11	1	126	21	1	1	138	753	118	118	118	53	1004	177	53	53	37	77	11			1	126	21			138	753	118			53	1004	177
SSR2	0	0	0	23.5	3.14413	23	80	14	14	14	24	29	1	1	1	83	236	104	83	83	174	312	121	121	121	23	80	14			24	29	1			83	236	104			174	312	121
PRODH2	0	0	0	23.5	3.07964	11	74	31	11	11	1	85	4	1	1	70	430	174	70	70	19	644	500	19	19	11	74	31			1	85	4			70	430	174			19	644	500
SNF8	0	0	0	23.5	3.06807	12	67	13	12	12	1	1	1	1	1	95	193	16	16	16	141	207	94	94	94	12	67	13			1	1	1			95	193	16			141	207	94
hsa-mir-1248	0	0	0	23.5	3.03813	9	15	100	214	15	4	2	49	90	4	151	151	411	508	151	31	31	859	645	31	9	15	100	214		4	2	49	90		1	151	411	508		1	31	859	645
KRTAP22-1	0	0	0	23.5	2.92483	443	52	44	44	44	233	3	25	3	3	1454	203	375	203	203	1741	249	272	249	249	443	52	44			233	3	25			1454	203	375			1741	249	272
AURKAIP1	0	0	0	23.5	2.77514	27	20	2	2	2	1	1	2	1	1	98	144	6	6	6	67	164	15	15	15	27	20	2			1	1	2			98	144	6			67	164	15
PTCH2	0	0	0	23.5	2.68079	32	95	19	19	19	10	27	1	1	1	180	343	126	126	126	230	109	10	10	10	32	95	19			10	27	1			180	343	126			230	109	10
SLC5A6	0	0	0	23.5	2.67771	177	302	38	38	38	81	139	1	1	1	664	1232	63	63	63	491	1111	275	275	275	177	302	38			81	139	1			664	1232	63			491	1111	275
hsa-mir-6780b	0	0	0	23.5	2.64593	14	10	28	10	10	4	59	13	4	4	42	390	118	42	42	45	362	173	45	45	14	10	28			4	59	13			42	390	118			45	362	173
RAB27B	0	0	0	23.5	2.5854	54	48	96	48	48	1	8	69	1	1	159	208	216	159	159	431	163	339	163	163	54	48	96			1	8	69			159	208	216			431	163	339
WFDC9	0	0	0	23.5	2.52927	4	30	35	4	4	1	1	1	1	1	7	51	163	7	7	43	89	24	24	24	4	30	35			1	1	1			7	51	163			43	89	24
hsa-mir-4487	0	0	0	23.5	2.50862	54	1	9	1	1	1	1	1	1	1	90	14	54	14	14	68	1	1	1	1	54	1	9			1	1	1			90	14	54			68	1	1
FAIM3	0	0	0	23.5	2.45101	20	221	177	20	20	15	37	112	15	15	159	473	635	159	159	86	641	690	86	86	20	221	177			15	37	112			159	473	635			86	641	690
TUSC3	0	0	0	23.5	2.43467	36	24	195	24	24	87	1	99	1	1	249	107	468	107	107	361	72	517	72	72	36	24	195			87	1	99			249	107	468			361	72	517
MTFR1	0	0	0	23.5	2.43315	85	17	47	17	17	1	4	40	1	1	77	118	145	77	77	211	42	313	42	42	85	17	47			1	4	40			77	118	145			211	42	313
FBXO30	0	0	0	23.5	2.32549	73	40	205	40	40	13	10	15	10	10	113	314	759	113	113	328	93	483	93	93	73	40	205			13	10	15			113	314	759			328	93	483
SOGA3	0	0	0	23.5	2.25236	33	73	285	33	33	1	51	124	1	1	86	351	893	86	86	50	723	1430	50	50	33	73	285			1	51	124			86	351	893			50	723	1430
UGP2	0	0	0	23.5	2.24412	23	45	46	23	23	1	103	1	1	1	82	220	35	35	35	97	377	148	97	97	23	45	46			1	103	1			82	220	35			97	377	148
LYG2	0	0	0	23.5	2.09724	86	263	109	86	86	47	61	13	13	13	285	310	221	221	221	337	489	455	337	337	86	263	109			47	61	13			285	310	221			337	489	455
RNASEH2B	0	0	0	23.5	2.07354	35	41	38	35	35	9	1	1	1	1	114	97	82	82	82	103	74	83	74	74	35	41	38			9	1	1			114	97	82			103	74	83
SDC2	0	0	0	23.5	2.06718	128	38	26	26	26	140	8	19	8	8	468	109	122	109	109	263	102	80	80	80	128	38	26			140	8	19			468	109	122			263	102	80
hsa-mir-3170	0	0	0	23.5	2.06148	105	28	110	28	28	17	52	183	17	17	242	124	750	124	124	198	129	806	129	129	105	28	110			17	52	183			242	124	750			198	129	806
SLC24A3	0	0	0	23.5	2.05402	77	74	31	31	31	2	1	1	1	1	191	157	82	82	82	207	90	59	59	59	77	74	31			2	1	1			191	157	82			207	90	59
SMARCA5	0	0	0	23.5	2.05005	94	58	9	9	9	50	73	1	1	1	331	232	19	19	19	290	272	28	28	28	94	58	9			50	73	1			331	232	19			290	272	28
CC2D2B	0	0	0	23.5	1.9912	17	21	253	17	17	1	18	111	1	1	34	31	720	31	31	56	71	993	56	56	17	21	253			1	18	111			34	31	720			56	71	993
COMMD3-BMI1	0	0	0	23.5	1.89422	176	392	123	123	123	21	171	111	21	21	272	1271	423	272	272	359	820	587	359	359	176	392	123			21	171	111			272	1271	423			359	820	587
PPP5D1	0	0	0	23.5	1.88187	76	17	17	17	17	40	1	1	1	1	212	20	34	20	20	383	42	48	42	42	76	17	17			40	1	1			212	20	34			383	42	48
C7orf34	0	0	0	23.5	1.87782	11	134	49	11	11	1	15	27	1	1	3	81	115	3	3	54	245	242	54	54	11	134	49			1	15	27			3	81	115			54	245	242
hsa-mir-532	0	0	0	23.5	1.87384	61	122	793	61	61	248	104	868	104	104	547	394	2292	394	394	724	456	2262	456	456	61	122	793			248	104	868			547	394	2292			724	456	2262
UNC5C	0	0	0	23.5	1.84788	94	232	69	69	69	7	95	24	7	7	136	407	275	136	136	195	365	237	195	195	94	232	69			7	95	24			136	407	275			195	365	237
CCDC108	0	0	0	23.5	1.7827	160	7	98	7	7	5	2	59	2	2	66	18	290	18	18	363	17	410	17	17	160	7	98			5	2	59			66	18	290			363	17	410
CSNK2A1	0	0	0	23.5	1.74998	61	12	32	12	12	27	1	78	1	1	58	8	146	8	8	205	52	118	52	52	61	12	32			27	1	78			58	8	146			205	52	118
SOX11	0	0	0	23.5	1.73735	366	69	33	33	33	89	39	1	1	1	598	280	47	47	47	609	76	113	76	76	366	69	33			89	39	1			598	280	47			609	76	113
ESF1	0	0	0	23.5	1.69541	17	281	23	17	17	1	132	1	1	1	55	428	93	55	55	3	534	19	3	3	17	281	23			1	132	1			55	428	93			3	534	19
ZNF414	0	0	0	23.5	1.69384	208	64	115	64	64	209	115	7	7	7	484	537	36	36	36	698	284	264	264	264	208	64	115			209	115	7			484	537	36			698	284	264
SNX24	0	0	0	23.5	1.68782	24	128	294	24	24	1	91	172	1	1	21	309	487	21	21	87	221	753	87	87	24	128	294			1	91	172			21	309	487			87	221	753
RAET1G	0	0	0	23.5	1.65401	175	86	20	20	20	60	39	1	1	1	205	193	22	22	22	458	260	52	52	52	175	86	20			60	39	1			205	193	22			458	260	52
SYCE1L	0	0	0	23.5	1.64863	74	84	226	74	74	89	32	174	32	32	267	199	621	199	199	177	264	662	177	177	74	84	226			89	32	174			267	199	621			177	264	662
HRK	0	0	0	23.5	1.63003	50	171	21	21	21	9	113	61	9	9	71	508	159	71	71	75	461	56	56	56	50	171	21			9	113	61			71	508	159			75	461	56
ZNF548	0	0	0	23.5	1.62195	32	67	55	32	32	19	35	64	19	19	90	185	190	90	90	76	202	177	76	76	32	67	55			19	35	64			90	185	190			76	202	177
EMR1	0	0	0	23.5	1.618	93	47	187	47	47	41	1	249	1	1	257	64	438	64	64	243	102	637	102	102	93	47	187			41	1	249			257	64	438			243	102	637
IZUMO3	0	0	0	23.5	1.59587	106	53	117	53	53	71	11	61	11	11	205	54	182	54	54	492	133	544	133	133	106	53	117			71	11	61			205	54	182			492	133	544
P2RY13	0	0	0	23.5	1.58568	58	51	69	51	51	3	134	39	3	3	76	378	228	76	76	75	433	194	75	75	58	51	69			3	134	39			76	378	228			75	433	194
IDO1	0	0	0	23.5	1.58159	63	92	62	62	62	30	268	21	21	21	156	504	139	139	139	123	674	157	123	123	63	92	62			30	268	21			156	504	139			123	674	157
CEP170B	0	0	0	23.5	1.56872	445	21	181	21	21	44	43	233	43	43	922	160	545	160	160	716	60	459	60	60	445	21	181			44	43	233			922	160	545			716	60	459
FCRL6	0	0	0	23.5	1.5645	242	113	21	21	21	188	152	2	2	2	217	511	46	46	46	872	378	30	30	30	242	113	21			188	152	2			217	511	46			872	378	30
PNLIPRP2	0	0	0	23.5	1.56439	76	337	124	76	76	254	19	15	15	15	450	316	190	190	190	498	606	175	175	175	76	337	124			254	19	15			450	316	190			498	606	175
CTSO	0	0	0	23.5	1.54707	55	52	82	52	52	2	8	33	2	2	25	164	137	25	25	160	127	147	127	127	55	52	82			2	8	33			25	164	137			160	127	147
TGOLN2	0	0	0	23.5	1.54333	41	134	196	41	41	1	80	154	1	1	92	263	618	92	92	27	562	379	27	27	41	134	196			1	80	154			92	263	618			27	562	379
AKR1D1	0	0	0	23.5	1.48942	39	104	50	39	39	13	12	86	12	12	108	97	182	97	97	77	120	242	77	77	39	104	50			13	12	86			108	97	182			77	120	242
FAHD2A	0	0	0	23.5	1.43422	38	33	20	20	20	97	6	1	1	1	176	43	3	3	3	173	96	59	59	59	38	33	20			97	6	1			176	43	3			173	96	59
TSPAN12	0	0	0	23.5	1.40503	163	254	327	163	163	171	135	218	135	135	382	222	775	222	222	691	848	693	691	691	163	254	327			171	135	218			382	222	775			691	848	693
hsa-mir-660	0	0	0	23.5	1.34152	105	276	89	89	89	129	285	3	3	3	267	724	133	133	133	208	801	138	138	138	105	276	89			129	285	3			267	724	133			208	801	138
GCKR	0	0	0	23.5	1.32843	793	79	303	79	79	378	57	257	57	57	1324	149	763	149	149	1394	272	508	272	272	793	79	303			378	57	257			1324	149	763			1394	272	508
hsa-mir-4801	0	0	0	23.5	1.3084	241	117	188	117	117	153	64	107	64	64	520	173	185	173	173	647	354	422	354	354	241	117	188			153	64	107			520	173	185			647	354	422
GOLM1	0	0	0	23.5	1.30003	185	30	70	30	30	15	1	121	1	1	332	26	181	26	26	266	46	468	46	46	185	30	70			15	1	121			332	26	181			266	46	468
NEIL2	0	0	0	23.5	1.26447	39	53	459	39	39	1	16	457	1	1	30	65	779	30	30	87	114	880	87	87	39	53	459			1	16	457			30	65	779			87	114	880
CDH10	0	0	0	23.5	1.25428	94	317	141	94	94	55	363	57	55	55	137	515	280	137	137	297	801	279	279	279	94	317	141			55	363	57			137	515	280			297	801	279
C11orf71	0	0	0	23.5	1.21193	244	42	42	42	42	183	1	1	1	1	450	83	34	34	34	483	62	70	62	62	244	42	42			183	1	1			450	83	34			483	62	70
hsa-mir-6823	0	0	0	23.5	1.20806	116	63	27	27	27	44	51	4	4	4	219	45	72	45	45	97	272	24	24	24	116	63	27			44	51	4			219	45	72			97	272	24
ACVR2A	0	0	0	23.5	1.19537	103	458	141	103	103	191	228	138	138	138	303	585	351	303	303	438	1062	334	334	334	103	458	141			191	228	138			303	585	351			438	1062	334
TRIM29	0	0	0	23.5	1.06772	94	127	711	94	94	9	140	573	9	9	112	225	1333	112	112	146	228	1401	146	146	94	127	711			9	140	573			112	225	1333			146	228	1401
2	0	0	0	23.5	1.03401	233	784	295	233	233	149	606	205	149	149	442	1287	542	442	442	462	1292	553	462	462	233	784	295			149	606	205			442	1287	542			462	1292	553
IL6	0	0	0	23.5	0.932158	263	145	131	131	131	88	14	55	14	14	338	191	104	104	104	339	170	314	170	170	263	145	131			88	14	55			338	191	104			339	170	314
PIAS3	0	0	0	23.5	0.804086	325	58	70	58	58	23	136	37	23	23	379	146	47	47	47	254	217	127	127	127	325	58	70			23	136	37			379	146	47			254	217	127
CLDN24	0	0	0	23.5	0.723128	206	90	352	90	90	364	40	158	40	40	615	90	348	90	90	512	144	488	144	144	206	90	352			364	40	158			615	90	348			512	144	488
KCNA4	0	0	0	23.5	0.63906	377	112	139	112	112	710	32	43	32	32	583	141	124	124	124	1206	123	148	123	123	377	112	139			710	32	43			583	141	124			1206	123	148
PCTP	0	0	0	23.5	0.610755	46	223	556	46	46	1	329	462	1	1	43	373	622	43	43	36	440	1009	36	36	46	223	556			1	329	462			43	373	622			36	440	1009
LY6G6F	0	0	0	23.5	0.603829	142	118	91	91	91	166	1	38	1	1	281	100	70	70	70	324	77	117	77	77	142	118	91			166	1	38			281	100	70			324	77	117
IL17RE	0	0	0	23.5	0.555624	121	37	51	37	37	41	1	31	1	1	176	26	60	26	26	105	31	64	31	31	121	37	51			41	1	31			176	26	60			105	31	64
TJP2	0	0	0	23.5	-0.116106	601	1	1	1	1	686	1	1	1	1	611	1	1	1	1	753	1	1	1	1	601					686					611					753
dummyguide557	0	0	0	23.5	-0.116141	236	1	1	1	1	116	1	1	1	1	204	1	1	1	1	155	1	1	1	1	236					116					204					155
dummyguide321	0	0	0	23.5	-0.116658	94	1	1	1	1	33	1	1	1	1	75	1	1	1	1	53	1	1	1	1	94					33					75					53
NOVA1	0	0	0	23.5	-0.11685	346	1	1	1	1	163	1	1	1	1	317	1	1	1	1	197	1	1	1	1	346					163					317					197
CDON	0	0	0	23.5	-0.117206	129	1	1	1	1	24	1	1	1	1	118	1	1	1	1	30	1	1	1	1	129					24					118					30
GEN1	0	0	0	23.5	-0.118547	119	1	1	1	1	4	1	1	1	1	36	1	1	1	1	89	1	1	1	1	119					4					36					89
ATF7IP	0	0	0	23.5	-0.118776	362	1	1	1	1	591	1	1	1	1	474	1	1	1	1	533	1	1	1	1	362					591					474					533
HS6ST3	0	0	0	23.5	-0.118955	533	1	1	1	1	404	1	1	1	1	592	1	1	1	1	358	1	1	1	1	533					404					592					358
C1QTNF2	0	0	0	23.5	-0.119119	252	1	1	1	1	131	1	1	1	1	214	1	1	1	1	174	1	1	1	1	252					131					214					174
ACP6	0	0	0	23.5	-0.119444	221	1	1	1	1	329	1	1	1	1	213	1	1	1	1	374	1	1	1	1	221					329					213					374
dummyguide515	0	0	0	23.5	-0.119556	58	1	1	1	1	200	1	1	1	1	223	1	1	1	1	40	1	1	1	1	58					200					223					40
dummyguide891	0	0	0	23.5	-0.119805	116	1	1	1	1	147	1	1	1	1	158	1	1	1	1	113	1	1	1	1	116					147					158					113
TDRKH	0	0	0	23.5	-0.119933	45	44	1	1	1	216	165	1	1	1	96	72	1	1	1	187	151	1	1	1	45	44				216	165				96	72				187	151
dummyguide510	0	0	0	23.5	-0.120989	35	1	1	1	1	346	1	1	1	1	234	1	1	1	1	172	1	1	1	1	35					346					234					172
dummyguide477	0	0	0	23.5	-0.121352	576	1	1	1	1	389	1	1	1	1	494	1	1	1	1	489	1	1	1	1	576					389					494					489
dummyguide803	0	0	0	23.5	-0.122153	17	1	1	1	1	1	1	1	1	1	6	1	1	1	1	12	1	1	1	1	17					1					6					12
dummyguide717	0	0	0	23.5	-0.12228	506	1	1	1	1	662	1	1	1	1	455	1	1	1	1	774	1	1	1	1	506					662					455					774
USP39	0	0	0	23.5	-0.122541	104	1	1	1	1	287	1	1	1	1	262	1	1	1	1	141	1	1	1	1	104					287					262					141
ZNF367	0	0	0	23.5	-0.12291	181	1	1	1	1	209	1	1	1	1	263	1	1	1	1	129	1	1	1	1	181					209					263					129
TMEM165	0	0	0	23.5	-0.12376	418	1	1	1	1	121	1	1	1	1	316	1	1	1	1	211	1	1	1	1	418					121					316					211
CDC27	0	0	0	23.5	-0.123835	93	1	1	1	1	6	1	1	1	1	57	1	1	1	1	38	1	1	1	1	93					6					57					38
hsa-mir-891a	0	0	0	23.5	-0.123866	232	1	1	1	1	552	1	1	1	1	527	1	1	1	1	274	1	1	1	1	232					552					527					274
GSX2	0	0	0	23.5	-0.123892	125	1	1	1	1	35	1	1	1	1	40	1	1	1	1	124	1	1	1	1	125					35					40					124
PEX5	0	0	0	23.5	-0.12445	22	1	1	1	1	1	1	1	1	1	20	1	1	1	1	1	1	1	1	1	22					1					20					1
hsa-mir-548al	0	0	0	23.5	-0.124766	47	1	1	1	1	83	1	1	1	1	76	1	1	1	1	57	1	1	1	1	47					83					76					57
WDR26	0	0	0	23.5	-0.125023	14	1	1	1	1	1	1	1	1	1	11	1	1	1	1	3	1	1	1	1	14					1					11					3
dummyguide853	0	0	0	23.5	-0.125319	325	1	1	1	1	259	1	1	1	1	257	1	1	1	1	338	1	1	1	1	325					259					257					338
dummyguide129	0	0	0	23.5	-0.125721	241	1	1	1	1	176	1	1	1	1	275	1	1	1	1	135	1	1	1	1	241					176					275					135
PPP2R1A	0	0	0	23.5	-0.12595	50	1	1	1	1	30	1	1	1	1	26	1	1	1	1	56	1	1	1	1	50					30					26					56
UBE2D2	0	0	0	23.5	-0.126689	727	1	1	1	1	754	1	1	1	1	837	1	1	1	1	649	1	1	1	1	727					754					837					649
SSPO	0	0	0	23.5	-0.127292	32	1	1	1	1	2	1	1	1	1	14	1	1	1	1	19	1	1	1	1	32					2					14					19
dummyguide181	0	0	0	23.5	-0.12774	427	1	1	1	1	389	1	1	1	1	256	1	1	1	1	586	1	1	1	1	427					389					256					586
CPSF4L	0	0	0	23.5	-0.127742	424	1	1	1	1	224	1	1	1	1	382	1	1	1	1	251	1	1	1	1	424					224					382					251
SBDS	0	0	0	23.5	-0.128098	63	1	1	1	1	51	1	1	1	1	85	1	1	1	1	25	1	1	1	1	63					51					85					25
SAT2	0	0	0	23.5	-0.128406	84	1	1	1	1	79	1	1	1	1	16	1	1	1	1	157	1	1	1	1	84					79					16					157
dummyguide643	0	0	0	23.5	-0.128496	100	1	1	1	1	30	1	1	1	1	62	1	1	1	1	65	1	1	1	1	100					30					62					65
dummyguide754	0	0	0	23.5	-0.128924	200	1	1	1	1	28	1	1	1	1	36	1	1	1	1	194	1	1	1	1	200					28					36					194
ARRDC2	0	0	0	23.5	-0.129187	1058	1	1	1	1	1124	1	1	1	1	1063	1	1	1	1	1132	1	1	1	1	1058					1124					1063					1132
SEMA6A	0	0	0	23.5	-0.129391	207	1	1	1	1	66	1	1	1	1	173	1	1	1	1	87	1	1	1	1	207					66					173					87
ZNHIT1	0	0	0	23.5	-0.12982	1	1	1	1	1	1	1	1	1	1	1	1	1	1	1	1	1	1	1	1	1					1					1					1
ZDHHC5	0	0	0	23.5	-0.12982	1	1	1	1	1	1	1	1	1	1	1	1	1	1	1	1	1	1	1	1	1	1				1	1				1	1				1	1
VHL	0	0	0	23.5	-0.12982	1	1	1	1	1	1	1	1	1	1	1	1	1	1	1	1	1	1	1	1	1					1					1					1
TXLNG	0	0	0	23.5	-0.12982	1	1	1	1	1	1	1	1	1	1	1	1	1	1	1	1	1	1	1	1	1					1					1					1
TUBE1	0	0	0	23.5	-0.12982	1	1	1	1	1	1	1	1	1	1	1	1	1	1	1	1	1	1	1	1	1					1					1					1
TUBA3E	0	0	0	23.5	-0.12982	1	1	1	1	1	1	1	1	1	1	1	1	1	1	1	1	1	1	1	1	1					1					1					1
TBCC	0	0	0	23.5	-0.12982	1	1	1	1	1	1	1	1	1	1	1	1	1	1	1	1	1	1	1	1	1					1					1					1
TALDO1	0	0	0	23.5	-0.12982	1	1	1	1	1	1	1	1	1	1	1	1	1	1	1	1	1	1	1	1	1					1					1					1
STK11	0	0	0	23.5	-0.12982	1	1	1	1	1	1	1	1	1	1	1	1	1	1	1	1	1	1	1	1	1					1					1					1
SSH3	0	0	0	23.5	-0.12982	1	1	1	1	1	1	1	1	1	1	1	1	1	1	1	1	1	1	1	1	1					1					1					1
SNRNP35	0	0	0	23.5	-0.12982	1	1	1	1	1	1	1	1	1	1	1	1	1	1	1	1	1	1	1	1	1					1					1					1
SCRT2	0	0	0	23.5	-0.12982	1	1	1	1	1	1	1	1	1	1	1	1	1	1	1	1	1	1	1	1	1					1					1					1
RPS15A	0	0	0	23.5	-0.12982	1	1	1	1	1	1	1	1	1	1	1	1	1	1	1	1	1	1	1	1	1					1					1					1
RPLP2	0	0	0	23.5	-0.12982	1	1	1	1	1	1	1	1	1	1	1	1	1	1	1	1	1	1	1	1	1					1					1					1
RPL10A	0	0	0	23.5	-0.12982	1	1	1	1	1	1	1	1	1	1	1	1	1	1	1	1	1	1	1	1	1	1				1	1				1	1				1	1
RDH13	0	0	0	23.5	-0.12982	1	1	1	1	1	1	1	1	1	1	1	1	1	1	1	1	1	1	1	1	1					1					1					1
RAD21L1	0	0	0	23.5	-0.12982	1	1	1	1	1	1	1	1	1	1	1	1	1	1	1	1	1	1	1	1	1					1					1					1
PRPF38B	0	0	0	23.5	-0.12982	1	1	1	1	1	1	1	1	1	1	1	1	1	1	1	1	1	1	1	1	1					1					1					1
PPFIA4	0	0	0	23.5	-0.12982	1	1	1	1	1	1	1	1	1	1	1	1	1	1	1	1	1	1	1	1	1					1					1					1
POLE3	0	0	0	23.5	-0.12982	1	1	1	1	1	1	1	1	1	1	1	1	1	1	1	1	1	1	1	1	1					1					1					1
PCSK5	0	0	0	23.5	-0.12982	1	1	1	1	1	1	1	1	1	1	1	1	1	1	1	1	1	1	1	1	1					1					1					1
MESDC2	0	0	0	23.5	-0.12982	1	1	1	1	1	1	1	1	1	1	1	1	1	1	1	1	1	1	1	1	1					1					1					1
MCM5	0	0	0	23.5	-0.12982	1	1	1	1	1	1	1	1	1	1	1	1	1	1	1	1	1	1	1	1	1					1					1					1
MAN1B1	0	0	0	23.5	-0.12982	1	1	1	1	1	1	1	1	1	1	1	1	1	1	1	1	1	1	1	1	1	1				1	1				1	1				1	1
MAK16	0	0	0	23.5	-0.12982	1	1	1	1	1	1	1	1	1	1	1	1	1	1	1	1	1	1	1	1	1					1					1					1
KRTAP2-2	0	0	0	23.5	-0.12982	1	1	1	1	1	1	1	1	1	1	1	1	1	1	1	1	1	1	1	1	1					1					1					1
hsa-mir-566	0	0	0	23.5	-0.12982	1	1	1	1	1	1	1	1	1	1	1	1	1	1	1	1	1	1	1	1	1					1					1					1
hsa-mir-548a-2	0	0	0	23.5	-0.12982	1	1	1	1	1	1	1	1	1	1	1	1	1	1	1	1	1	1	1	1	1					1					1					1
hsa-mir-519b	0	0	0	23.5	-0.12982	1	1	1	1	1	1	1	1	1	1	1	1	1	1	1	1	1	1	1	1	1					1					1					1
hsa-mir-4745	0	0	0	23.5	-0.12982	1	1	1	1	1	1	1	1	1	1	1	1	1	1	1	1	1	1	1	1	1					1					1					1
hsa-mir-3665	0	0	0	23.5	-0.12982	1	1	1	1	1	1	1	1	1	1	1	1	1	1	1	1	1	1	1	1	1					1					1					1
HMP19	0	0	0	23.5	-0.12982	1	1	1	1	1	1	1	1	1	1	1	1	1	1	1	1	1	1	1	1	1					1					1					1
HAUS5	0	0	0	23.5	-0.12982	1	1	1	1	1	1	1	1	1	1	1	1	1	1	1	1	1	1	1	1	1					1					1					1
GPN2	0	0	0	23.5	-0.12982	1	1	1	1	1	1	1	1	1	1	1	1	1	1	1	1	1	1	1	1	1					1					1					1
FXYD6	0	0	0	23.5	-0.12982	1	1	1	1	1	1	1	1	1	1	1	1	1	1	1	1	1	1	1	1	1					1					1					1
FAM228A	0	0	0	23.5	-0.12982	1	1	1	1	1	1	1	1	1	1	1	1	1	1	1	1	1	1	1	1	1					1					1					1
EPPK1	0	0	0	23.5	-0.12982	1	1	1	1	1	1	1	1	1	1	1	1	1	1	1	1	1	1	1	1	1	1				1	1				1	1				1	1
DYRK3	0	0	0	23.5	-0.12982	1	1	1	1	1	1	1	1	1	1	1	1	1	1	1	1	1	1	1	1	1					1					1					1
dummyguide984	0	0	0	23.5	-0.12982	1	1	1	1	1	1	1	1	1	1	1	1	1	1	1	1	1	1	1	1	1					1					1					1
dummyguide914	0	0	0	23.5	-0.12982	1	1	1	1	1	1	1	1	1	1	1	1	1	1	1	1	1	1	1	1	1					1					1					1
dummyguide886	0	0	0	23.5	-0.12982	1	1	1	1	1	1	1	1	1	1	1	1	1	1	1	1	1	1	1	1	1					1					1					1
dummyguide784	0	0	0	23.5	-0.12982	1	1	1	1	1	1	1	1	1	1	1	1	1	1	1	1	1	1	1	1	1					1					1					1
dummyguide517	0	0	0	23.5	-0.12982	1	1	1	1	1	1	1	1	1	1	1	1	1	1	1	1	1	1	1	1	1					1					1					1
dummyguide37	0	0	0	23.5	-0.12982	1	1	1	1	1	1	1	1	1	1	1	1	1	1	1	1	1	1	1	1	1					1					1					1
dummyguide162	0	0	0	23.5	-0.12982	1	1	1	1	1	1	1	1	1	1	1	1	1	1	1	1	1	1	1	1	1					1					1					1
dummyguide155	0	0	0	23.5	-0.12982	1	1	1	1	1	1	1	1	1	1	1	1	1	1	1	1	1	1	1	1	1					1					1					1
CIRH1A	0	0	0	23.5	-0.12982	1	1	1	1	1	1	1	1	1	1	1	1	1	1	1	1	1	1	1	1	1					1					1					1
CCT4	0	0	0	23.5	-0.12982	1	1	1	1	1	1	1	1	1	1	1	1	1	1	1	1	1	1	1	1	1					1					1					1
CCDC126	0	0	0	23.5	-0.12982	1	1	1	1	1	1	1	1	1	1	1	1	1	1	1	1	1	1	1	1	1					1					1					1
C7orf43	0	0	0	23.5	-0.12982	1	1	1	1	1	1	1	1	1	1	1	1	1	1	1	1	1	1	1	1	1					1					1					1
AURKB	0	0	0	23.5	-0.12982	1	1	1	1	1	1	1	1	1	1	1	1	1	1	1	1	1	1	1	1	1					1					1					1
ATP6V1A	0	0	0	23.5	-0.12982	1	1	1	1	1	1	1	1	1	1	1	1	1	1	1	1	1	1	1	1	1					1					1					1
dummyguide213	0	0	0	23.5	-0.130009	524	1	1	1	1	226	1	1	1	1	446	1	1	1	1	276	1	1	1	1	524					226					446					276
CDKN2D	0	0	0	23.5	-0.131981	169	1	1	1	1	283	1	1	1	1	295	1	1	1	1	150	1	1	1	1	169					283					295					150
ELL	0	0	0	23.5	-0.132428	188	1	1	1	1	51	1	1	1	1	35	1	1	1	1	206	1	1	1	1	188					51					35					206
GALT	0	0	0	23.5	-0.132476	369	1	1	1	1	163	1	1	1	1	224	1	1	1	1	297	1	1	1	1	369					163					224					297
dummyguide553	0	0	0	23.5	-0.132779	9	1	1	1	1	1	1	1	1	1	8	1	1	1	1	1	1	1	1	1	9					1					8					1
TSEN54	0	0	0	23.5	-0.133506	146	1	1	1	1	488	1	1	1	1	254	1	1	1	1	400	1	1	1	1	146					488					254					400
dummyguide274	0	0	0	23.5	-0.13377	442	1	1	1	1	284	1	1	1	1	331	1	1	1	1	380	1	1	1	1	442					284					331					380
OR52R1	0	0	0	23.5	-0.133779	312	1	1	1	1	282	1	1	1	1	204	1	1	1	1	393	1	1	1	1	312					282					204					393
KIAA1644	0	0	0	23.5	-0.134458	132	1	1	1	1	49	1	1	1	1	57	1	1	1	1	121	1	1	1	1	132					49					57					121
LCMT2	0	0	0	23.5	-0.135062	139	1	1	1	1	97	1	1	1	1	167	1	1	1	1	55	1	1	1	1	139					97					167					55
SHISA7	0	0	0	23.5	-0.135305	177	1	1	1	1	226	1	1	1	1	206	1	1	1	1	191	1	1	1	1	177					226					206					191
hsa-mir-7854	0	0	0	23.5	-0.135369	709	1	1	1	1	565	1	1	1	1	712	1	1	1	1	517	1	1	1	1	709					565					712					517
RBM26	0	0	0	23.5	-0.136246	25	1	1	1	1	108	1	1	1	1	119	1	1	1	1	8	1	1	1	1	25					108					119					8
dummyguide648	0	0	0	23.5	-0.136433	200	1	1	1	1	112	1	1	1	1	166	1	1	1	1	132	1	1	1	1	200					112					166					132
ETS2	0	0	0	23.5	-0.136652	128	1	1	1	1	11	1	1	1	1	41	1	1	1	1	92	1	1	1	1	128					11					41					92
S100P	0	0	0	23.5	-0.136779	198	1	1	1	1	446	1	1	1	1	319	1	1	1	1	323	1	1	1	1	198	1				446	1				319	1				323	1
CYBB	0	0	0	23.5	-0.136795	224	1	1	1	1	69	1	1	1	1	103	1	1	1	1	180	1	1	1	1	224					69					103					180
PSMC3IP	0	0	0	23.5	-0.13686	99	1	1	1	1	90	1	1	1	1	64	1	1	1	1	124	1	1	1	1	99					90					64					124
RPSA	0	0	0	23.5	-0.137078	16	1	1	1	1	40	1	1	1	1	34	1	1	1	1	21	1	1	1	1	16					40					34					21
dummyguide453	0	0	0	23.5	-0.137375	479	1	1	1	1	350	1	1	1	1	510	1	1	1	1	275	1	1	1	1	479					350					510					275
SLC25A52	0	0	0	23.5	-0.138288	231	1	1	1	1	182	1	1	1	1	154	1	1	1	1	251	1	1	1	1	231					182					154					251
CARD8	0	0	0	23.5	-0.140006	153	1	1	1	1	101	1	1	1	1	69	1	1	1	1	181	1	1	1	1	153					101					69					181
POLE	0	0	0	23.5	-0.140441	64	1	1	1	1	4	1	1	1	1	48	1	1	1	1	12	1	1	1	1	64					4					48					12
HIST2H4B	0	0	0	23.5	-0.140921	76	1	1	1	1	46	1	1	1	1	29	1	1	1	1	91	1	1	1	1	76					46					29					91
C2orf61	0	0	0	23.5	-0.141343	52	1	1	1	1	81	1	1	1	1	32	1	1	1	1	102	1	1	1	1	52					81					32					102
TSPY4	0	0	0	23.5	-0.142249	362	1	1	1	1	300	1	1	1	1	266	1	1	1	1	372	1	1	1	1	362					300					266					372
dummyguide50	0	0	0	23.5	-0.142281	214	1	1	1	1	122	1	1	1	1	131	1	1	1	1	190	1	1	1	1	214					122					131					190
dummyguide400	0	0	0	23.5	-0.142615	126	1	1	1	1	53	1	1	1	1	80	1	1	1	1	88	1	1	1	1	126					53					80					88
ITGA11	0	0	0	23.5	-0.142639	406	1	1	1	1	242	1	1	1	1	336	1	1	1	1	271	1	1	1	1	406					242					336					271
dummyguide563	0	0	0	23.5	-0.142975	134	1	1	1	1	179	1	1	1	1	63	1	1	1	1	251	1	1	1	1	134					179					63					251
CCDC58	0	0	0	23.5	-0.144079	20	1	1	1	1	63	1	1	1	1	49	1	1	1	1	31	1	1	1	1	20					63					49					31
dummyguide957	0	0	0	23.5	-0.144456	315	1	1	1	1	13	1	1	1	1	150	1	1	1	1	146	1	1	1	1	315					13					150					146
RBM15	0	0	0	23.5	-0.144787	415	1	1	1	1	357	1	1	1	1	365	1	1	1	1	365	1	1	1	1	415					357					365					365
dummyguide454	0	0	0	23.5	-0.145545	415	1	1	1	1	466	1	1	1	1	244	1	1	1	1	618	1	1	1	1	415					466					244					618
HTR5A	0	0	0	23.5	-0.145961	518	1	1	1	1	332	1	1	1	1	385	1	1	1	1	411	1	1	1	1	518					332					385					411
C4orf19	0	0	0	23.5	-0.145976	1	213	1	1	1	1	141	1	1	1	1	145	1	1	1	1	189	1	1	1	1	213				1	141				1	145				1	189
hsa-mir-3135a	0	0	0	23.5	-0.146141	1458	1	1	1	1	502	1	1	1	1	717	1	1	1	1	1113	1	1	1	1	1458					502					717					1113
FTO	0	0	0	23.5	-0.146301	37	1	1	1	1	71	1	1	1	1	57	1	1	1	1	46	1	1	1	1	37					71					57					46
CDC25C	0	0	0	23.5	-0.14764	481	1	1	1	1	346	1	1	1	1	334	1	1	1	1	444	1	1	1	1	481					346					334					444
PCDHB11	0	0	0	23.5	-0.151481	53	582	1	1	1	266	338	1	1	1	125	562	1	1	1	193	308	1	1	1	53	582				266	338				125	562				193	308
ROCK1	0	0	0	23.5	-0.530676	175	139	245	139	139	364	68	147	68	68	156	57	195	57	57	266	93	134	93	93	175	139	245			364	68	147			156	57	195			266	93	134
CNPY4	0	0	0	23.5	-0.75916	1556	474	480	474	474	1027	714	480	480	480	722	380	199	199	199	949	376	590	376	376	1556	474	480			1027	714	480			722	380	199			949	376	590
TOM1L2	0	0	0	23.5	-0.772552	15	284	2	2	2	1	192	1	1	1	1	138	1	1	1	8	153	1	1	1	15	284	2			1	192	1			1	138	1			8	153	1
SECTM1	0	0	0	23.5	-0.837038	112	1093	316	112	112	81	960	155	81	81	68	549	108	68	68	42	669	239	42	42	112	1093	316			81	960	155			68	549	108			42	669	239
PKN3	0	0	0	23.5	-1.01453	95	78	451	78	78	242	49	385	49	49	58	20	285	20	20	157	48	144	48	48	95	78	451			242	49	385			58	20	285			157	48	144
TAS2R41	0	0	0	23.5	-1.01583	464	474	3	3	3	476	322	1	1	1	329	153	1	1	1	299	256	1	1	1	464	474	3			476	322	1			329	153	1			299	256	1
ZSWIM3	0	0	0	23.5	-1.0469	267	2	292	2	2	75	2	303	2	2	135	1	93	1	1	34	1	295	1	1	267	2	292			75	2	303			135	1	93			34	1	295
FEZ1	0	0	0	23.5	-1.10972	7	296	513	7	7	94	176	332	94	94	29	120	195	29	29	28	93	190	28	28	7	296	513			94	176	332			29	120	195			28	93	190
METTL7A	0	0	0	23.5	-1.19465	755	290	3	3	3	897	418	1	1	1	299	118	1	1	1	418	195	1	1	1	755	290	3			897	418	1			299	118	1			418	195	1
LRFN4	0	0	0	23.5	-1.22484	16	199	1108	16	16	28	313	1570	28	28	1	92	541	1	1	25	128	333	25	25	16	199	1108			28	313	1570			1	92	541			25	128	333
CCDC33	0	0	0	23.5	-1.30946	366	70	350	70	70	251	322	380	251	251	104	72	133	72	72	128	102	152	102	102	366	70	350			251	322	380			104	72	133			128	102	152
OR2M2	0	0	0	23.5	-1.32927	383	185	769	185	185	276	88	344	88	88	47	48	213	47	47	145	86	310	86	86	383	185	769			276	88	344			47	48	213			145	86	310
PRKX	0	0	0	23.5	-1.39133	697	336	32	32	32	588	323	1	1	1	107	175	12	12	12	241	127	2	2	2	697	336	32			588	323	1			107	175	12			241	127	2
SYVN1	0	0	0	23.5	-1.39182	4	6	26	4	4	1	1	109	1	1	1	1	40	1	1	1	1	44	1	1	4	6	26			1	1	109			1	1	40			1	1	44
TRIM49D1	0	0	0	23.5	-1.43408	32	218	676	32	32	1	186	418	1	1	7	83	218	7	7	7	43	192	7	7	32	218	676			1	186	418			7	83	218			7	43	192
PITPNM2	0	0	0	23.5	-1.43711	319	120	153	120	120	366	100	180	100	100	108	52	133	52	52	168	29	30	29	29	319	120	153			366	100	180			108	52	133			168	29	30
SGTA	0	0	0	23.5	-1.59738	105	72	52	52	52	148	151	13	13	13	26	91	1	1	1	59	27	21	21	21	105	72	52			148	151	13			26	91	1			59	27	21
ARG1	0	0	0	23.5	-1.60172	532	222	869	222	222	241	433	498	241	241	97	188	253	97	97	97	117	133	97	97	532	222	869			241	433	498			97	188	253			97	117	133
CECR5	0	0	0	23.5	-1.6554	16	5	367	5	5	159	1	317	1	1	42	1	106	1	1	42	1	73	1	1	16	5	367			159	1	317			42	1	106			42	1	73
SDC4	0	0	0	23.5	-1.6678	378	247	158	158	158	292	239	218	218	218	88	117	61	61	61	261	99	43	43	43	378	247	158			292	239	218			88	117	61			261	99	43
CHST13	0	0	0	23.5	-1.6693	6	216	344	6	6	1	195	192	1	1	1	87	143	1	1	1	71	104	1	1	6	216	344			1	195	192			1	87	143			1	71	104
GPR176	0	0	0	23.5	-1.75418	486	134	44	44	44	383	42	59	42	42	136	46	22	22	22	173	45	1	1	1	486	134	44			383	42	59			136	46	22			173	45	1
hsa-mir-5691	0	0	0	23.5	-1.79632	540	1141	382	382	382	371	816	538	371	371	130	541	147	130	130	94	454	95	94	94	540	1141	382			371	816	538			130	541	147			94	454	95
hsa-mir-4662b	0	0	0	23.5	-1.83612	67	153	620	67	67	497	219	695	219	219	64	69	345	64	64	176	10	233	10	10	67	153	620			497	219	695			64	69	345			176	10	233
TTC21A	0	0	0	23.5	-1.8379	222	133	711	133	133	92	213	863	92	92	33	82	137	33	33	48	68	158	48	48	222	133	711			92	213	863			33	82	137			48	68	158
RAI14	0	0	0	23.5	-1.84622	135	7	60	7	7	236	1	32	1	1	70	1	19	1	1	69	1	17	1	1	135	7	60			236	1	32			70	1	19			69	1	17
VIPR2	0	0	0	23.5	-1.90517	102	173	516	102	102	105	153	565	105	105	71	47	197	47	47	1	50	143	1	1	102	173	516			105	153	565			71	47	197			1	50	143
TRIP10	0	0	0	23.5	-1.95217	30	7	183	7	7	1	1	342	1	1	7	1	19	1	1	1	1	183	1	1	30	7	183			1	1	342			7	1	19			1	1	183
ARHGAP21	0	0	0	23.5	-1.98615	459	5	12	5	5	415	1	301	1	1	63	1	56	1	1	103	1	9	1	1	459	5	12			415	1	301			63	1	56			103	1	9
UBASH3A	0	0	0	23.5	-1.99473	816	359	237	237	237	597	367	405	367	367	138	96	77	77	77	195	94	141	94	94	816	359	237			597	367	405			138	96	77			195	94	141
INTS9	0	0	0	23.5	-2.00911	308	10	5	5	5	526	1	1	1	1	49	1	1	1	1	115	1	1	1	1	308	10	5			526	1	1			49	1	1			115	1	1
PMAIP1	0	0	0	23.5	-2.01953	138	643	738	138	138	47	420	1172	47	47	14	175	182	14	14	35	237	206	35	35	138	643	738			47	420	1172			14	175	182			35	237	206
PCOLCE	0	0	0	23.5	-2.05385	98	1534	416	98	98	258	2024	716	258	258	40	618	142	40	40	36	1024	217	36	36	98	1534	416			258	2024	716			40	618	142			36	1024	217
NDUFS4	0	0	0	23.5	-2.06685	6	124	586	6	6	1	82	261	1	1	1	25	62	1	1	1	20	114	1	1	6	124	586			1	82	261			1	25	62			1	20	114
NIPA2	0	0	0	23.5	-2.12911	1274	21	969	21	21	952	2	498	2	2	164	4	227	4	4	396	1	203	1	1	1274	21	969			952	2	498			164	4	227			396	1	203
DCP2	0	0	0	23.5	-2.13986	155	60	21	21	21	34	58	88	34	34	50	24	10	10	10	29	1	15	1	1	155	60	21			34	58	88			50	24	10			29	1	15
20	0	0	0	23.5	-2.24791	147	518	341	147	147	150	843	325	150	150	44	283	137	44	44	10	239	22	10	10	147	518	341			150	843	325			44	283	137			10	239	22
PPAPDC2	0	0	0	23.5	-2.25449	340	170	59	59	59	149	271	54	54	54	59	16	36	16	16	54	55	7	7	7	340	170	59			149	271	54			59	16	36			54	55	7
CSNK2A3	0	0	0	23.5	-2.29664	11	464	584	11	11	1	688	741	1	1	1	186	264	1	1	1	79	328	1	1	11	464	584			1	688	741			1	186	264			1	79	328
hsa-mir-19a	0	0	0	23.5	-2.30351	140	21	35	21	21	245	186	37	37	37	58	19	9	9	9	113	40	1	1	1	140	21	35			245	186	37			58	19	9			113	40	1
HOXB3	0	0	0	23.5	-2.35205	46	626	245	46	46	2	730	319	2	2	6	228	76	6	6	2	232	50	2	2	46	626	245			2	730	319			6	228	76			2	232	50
ZNF337	0	0	0	23.5	-2.41629	179	415	294	179	179	314	366	351	314	314	90	122	67	67	67	17	27	108	17	17	179	415	294			314	366	351			90	122	67			17	27	108
hsa-mir-6769a	0	0	0	23.5	-2.42233	9	111	8	5	8	1	179	7	1	1	1	5	1	1	1	1	44	1	1	1	9	111	8	5		1	179	7	1		1	5	1	1		1	44	1	1
THOC7	0	0	0	23.5	-2.47397	12	233	144	12	12	1	118	370	1	1	1	8	77	1	1	1	52	153	1	1	12	233	144			1	118	370			1	8	77			1	52	153
CCL28	0	0	0	23.5	-2.51582	88	157	369	88	88	175	297	378	175	175	16	10	120	10	10	35	65	136	35	35	88	157	369			175	297	378			16	10	120			35	65	136
FAM131A	0	0	0	23.5	-2.52674	9	8	136	8	8	1	1	615	1	1	1	1	40	1	1	1	1	33	1	1	9	8	136			1	1	615			1	1	40			1	1	33
GRM8	0	0	0	23.5	-2.59356	438	9	23	9	9	536	1	1	1	1	164	1	1	1	1	69	1	1	1	1	438	9	23			536	1	1			164	1	1			69	1	1
TGIF2LY	0	0	0	23.5	-2.64516	9	55	10	9	9	1	105	1	1	1	1	3	1	1	1	1	13	1	1	1	9	55	10			1	105	1			1	3	1			1	13	1
CDR1	0	0	0	23.5	-2.78787	351	17	266	17	17	927	2	7	2	2	158	1	53	1	1	165	1	24	1	1	351	17	266			927	2	7			158	1	53			165	1	24
SORCS1	0	0	0	23.5	-2.81637	85	144	664	85	85	16	15	343	15	15	15	11	52	11	11	1	44	32	1	1	85	144	664			16	15	343			15	11	52			1	44	32
GLTP	0	0	0	23.5	-2.83825	176	10	452	10	10	69	1	745	1	1	13	1	96	1	1	1	1	146	1	1	176	10	452			69	1	745			13	1	96			1	1	146
COL4A6	0	0	0	23.5	-2.84035	74	173	86	74	74	95	203	25	25	25	28	33	12	12	12	4	28	1	1	1	74	173	86			95	203	25			28	33	12			4	28	1
ZFP41	0	0	0	23.5	-2.90856	175	88	15	15	15	460	1	1	1	1	60	17	1	1	1	21	1	1	1	1	175	88	15			460	1	1			60	17	1			21	1	1
C19orf35	0	0	0	23.5	-2.99364	24	604	14	14	14	1	613	4	1	1	1	218	1	1	1	1	89	1	1	1	24	604	14			1	613	4			1	218	1			1	89	1
DCLK3	0	0	0	23.5	-3.1056	120	130	30	30	30	103	342	1	1	1	33	9	3	3	3	8	22	1	1	1	120	130	30			103	342	1			33	9	3			8	22	1
TMIGD2	0	0	0	23.5	-3.13969	179	8	32	8	8	189	9	4	4	4	38	1	1	1	1	16	1	1	1	1	179	8	32			189	9	4			38	1	1			16	1	1
RTN4IP1	0	0	0	23.5	-3.14691	15	46	31	15	15	1	28	1	1	1	1	1	1	1	1	1	14	1	1	1	15	46	31			1	28	1			1	1	1			1	14	1
PIANP	0	0	0	23.5	-3.23994	151	51	55	51	51	201	63	2	2	2	23	4	6	4	4	12	13	1	1	1	151	51	55			201	63	2			23	4	6			12	13	1
MRPS33	0	0	0	23.5	-3.25648	456	10	345	10	10	164	4	533	4	4	21	1	21	1	1	1	1	131	1	1	456	10	345			164	4	533			21	1	21			1	1	131
GP2	0	0	0	23.5	-3.2698	21	14	343	14	14	1	1	374	1	1	1	1	23	1	1	1	1	29	1	1	21	14	343			1	1	374			1	1	23			1	1	29
FZD3	0	0	0	23.5	-3.30223	1049	871	22	22	22	797	251	1	1	1	258	59	1	1	1	226	29	1	1	1	1049	871	22			797	251	1			258	59	1			226	29	1
ZNF783	0	0	0	23.5	-3.31076	208	24	16	16	16	69	58	10	10	10	28	3	1	1	1	40	9	1	1	1	208	24	16			69	58	10			28	3	1			40	9	1
RSPH4A	0	0	0	23.5	-3.395	113	15	15	15	15	68	1	1	1	1	6	1	1	1	1	1	1	1	1	1	113	15	15			68	1	1			6	1	1			1	1	1
MAGEA8	0	0	0	23.5	-3.40197	365	248	8	8	8	462	168	18	18	18	43	63	1	1	1	45	44	1	1	1	365	248	8			462	168	18			43	63	1			45	44	1
FAM43A	0	0	0	23.5	-3.40809	37	14	1766	14	14	19	1	1027	1	1	1	1	112	1	1	1	1	217	1	1	37	14	1766			19	1	1027			1	1	112			1	1	217
NNT	0	0	0	23.5	-3.41686	28	13	70	13	13	24	1	74	1	1	1	1	10	1	1	1	1	2	1	1	28	13	70			24	1	74			1	1	10			1	1	2
hsa-mir-6770-3	0	0	0	23.5	-3.4453	613	14	248	14	14	337	1	376	1	1	21	1	26	1	1	24	1	23	1	1	613	14	248			337	1	376			21	1	26			24	1	23
TMX3	0	0	0	23.5	-3.45107	1042	25	22	22	22	701	18	1	1	1	292	1	1	1	1	182	1	1	1	1	1042	25	22			701	18	1			292	1	1			182	1	1
hsa-mir-3664	0	0	0	23.5	-3.49152	17	35	236	17	17	1	51	153	1	1	1	3	24	1	1	1	1	20	1	1	17	35	236			1	51	153			1	3	24			1	1	20
EPHX2	0	0	0	23.5	-3.49257	47	769	19	19	19	1	645	3	1	1	1	63	1	1	1	1	213	1	1	1	47	769	19			1	645	3			1	63	1			1	213	1
TBATA	0	0	0	23.5	-3.54444	19	128	28	19	19	1	250	1	1	1	1	24	1	1	1	1	8	1	1	1	19	128	28			1	250	1			1	24	1			1	8	1
TMEM63C	0	0	0	23.5	-3.56055	39	24	158	24	24	1	1	34	1	1	1	1	37	1	1	1	1	1	1	1	39	24	158			1	1	34			1	1	37			1	1	1
HOXB13	0	0	0	23.5	-3.56904	13	160	135	13	13	14	299	111	14	14	1	17	4	1	1	1	28	41	1	1	13	160	135			14	299	111			1	17	4			1	28	41
ELMO3	0	0	0	23.5	-3.62046	620	29	23	23	23	694	146	4	4	4	67	16	1	1	1	97	1	1	1	1	620	29	23			694	146	4			67	16	1			97	1	1
SAMD10	0	0	0	23.5	-3.74816	406	130	63	63	63	387	31	394	31	31	24	6	36	6	6	85	1	5	1	1	406	130	63			387	31	394			24	6	36			85	1	5
SYT14	0	0	0	23.5	-3.79006	324	21	29	21	21	156	1	9	1	1	14	1	1	1	1	17	1	1	1	1	324	21	29			156	1	9			14	1	1			17	1	1
PCSK1	0	0	0	23.5	-3.83446	20	7	13	7	7	16	12	33	12	12	1	1	1	1	1	1	1	1	1	1	20	7	13			16	12	33			1	1	1			1	1	1
hsa-mir-5685	0	0	0	23.5	-3.89849	107	34	38	34	34	35	16	10	10	10	10	1	4	1	1	20	1	1	1	1	107	34	38			35	16	10			10	1	4			20	1	1
GOLGA3	0	0	0	23.5	-3.92329	20	24	50	20	20	5	1	23	1	1	1	1	1	1	1	1	1	1	1	1	20	24	50			5	1	23			1	1	1			1	1	1
OR5M8	0	0	0	23.5	-3.9377	18	42	38	18	18	17	1	1	1	1	1	1	1	1	1	1	1	1	1	1	18	42	38			17	1	1			1	1	1			1	1	1
TCTEX1D4	0	0	0	23.5	-3.93955	139	205	552	139	139	59	78	481	59	59	7	31	78	7	7	1	1	113	1	1	139	205	552			59	78	481			7	31	78			1	1	113
C8orf37	0	0	0	23.5	-3.96209	29	29	512	29	29	39	1	558	1	1	1	1	43	1	1	1	1	145	1	1	29	29	512			39	1	558			1	1	43			1	1	145
LRRC56	0	0	0	23.5	-3.98374	19	43	22	19	19	1	1	47	1	1	1	1	1	1	1	1	1	1	1	1	19	43	22			1	1	47			1	1	1			1	1	1
CCNYL1	0	0	0	23.5	-3.99334	97	19	23	19	19	35	1	32	1	1	2	1	2	1	1	1	1	1	1	1	97	19	23			35	1	32			2	1	2			1	1	1
ARHGDIG	0	0	0	23.5	-4.01342	21	32	57	21	21	1	1	23	1	1	1	1	1	1	1	1	1	1	1	1	21	32	57			1	1	23			1	1	1			1	1	1
CCL5	0	0	0	23.5	-4.02195	74	38	611	38	38	52	1	696	1	1	5	1	102	1	1	1	1	129	1	1	74	38	611			52	1	696			5	1	102			1	1	129
ESYT1	0	0	0	23.5	-4.05066	25	562	236	25	25	1	577	162	1	1	1	69	5	1	1	1	61	3	1	1	25	562	236			1	577	162			1	69	5			1	61	3
IFNG	0	0	0	23.5	-4.07057	340	19	134	19	19	396	6	18	6	6	32	1	2	1	1	24	1	2	1	1	340	19	134			396	6	18			32	1	2			24	1	2
RALA	0	0	0	23.5	-4.10734	27	72	26	26	26	1	1	1	1	1	1	1	1	1	1	1	1	1	1	1	27	72	26			1	1	1			1	1	1			1	1	1
FKBP11	0	0	0	23.5	-4.11956	29	19	21	19	19	14	233	1	1	1	1	4	1	1	1	1	1	1	1	1	29	19	21			14	233	1			1	4	1			1	1	1
ARHGEF26	0	0	0	23.5	-4.17175	494	36	57	36	36	622	210	1	1	1	29	48	1	1	1	8	1	1	1	1	494	36	57			622	210	1			29	48	1			8	1	1
KLHL24	0	0	0	23.5	-4.18634	40	80	21	21	21	1	27	3	1	1	1	1	1	1	1	1	1	1	1	1	40	80	21			1	27	3			1	1	1			1	1	1
KCNH6	0	0	0	23.5	-4.19561	41	25	72	25	25	147	3	1	1	1	8	1	1	1	1	2	1	1	1	1	41	25	72			147	3	1			8	1	1			2	1	1
hsa-mir-3139	0	0	0	23.5	-4.31044	32	28	173	28	28	1	1	63	1	1	1	1	1	1	1	1	1	4	1	1	32	28	173			1	1	63			1	1	1			1	1	4
hsa-mir-4790	0	0	0	23.5	-4.38426	53	82	13	13	13	222	36	32	32	32	1	2	1	1	1	10	14	1	1	1	53	82	13			222	36	32			1	2	1			10	14	1
RSPH1	0	0	0	23.5	-4.39748	187	35	36	35	35	41	1	17	1	1	4	1	3	1	1	1	1	1	1	1	187	35	36			41	1	17			4	1	3			1	1	1
ZNF677	0	0	0	23.5	-4.40609	122	60	46	46	46	297	12	120	12	12	5	1	8	1	1	29	1	15	1	1	122	60	46			297	12	120			5	1	8			29	1	15
SLC35F6	0	0	0	23.5	-4.4216	59	221	45	45	45	65	135	7	7	7	3	50	1	1	1	1	4	1	1	1	59	221	45			65	135	7			3	50	1			1	4	1
SIM2	0	0	0	23.5	-4.43121	659	115	40	40	40	316	1	1	1	1	90	1	1	1	1	36	1	1	1	1	659	115	40			316	1	1			90	1	1			36	1	1
MPRIP	0	0	0	23.5	-4.47481	466	49	155	49	49	424	1	134	1	1	21	1	33	1	1	3	1	4	1	1	466	49	155			424	1	134			21	1	33			3	1	4
TIMM17A	0	0	0	23.5	-4.67247	71	66	84	66	66	1	1	128	1	1	1	1	31	1	1	1	1	1	1	1	71	66	84			1	1	128			1	1	31			1	1	1
hsa-mir-8072	0	0	0	23.5	-4.70434	100	35	67	35	35	1	1	1	1	1	1	1	1	1	1	1	1	1	1	1	100	35	67			1	1	1			1	1	1			1	1	1
TACC1	0	0	0	23.5	-4.78151	21	54	22	21	21	9	177	58	9	9	1	2	1	1	1	1	1	1	1	1	21	54	22			9	177	58			1	2	1			1	1	1
2	0	0	0	23.5	-4.80845	31	61	46	31	31	1	88	38	1	1	1	1	1	1	1	1	1	1	1	1	31	61	46			1	88	38			1	1	1			1	1	1
N4BP2L2	0	0	0	23.5	-4.84332	482	904	89	89	89	852	1359	13	13	13	50	147	1	1	1	48	151	1	1	1	482	904	89			852	1359	13			50	147	1			48	151	1
hsa-mir-489	0	0	0	23.5	-4.84956	91	328	45	915	91	25	155	13	761	25	3	5	3	35	3	1	1	1	67	1	91	328	45	915		25	155	13	761		3	5	1	35		1	1	1	67
PEX5L	0	0	0	23.5	-4.91155	79	33	329	33	33	140	9	49	9	9	1	1	1	1	1	1	1	22	1	1	79	33	329			140	9	49			1	1	1			1	1	22
TST	0	0	0	23.5	-4.98416	78	87	115	78	78	90	183	61	61	61	2	12	17	2	2	1	1	1	1	1	78	87	115			90	183	61			2	12	17			1	1	1
hsa-mir-141	0	0	0	23.5	-5.01994	159	166	34	34	34	215	139	3	73	73	10	2	2	5	2	1	1	1	1	1	159	166	34	34		215	139	3	73		10	2	1	5		1	1	1	1
TMEM201	0	0	0	23.5	-5.11739	292	36	8	8	8	208	88	52	52	52	12	2	1	1	1	7	1	1	1	1	292	36	8			208	88	52			12	2	1			7	1	1
ACADL	0	0	0	23.5	-5.12466	86	186	59	59	59	122	1	1	1	1	5	1	3	1	1	1	1	1	1	1	86	186	59			122	1	1			5	1	3			1	1	1
PLOD3	0	0	0	23.5	-5.16432	77	954	417	77	77	36	729	447	36	36	1	141	16	1	1	1	63	15	1	1	77	954	417			36	729	447			1	141	16			1	63	15
PCDH8	0	0	0	23.5	-5.17381	832	73	66	66	66	790	1	32	1	1	31	1	1	1	1	40	1	1	1	1	832	73	66			790	1	32			31	1	1			40	1	1
MORC4	0	0	0	23.5	-5.25085	144	69	260	69	69	97	1	377	1	1	1	4	18	1	1	1	1	2	1	1	144	69	260			97	1	377			1	4	18			1	1	2
EVPL	0	0	0	23.5	-5.34416	173	102	99	99	99	73	1	61	1	1	11	1	1	1	1	19	1	1	1	1	173	102	99			73	1	61			11	1	1			19	1	1
MAPK6	0	0	0	23.5	-5.36835	65	177	60	60	60	132	292	62	62	62	3	58	1	1	1	1	7	1	1	1	65	177	60			132	292	62			3	58	1			1	7	1
SORT1	0	0	0	23.5	-5.41489	141	23	54	23	23	306	58	64	58	58	5	2	1	1	1	2	1	3	1	1	141	23	54			306	58	64			5	2	1			2	1	3
LIN28B	0	0	0	23.5	-5.42317	38	139	86	38	38	14	402	24	14	14	1	4	1	1	1	1	1	1	1	1	38	139	86			14	402	24			1	4	1			1	1	1
S100B	0	0	0	23.5	-5.42528	27	66	80	27	27	41	261	12	12	12	1	1	1	1	1	1	1	1	1	1	27	66	80			41	261	12			1	1	1			1	1	1
YWHAG	0	0	0	23.5	-5.44913	227	44	91	44	44	58	1	62	1	1	1	1	1	1	1	1	1	1	1	1	227	44	91			58	1	62			1	1	1			1	1	1
AMIGO3	0	0	0	23.5	-5.45156	36	187	228	36	36	15	229	120	15	15	1	4	2	1	1	1	3	1	1	1	36	187	228			15	229	120			1	4	2			1	3	1
ATP2B3	0	0	0	23.5	-5.46191	61	216	86	61	61	1	54	16	1	1	1	1	2	1	1	1	1	1	1	1	61	216	86			1	54	16			1	1	2			1	1	1
EN1	0	0	0	23.5	-5.47435	37	214	171	37	37	8	169	170	8	8	1	3	1	1	1	1	3	1	1	1	37	214	171			8	169	170			1	3	1			1	3	1
C15orf56	0	0	0	23.5	-5.47444	127	201	52	52	52	26	148	3	3	3	3	1	1	1	1	1	1	1	1	1	127	201	52			26	148	3			3	1	1			1	1	1
NT5DC1	0	0	0	23.5	-5.49562	673	176	73	73	73	380	167	189	167	167	49	18	2	2	2	25	3	1	1	1	673	176	73			380	167	189			49	18	2			25	3	1
LCE1E	0	0	0	23.5	-5.50501	521	145	323	145	145	467	108	122	108	108	20	3	5	3	3	110	1	1	1	1	521	145	323			467	108	122			20	3	5			110	1	1
MAMDC4	0	0	0	23.5	-5.5058	51	54	230	51	51	51	3	50	3	3	1	1	1	1	1	1	1	1	1	1	51	54	230			51	3	50			1	1	1			1	1	1
NLRP3	0	0	0	23.5	-5.52104	535	319	88	88	88	224	305	19	19	19	4	45	1	1	1	2	34	1	1	1	535	319	88			224	305	19			4	45	1			2	34	1
PIH1D1	0	0	0	23.5	-5.52191	44	99	299	44	44	62	2	258	2	2	1	1	4	1	1	1	1	1	1	1	44	99	299			62	2	258			1	1	4			1	1	1
GPBP1	0	0	0	23.5	-5.62972	122	760	63	63	63	170	714	34	34	34	1	35	1	1	1	1	93	1	1	1	122	760	63			170	714	34			1	35	1			1	93	1
hsa-mir-628	0	0	0	23.5	-5.68022	133	133	153	133	133	224	1	261	1	1	34	1	2	1	1	2	2	1	1	1	133	133	153			224	1	261			34	1	2			2	2	1
LOC389895	0	0	0	23.5	-5.6866	107	52	1012	52	52	53	143	1233	53	53	1	1	61	1	1	1	1	157	1	1	107	52	1012			53	143	1233			1	1	61			1	1	157
SNRNP27	0	0	0	23.5	-5.68894	47	43	212	43	43	8	143	254	8	8	1	1	2	1	1	1	1	1	1	1	47	43	212			8	143	254			1	1	2			1	1	1
SCARB1	0	0	0	23.5	-5.74657	67	67	162	67	67	38	3	138	3	3	1	1	1	1	1	1	1	1	1	1	67	67	162			38	3	138			1	1	1			1	1	1
ALCAM	0	0	0	23.5	-5.84476	101	173	38	38	38	80	165	31	31	31	1	2	1	1	1	1	1	1	1	1	101	173	38			80	165	31			1	2	1			1	1	1
hsa-mir-4788	0	0	0	23.5	-5.91823	119	10	166	10	10	535	56	131	56	56	3	1	2	1	1	2	1	1	1	1	119	10	166			535	56	131			3	1	2			2	1	1
FASN	0	0	0	23.5	-6.00703	98	199	375	98	98	51	249	366	51	51	1	3	10	1	1	1	1	37	1	1	98	199	375			51	249	366			1	3	10			1	1	37
MYL3	0	0	0	23.5	-6.08408	120	69	80	69	69	74	82	43	43	43	1	1	1	1	1	2	1	1	1	1	120	69	80			74	82	43			1	1	1			2	1	1
CYBA	0	0	0	23.5	-6.08641	122	63	186	63	63	195	65	14	14	14	1	1	1	1	1	2	1	1	1	1	122	63	186			195	65	14			1	1	1			2	1	1
ZNF729	0	0	0	23.5	-6.0932	204	585	23	23	23	515	405	151	151	151	44	4	1	1	1	29	1	2	1	1	204	585	23			515	405	151			44	4	1			29	1	2
ACADM	0	0	0	23.5	-6.09573	55	207	57	55	55	32	149	79	32	32	1	1	1	1	1	1	1	1	1	1	55	207	57			32	149	79			1	1	1			1	1	1
SLC16A13	0	0	0	23.5	-6.11531	38	36	96	36	36	97	97	97	97	97	1	1	3	1	1	1	1	1	1	1	38	36	96			97	97	97			1	1	3			1	1	1
CXorf64	0	0	0	23.5	-6.13342	310	67	60	60	60	396	142	60	60	60	5	1	1	1	1	1	4	1	1	1	310	67	60			396	142	60			5	1	1			1	4	1
BCL9L	0	0	0	23.5	-6.2114	122	363	81	81	81	235	130	68	68	68	1	2	4	1	1	1	8	1	1	1	122	363	81			235	130	68			1	2	4			1	8	1
STEAP4	0	0	0	23.5	-6.264	73	63	269	63	63	34	264	246	34	34	1	3	1	1	1	1	1	2	1	1	73	63	269			34	264	246			1	3	1			1	1	2
AMH	0	0	0	23.5	-6.29858	474	112	487	112	112	489	66	126	66	66	7	1	18	1	1	1	1	5	1	1	474	112	487			489	66	126			7	1	18			1	1	5
SFXN4	0	0	0	23.5	-6.32367	115	67	82	67	67	64	48	171	48	48	1	1	1	1	1	1	1	1	1	1	115	67	82			64	48	171			1	1	1			1	1	1
hsa-mir-3907	0	0	0	23.5	-6.37214	119	143	78	78	78	67	149	89	67	67	2	2	1	1	1	1	1	1	1	1	119	143	78			67	149	89			2	2	1			1	1	1
ARHGAP24	0	0	0	23.5	-6.40243	480	153	219	153	153	296	46	210	46	46	24	1	2	1	1	10	1	1	1	1	480	153	219			296	46	210			24	1	2			10	1	1
TAT	0	0	0	23.5	-6.61963	815	41	178	41	41	525	84	334	84	84	6	1	3	1	1	1	1	1	1	1	815	41	178			525	84	334			6	1	3			1	1	1
APCDD1	0	0	0	23.5	-6.65717	161	176	106	106	106	79	98	47	47	47	1	1	1	1	1	1	1	1	1	1	161	176	106			79	98	47			1	1	1			1	1	1
C9orf50	0	0	0	23.5	-6.8968	281	262	89	89	89	69	294	227	69	69	2	2	1	1	1	1	2	1	1	1	281	262	89			69	294	227			2	2	1			1	2	1
PEX1	0	0	0	23.5	-7.02595	376	138	327	138	138	469	75	303	75	75	4	1	2	1	1	1	1	3	1	1	376	138	327			469	75	303			4	1	2			1	1	3
C11orf80	0.00178362	2.17e-06	8.52e-08	23.4849	1.94718	50	35	46	35	35	8	1	1	1	1	65	23	170	23	23	213	82	319	82	82	50	35	46			8	1	1			65	23	170			213	82	319
NARS2	0.00180292	2.19e-06	8.61e-08	23.4694	1.80641	300	27	15	15	15	282	3	1	1	1	628	68	67	67	67	510	1	41	1	1	300	27	15			282	3	1			628	68	67			510	1	41
hsa-mir-4473	0.00181934	2.21e-06	8.69e-08	23.4563	-4.04629	172	333	25	25	25	143	466	1	1	1	2	125	1	1	1	1	69	1	1	1	172	333	25			143	466	1			2	125	1			1	69	1
MORN2	0.00182168	2.21e-06	8.7e-08	23.4544	-4.74254	137	101	861	101	101	326	26	688	26	26	30	1	257	1	1	4	1	285	1	1	137	101	861			326	26	688			30	1	257			4	1	285
RAB1B	0.00184328	2.23e-06	8.8e-08	23.4374	1.21824	62	72	121	62	62	196	1	169	1	1	124	95	279	95	95	299	110	309	110	110	62	72	121			196	1	169			124	95	279			299	110	309
ANKRD13C	0.0019059	2.3e-06	9.1e-08	23.3892	2.73467	376	11	128	11	11	289	1	146	1	1	845	78	404	78	78	832	69	650	69	69	376	11	128			289	1	146			845	78	404			832	69	650
hsa-mir-5703	0.00191962	2.32e-06	9.17e-08	23.3789	4.55815	1	1	110	1	1	1	3	52	1	1	119	59	139	59	59	20	95	274	20	20	1	1	110			1	3	52			119	59	139			20	95	274
METRN	0.00199424	2.4e-06	9.52e-08	23.3238	-3.04121	42	136	29	29	29	1	9	1	1	1	15	26	1	1	1	1	13	1	1	1	42	136	29			1	9	1			15	26	1			1	13	1
RERE	0.00204856	2.47e-06	9.78e-08	23.2851	-5.06633	53	409	377	53	53	45	319	254	45	45	1	159	5	1	1	1	151	1	1	1	53	409	377			45	319	254			1	159	5			1	151	1
C10orf12	0.00205125	2.47e-06	9.8e-08	23.2832	5.79288	12	1	66	1	1	1	2	10	1	1	99	402	149	99	99	257	559	193	193	193	12	1	66			1	2	10			99	402	149			257	559	193
STAT5A	0.00205449	2.47e-06	9.81e-08	23.2809	-1.24117	4	162	5	4	4	1	411	1	1	1	1	366	1	1	1	1	128	1	1	1	4	162	5			1	411	1			1	366	1			1	128	1
NBPF1	0.00206805	2.48e-06	9.88e-08	23.2714	-3.84636	25	45	67	25	25	14	17	72	14	14	1	1	10	1	1	1	1	70	1	1	25	45	67			14	17	72			1	1	10			1	1	70
PABPC1	0.0021282	2.55e-06	1.02e-07	23.2301	-3.92003	57	33	16	16	16	175	25	51	25	25	106	1	2	1	1	19	1	1	1	1	57	33	16			175	25	51			106	1	2			19	1	1
WFIKKN2	0.00215608	2.58e-06	1.03e-07	23.2113	-3.33729	211	65	25	25	25	152	45	1	1	1	148	4	1	1	1	57	1	1	1	1	211	65	25			152	45	1			148	4	1			57	1	1
GAD1	0.00220005	2.63e-06	1.05e-07	23.1822	2.52292	35	19	67	19	19	11	2	9	2	2	541	72	73	72	72	390	36	136	36	36	35	19	67			11	2	9			541	72	73			390	36	136
ACADVL	0.0022207	2.65e-06	1.06e-07	23.1687	-0.159898	115	1	1	1	1	92	1	1	1	1	144	1	1	1	1	34	1	1	1	1	115					92					144					34
PHEX	0.00224733	2.68e-06	1.07e-07	23.1515	-1.12949	217	265	278	217	217	100	61	539	61	61	67	88	360	67	67	43	132	245	43	43	217	265	278			100	61	539			67	88	360			43	132	245
TMEM194B	0.00226614	2.7e-06	1.08e-07	23.1394	-5.18275	112	111	81	81	81	40	1	188	1	1	1	2	1	1	1	1	41	1	1	1	112	111	81			40	1	188			1	2	1			1	41	1
OR51M1	0.00227491	2.71e-06	1.09e-07	23.1339	-5.0037	1249	64	184	64	64	1888	73	46	46	46	51	47	1	1	1	74	4	1	1	1	1249	64	184			1888	73	46			51	47	1			74	4	1
NRK	0.00228435	2.71e-06	1.09e-07	23.1279	-5.08666	460	982	101	101	101	484	836	403	403	403	6	46	162	6	6	2	28	25	2	2	460	982	101			484	836	403			6	46	162			2	28	25
AGTRAP	0.00229396	2.72e-06	1.1e-07	23.1218	-4.77449	177	18	165	18	18	56	1	74	1	1	1	1	1	1	1	1	1	1	1	1	177	18	165			56	1	74			1	1	1			1	1	1
C15orf32	0.00231242	2.74e-06	1.1e-07	23.1103	0.413511	10	418	26	10	10	1	468	222	1	1	11	797	127	11	11	5	485	182	5	5	10	418	26			1	468	222			11	797	127			5	485	182
ZSCAN1	0.00231419	2.74e-06	1.11e-07	23.1092	-3.60129	375	37	9	9	9	496	46	119	46	46	12	1	25	1	1	32	3	54	3	3	375	37	9			496	46	119			12	1	25			32	3	54
CDK2	0.00232561	2.75e-06	1.11e-07	23.1021	2.07075	7	153	167	7	7	2	140	122	2	2	26	277	397	26	26	36	284	494	36	36	7	153	167			2	140	122			26	277	397			36	284	494
NXPE4	0.00264162	3.12e-06	1.26e-07	22.9183	-2.29364	20	152	196	20	20	6	453	91	6	6	6	98	16	6	6	1	111	2	1	1	20	152	196			6	453	91			6	98	16			1	111	2
hsa-mir-548f-2	0.00264868	3.12e-06	1.26e-07	22.9144	1.41491	676	41	7	7	7	492	1	1	1	1	918	39	23	23	23	1015	45	6	6	6	676	41	7			492	1	1			918	39	23			1015	45	6
TSHZ1	0.00275587	3.25e-06	1.32e-07	22.8572	2.69045	43	76	21	21	21	1	67	3	1	1	32	147	218	32	32	152	247	286	152	152	43	76	21			1	67	3			32	147	218			152	247	286
HDAC8	0.0027664	3.25e-06	1.32e-07	22.8517	2.31368	230	108	320	108	108	7	122	341	7	7	448	881	521	448	448	534	870	696	534	534	230	108	320			7	122	341			448	881	521			534	870	696
ANKRD13B	0.00294214	3.46e-06	1.41e-07	22.7628	-4.50315	15	57	122	15	15	30	223	109	30	30	1	84	1	1	1	1	16	1	1	1	15	57	122			30	223	109			1	84	1			1	16	1
UBE4B	0.00294746	3.46e-06	1.41e-07	22.7602	-4.27639	31	13	22	13	13	1	263	14	1	1	1	1	1	1	1	1	1	1	1	1	31	13	22			1	263	14			1	1	1			1	1	1
NRG1	0.00294883	3.46e-06	1.41e-07	22.7595	-0.160264	204	1	1	1	1	272	1	1	1	1	130	1	1	1	1	314	1	1	1	1	204					272					130					314
hsa-mir-342	0.00297862	3.49e-06	1.42e-07	22.745	-4.79392	226	48	25	25	25	312	50	171	50	50	111	1	1	1	1	149	1	2	1	1	226	48	25			312	50	171			111	1	1			149	1	2
FMN2	0.00300137	3.51e-06	1.43e-07	22.7341	-3.10682	378	349	30	30	30	332	563	1	1	1	62	252	1	1	1	85	219	1	1	1	378	349	30			332	563	1			62	252	1			85	219	1
C1orf194	0.00302547	3.53e-06	1.44e-07	22.7225	-2.71611	1000	31	500	31	31	976	2	539	2	2	408	1	246	1	1	512	2	99	2	2	1000	31	500			976	2	539			408	1	246			512	2	99
MTMR1	0.00304971	3.56e-06	1.46e-07	22.711	-3.38053	14	436	64	14	14	19	397	3	3	3	1	163	1	1	1	1	220	1	1	1	14	436	64			19	397	3			1	163	1			1	220	1
HID1	0.00307552	3.58e-06	1.47e-07	22.6989	-0.10907	22	1	1	1	1	29	1	1	1	1	36	1	1	1	1	18	1	1	1	1	22					29					36					18
PCMTD1	0.0031722	3.69e-06	1.51e-07	22.6542	-1.23058	147	222	157	147	147	464	100	399	100	100	91	107	64	64	64	65	58	327	58	58	147	222	157			464	100	399			91	107	64			65	58	327
METTL16	0.00321214	3.74e-06	1.53e-07	22.6362	-4.09977	360	90	39	39	39	183	25	64	25	25	51	27	1	1	1	60	1	1	1	1	360	90	39			183	25	64			51	27	1			60	1	1
PRTFDC1	0.00325394	3.78e-06	1.55e-07	22.6175	-2.05877	70	849	232	70	70	33	834	411	33	33	53	295	17	17	17	3	376	68	3	3	70	849	232			33	834	411			53	295	17			3	376	68
CMTM2	0.00330459	3.83e-06	1.58e-07	22.5952	1.79246	81	119	36	36	36	6	38	82	6	6	148	142	134	134	134	195	95	323	95	95	81	119	36			6	38	82			148	142	134			195	95	323
DDX3X	0.0033419	3.87e-06	1.6e-07	22.579	-4.88949	60	53	243	53	53	134	29	103	29	29	1	1	40	1	1	1	1	116	1	1	60	53	243			134	29	103			1	1	40			1	1	116
UPK3B	0.00343242	3.97e-06	1.64e-07	22.5405	-3.82671	47	55	158	47	47	9	107	281	9	9	1	63	38	1	1	1	14	9	1	1	47	55	158			9	107	281			1	63	38			1	14	9
OR4S1	0.00353923	4.09e-06	1.69e-07	22.4963	-4.7342	431	584	136	136	136	198	660	5	5	5	123	110	1	1	1	27	60	1	1	1	431	584	136			198	660	5			123	110	1			27	60	1
GPR62	0.00354038	4.09e-06	1.69e-07	22.4958	4.42729	2	221	3	2	2	1	110	1	1	1	28	316	191	28	28	71	517	126	71	71	2	221	3			1	110	1			28	316	191			71	517	126
BARX1	0.00356703	4.11e-06	1.7e-07	22.485	-4.95867	47	170	197	47	47	101	22	94	22	22	1	1	70	1	1	1	1	51	1	1	47	170	197			101	22	94			1	1	70			1	1	51
PTGES3	0.0035967	4.14e-06	1.72e-07	22.473	-4.74707	604	349	97	97	97	423	119	225	119	119	39	103	2	2	2	36	62	2	2	2	604	349	97			423	119	225			39	103	2			36	62	2
HIST2H3D	0.00361196	4.16e-06	1.72e-07	22.4669	4.39814	11	4	98	4	4	1	5	21	1	1	77	328	138	77	77	88	753	261	88	88	11	4	98			1	5	21			77	328	138			88	753	261
hsa-mir-6831	0.00368497	4.24e-06	1.76e-07	22.438	-1.48111	247	49	495	49	49	386	84	517	84	84	159	15	138	15	15	176	63	43	43	43	247	49	495			386	84	517			159	15	138			176	63	43
RBMS3	0.00370559	4.25e-06	1.77e-07	22.43	-1.06647	79	91	91	79	79	241	14	136	14	14	78	60	34	34	34	60	1	164	1	1	79	91	91			241	14	136			78	60	34			60	1	164
C10orf111	0.00378034	4.34e-06	1.81e-07	22.4012	2.03079	63	53	19	19	19	33	32	6	6	6	148	55	75	55	55	135	106	110	106	106	63	53	19			33	32	6			148	55	75			135	106	110
hsa-mir-4705	0.00384549	4.4e-06	1.84e-07	22.3765	2.7319	104	341	17	17	17	55	197	1	1	1	291	584	89	89	89	360	634	135	135	135	104	341	17			55	197	1			291	584	89			360	634	135
NRIP3	0.00386989	4.43e-06	1.85e-07	22.3674	-0.108928	104	1	1	1	1	142	1	1	1	1	145	1	1	1	1	120	1	1	1	1	104					142					145					120
TBC1D10A	0.00392586	4.48e-06	1.87e-07	22.3467	-3.90165	47	163	120	47	47	17	316	76	17	17	21	15	1	1	1	4	1	28	1	1	47	163	120			17	316	76			21	15	1			4	1	28
TTC3	0.00392763	4.48e-06	1.88e-07	22.346	-3.92588	282	690	61	61	61	108	361	1	1	1	35	173	1	1	1	1	342	1	1	1	282	690	61			108	361	1			35	173	1			1	342	1
ANP32B	0.00394419	4.5e-06	1.88e-07	22.34	1.69942	292	78	357	78	78	43	7	292	7	7	260	164	381	164	164	549	255	777	255	255	292	78	357			43	7	292			260	164	381			549	255	777
UBE3A	0.00395883	4.51e-06	1.89e-07	22.3346	-0.160657	423	1	1	1	1	466	1	1	1	1	317	1	1	1	1	496	1	1	1	1	423	1				466	1				317	1				496	1
hsa-mir-609	0.00397786	4.53e-06	1.9e-07	22.3277	4.13121	1	2	135	1	1	1	1	137	1	1	34	83	390	34	34	10	162	337	10	10	1	2	135			1	1	137			34	83	390			10	162	337
IL5	0.00400366	4.55e-06	1.91e-07	22.3184	-2.27374	13	51	749	13	13	1	94	418	1	1	1	93	114	1	1	1	6	175	1	1	13	51	749			1	94	418			1	93	114			1	6	175
CD2BP2	0.00401077	4.55e-06	1.92e-07	22.3158	-5.35049	173	541	142	142	142	155	407	232	155	155	60	5	4	4	4	79	1	2	1	1	173	541	142			155	407	232			60	5	4			79	1	2
RAB35	0.00402188	4.56e-06	1.92e-07	22.3118	-4.02864	42	38	73	38	38	1	118	8	1	1	1	2	35	1	1	1	1	1	1	1	42	38	73			1	118	8			1	2	35			1	1	1
KIAA1429	0.00404148	4.58e-06	1.93e-07	22.3048	-3.56969	137	17	253	17	17	131	1	132	1	1	3	1	54	1	1	1	1	48	1	1	137	17	253			131	1	132			3	1	54			1	1	48
CCL18	0.00411731	4.66e-06	1.97e-07	22.278	-0.752321	303	251	497	251	251	250	268	749	250	250	211	274	169	169	169	156	173	434	156	156	303	251	497			250	268	749			211	274	169			156	173	434
MAP6	0.00423144	4.78e-06	2.02e-07	22.2385	3.69339	4	56	8	4	4	17	1	1	1	1	110	75	131	75	75	200	38	158	38	38	4	56	8			17	1	1			110	75	131			200	38	158
CALML4	0.0042659	4.81e-06	2.04e-07	22.2268	-4.54167	88	106	576	88	88	4	58	663	4	4	1	3	308	1	1	1	3	334	1	1	88	106	576			4	58	663			1	3	308			1	3	334
PRM3	0.00460467	5.19e-06	2.2e-07	22.1166	-1.61939	119	5	578	5	5	107	1	282	1	1	3	1	295	1	1	42	1	329	1	1	119	5	578			107	1	282			3	1	295			42	1	329
GSTA2	0.00461149	5.19e-06	2.2e-07	22.1145	-1.70061	291	147	162	147	147	310	33	153	33	33	109	32	137	32	32	42	14	125	14	14	291	147	162			310	33	153			109	32	137			42	14	125
COL4A2	0.00475667	5.35e-06	2.27e-07	22.0697	-2.81056	7	13	99	7	7	73	1	100	1	1	2	1	33	1	1	1	1	15	1	1	7	13	99			73	1	100			2	1	33			1	1	15
ZNF621	0.00475854	5.35e-06	2.27e-07	22.0692	-1.15492	260	109	129	109	109	569	126	122	122	122	338	41	73	41	41	222	139	41	41	41	260	109	129			569	126	122			338	41	73			222	139	41
FDCSP	0.00501222	5.63e-06	2.39e-07	21.9942	2.43078	41	25	428	25	25	1	10	288	1	1	100	99	689	99	99	249	123	455	123	123	41	25	428			1	10	288			100	99	689			249	123	455
C2CD5	0.00504664	5.66e-06	2.41e-07	21.9844	2.92093	3	1	54	1	1	1	1	246	1	1	6	9	387	6	6	17	41	324	17	17	3	1	54			1	1	246			6	9	387			17	41	324
P2RX1	0.0050579	5.66e-06	2.42e-07	21.9812	3.82933	2	4	30	2	2	3	1	34	1	1	165	3	63	3	3	126	65	102	65	65	2	4	30			3	1	34			165	3	63			126	65	102
UBXN2A	0.00506985	5.67e-06	2.42e-07	21.9777	-0.160998	277	1	1	1	1	85	1	1	1	1	169	1	1	1	1	145	1	1	1	1	277					85					169					145
IQSEC2	0.00511812	5.72e-06	2.44e-07	21.9641	-4.6276	951	82	121	82	82	1223	107	107	107	107	174	2	33	2	2	196	1	21	1	1	951	82	121			1223	107	107			174	2	33			196	1	21
NDUFV1	0.00512837	5.72e-06	2.45e-07	21.9612	3.59028	60	5	78	5	5	120	44	1	1	1	467	95	488	95	95	420	141	330	141	141	60	5	78			120	44	1			467	95	488			420	141	330
LSAMP	0.00516442	5.76e-06	2.47e-07	21.9511	-0.161024	521	1	1	1	1	486	1	1	1	1	278	1	1	1	1	649	1	1	1	1	521					486					278					649
CHD7	0.00518171	5.77e-06	2.47e-07	21.9463	4.38506	1	26	25	1	1	4	1	1	1	1	206	166	33	33	33	318	222	42	42	42	1	26	25			4	1	1			206	166	33			318	222	42
KLF11	0.00521174	5.8e-06	2.49e-07	21.9379	-1.55892	410	449	6	6	6	247	321	1	1	1	228	130	1	1	1	335	108	1	1	1	410	449	6			247	321	1			228	130	1			335	108	1
FZD1	0.00528854	5.88e-06	2.53e-07	21.9168	-3.88795	98	55	14	14	14	722	13	59	13	13	209	1	1	1	1	215	1	1	1	1	98	55	14			722	13	59			209	1	1			215	1	1
DPRX	0.00535452	5.94e-06	2.56e-07	21.8989	3.14033	9	54	6	6	6	1	72	1	1	1	37	194	37	37	37	118	39	116	39	39	9	54	6			1	72	1			37	194	37			118	39	116
CRYGA	0.00553015	6.13e-06	2.64e-07	21.8524	-1.64468	230	15	471	15	15	449	1	606	1	1	72	6	113	6	6	33	1	222	1	1	230	15	471			449	1	606			72	6	113			33	1	222
SAMD5	0.0056498	6.26e-06	2.7e-07	21.8215	4.01797	201	8	5	5	5	5	1	2	1	1	493	38	311	38	38	579	51	635	51	51	201	8	5			5	1	2			493	38	311			579	51	635
dummyguide335	0.00577088	6.38e-06	2.76e-07	21.7909	-0.161181	356	1	1	1	1	345	1	1	1	1	316	1	1	1	1	312	1	1	1	1	356					345					316					312
SRMS	0.00592932	6.54e-06	2.83e-07	21.7518	3.05215	18	46	7	7	7	1	28	1	1	1	249	251	37	37	37	628	218	6	6	6	18	46	7			1	28	1			249	251	37			628	218	6
RAB42	0.00593424	6.54e-06	2.83e-07	21.7506	1.67517	26	257	6	6	6	1	322	1	1	1	68	553	25	25	25	66	268	1	1	1	26	257	6			1	322	1			68	553	25			66	268	1
HYI	0.00593627	6.54e-06	2.84e-07	21.7501	-3.51442	91	63	17	17	17	158	171	1	1	1	36	2	1	1	1	41	2	1	1	1	91	63	17			158	171	1			36	2	1			41	2	1
OPN3	0.00600226	6.61e-06	2.87e-07	21.7342	3.2775	7	129	26	7	7	64	29	1	1	1	84	554	81	81	81	93	387	396	93	93	7	129	26			64	29	1			84	554	81			93	387	396
CD46	0.00631663	6.95e-06	3.02e-07	21.6605	-4.78121	258	131	205	131	131	542	45	57	45	45	8	3	91	3	3	3	1	35	1	1	258	131	205			542	45	57			8	3	91			3	1	35
MAN1A1	0.00636413	6.99e-06	3.04e-07	21.6497	-0.517997	426	345	159	159	159	158	335	99	99	99	178	270	102	102	102	157	224	114	114	114	426	345	159			158	335	99			178	270	102			157	224	114
PRRT2	0.00639304	7.02e-06	3.05e-07	21.6432	-5.1239	49	148	182	49	49	176	210	124	124	124	1	51	24	1	1	1	37	9	1	1	49	148	182			176	210	124			1	51	24			1	37	9
hsa-mir-3923	0.00640809	7.03e-06	3.06e-07	21.6398	5.50973	127	15	1	1	1	249	1	1	1	1	323	295	107	107	107	942	186	189	186	186	127	15	1			249	1	1			323	295	107			942	186	189
ZNF700	0.00649974	7.12e-06	3.1e-07	21.6193	-2.28148	125	51	582	51	51	65	46	617	46	46	33	3	332	3	3	31	11	423	11	11	125	51	582			65	46	617			33	3	332			31	11	423
PYCR2	0.00661487	7.24e-06	3.16e-07	21.594	-0.108585	110	1	1	1	1	135	1	1	1	1	99	1	1	1	1	171	1	1	1	1	110					135					99					171
IL36RN	0.0066828	7.3e-06	3.19e-07	21.5792	1.86329	163	22	28	22	22	148	48	3	3	3	195	256	84	84	84	334	320	20	20	20	163	22	28			148	48	3			195	256	84			334	320	20
SIRT2	0.00675514	7.37e-06	3.23e-07	21.5637	-3.72269	105	86	27	27	27	41	13	2	2	2	28	1	1	1	1	43	1	1	1	1	105	86	27			41	13	2			28	1	1			43	1	1
KLHL11	0.00676668	7.38e-06	3.23e-07	21.5612	-2.85514	366	300	25	25	25	603	89	1	1	1	73	43	1	1	1	252	140	1	1	1	366	300	25			603	89	1			73	43	1			252	140	1
NTRK2	0.00679033	7.4e-06	3.24e-07	21.5562	2.12615	69	128	85	69	69	114	78	6	6	6	141	384	511	141	141	240	379	531	240	240	69	128	85			114	78	6			141	384	511			240	379	531
hsa-mir-4518	0.00682964	7.43e-06	3.26e-07	21.5479	-3.41911	247	131	38	38	38	127	653	1	1	1	171	7	1	1	1	36	97	1	1	1	247	131	38			127	653	1			171	7	1			36	97	1
GRIN1	0.0071279	7.75e-06	3.4e-07	21.4862	2.26774	54	31	43	31	31	171	1	108	1	1	147	85	321	85	85	280	176	263	176	176	54	31	43			171	1	108			147	85	321			280	176	263
NPM2	0.00717617	7.79e-06	3.43e-07	21.4765	-4.74364	28	173	120	28	28	87	38	220	38	38	50	1	8	1	1	2	1	1	1	1	28	173	120			87	38	220			50	1	8			2	1	1
SERPINB4	0.00719194	7.8e-06	3.43e-07	21.4733	1.94286	166	39	235	39	39	33	1	34	1	1	121	108	384	108	108	272	139	240	139	139	166	39	235			33	1	34			121	108	384			272	139	240
CDC37	0.00725125	7.86e-06	3.46e-07	21.4615	-2.36469	397	15	135	15	15	634	1	116	1	1	152	1	19	1	1	153	1	154	1	1	397	15	135			634	1	116			152	1	19			153	1	154
UBE2E1	0.00737032	7.98e-06	3.52e-07	21.438	-3.7326	296	28	656	28	28	177	1	962	1	1	8	1	366	1	1	1	1	433	1	1	296	28	656			177	1	962			8	1	366			1	1	433
hsa-mir-425	0.0073983	8e-06	3.53e-07	21.4325	3.65787	2	3	65	2	2	1	1	10	1	1	96	32	63	32	32	15	58	90	15	15	2	3	65			1	1	10			96	32	63			15	58	90
OR3A2	0.00754253	8.15e-06	3.6e-07	21.4046	4.48672	3	45	10	3	3	1	15	22	1	1	116	91	146	91	91	217	132	140	132	132	3	45	10			1	15	22			116	91	146			217	132	140
ATP1A4	0.00773875	8.35e-06	3.7e-07	21.3676	2.23035	59	309	76	59	59	1	212	6	1	1	158	516	359	158	158	159	382	572	159	159	59	309	76			1	212	6			158	516	359			159	382	572
IL8	0.00789241	8.5e-06	3.77e-07	21.3392	-1.32519	406	178	145	145	145	188	221	93	93	93	82	266	40	40	40	104	77	51	51	51	406	178	145			188	221	93			82	266	40			104	77	51
TAB1	0.00798831	8.6e-06	3.82e-07	21.3218	-4.59496	357	69	110	69	69	448	45	442	45	45	61	1	115	1	1	2	1	120	1	1	357	69	110			448	45	442			61	1	115			2	1	120
hsa-mir-621	0.00838537	9.02e-06	4e-07	21.2518	-3.43983	13	69	508	13	13	1	60	399	1	1	1	1	31	1	1	1	1	157	1	1	13	69	508			1	60	399			1	1	31			1	1	157
ANKRD46	0.00846186	9.09e-06	4.04e-07	21.2387	2.49283	8	22	33	8	8	1	33	1	1	1	39	89	106	39	39	90	10	200	10	10	8	22	33			1	33	1			39	89	106			90	10	200
hsa-mir-922	0.00888042	9.53e-06	4.24e-07	21.1691	-3.37969	436	30	64	30	30	273	1	1	1	1	34	1	36	1	1	7	1	3	1	1	436	30	64			273	1	1			34	1	36			7	1	3
SRD5A3	0.0091821	9.84e-06	4.39e-07	21.1209	-3.68246	29	24	38	24	24	82	1	179	1	1	1	1	2	1	1	1	1	101	1	1	29	24	38			82	1	179			1	1	2			1	1	101
TGM3	0.00932465	9.98e-06	4.45e-07	21.0986	2.47342	67	28	127	28	28	2	219	1	1	1	198	212	221	198	198	148	337	344	148	148	67	28	127			2	219	1			198	212	221			148	337	344
GUCA1A	0.00945249	1.01e-05	4.51e-07	21.079	-2.72095	229	242	445	229	229	121	132	263	121	121	24	124	61	24	24	10	134	59	10	10	229	242	445			121	132	263			24	124	61			10	134	59
GABARAPL2	0.00967607	1.03e-05	4.62e-07	21.0453	3.47542	18	8	44	8	8	1	1	1	1	1	68	230	122	68	68	113	362	21	21	21	18	8	44			1	1	1			68	230	122			113	362	21
ZW10	0.00974695	1.04e-05	4.65e-07	21.0347	2.25764	9	58	52	9	9	34	1	2	1	1	34	53	55	34	34	119	66	231	66	66	9	58	52			34	1	2			34	53	55			119	66	231
hsa-mir-5191	0.00984795	1.05e-05	4.7e-07	21.0199	-1.6513	357	4	40	4	4	479	1	116	1	1	231	1	17	1	1	196	1	5	1	1	357	4	40			479	1	116			231	1	17			196	1	5
hsa-mir-200b	0.00987024	1.05e-05	4.71e-07	21.0166	-4.31033	470	505	83	83	83	981	430	13	13	13	243	78	1	1	1	307	46	1	1	1	470	505	83			981	430	13			243	78	1			307	46	1
hsa-mir-551a	0.00992242	1.06e-05	4.74e-07	21.009	-2.88734	1536	17	7	7	7	2038	1	1	1	1	71	1	1	1	1	51	1	1	1	1	1536	17	7			2038	1	1			71	1	1			51	1	1
CDC42BPG	0.00994954	1.06e-05	4.75e-07	21.0051	-1.14315	4	37	333	4	4	1	61	316	1	1	1	18	186	1	1	1	28	430	1	1	4	37	333			1	61	316			1	18	186			1	28	430
ANKRD30B	0.0101991	1.08e-05	4.87e-07	20.9693	-0.162022	1	171	1	1	1	1	395	1	1	1	1	245	1	1	1	1	274	1	1	1	1	171				1	395				1	245				1	274
RRH	0.0105551	1.12e-05	5.04e-07	20.9198	-1.60781	3	449	10	3	3	1	515	1	1	1	1	115	1	1	1	1	108	1	1	1	3	449	10			1	515	1			1	115	1			1	108	1
TRIT1	0.0105661	1.12e-05	5.05e-07	20.9183	-5.13125	191	820	160	160	160	32	453	288	32	32	1	158	30	1	1	1	231	9	1	1	191	820	160			32	453	288			1	158	30			1	231	9
RIMBP3C	0.0107864	1.14e-05	5.15e-07	20.8886	-3.41942	366	78	14	14	14	223	232	1	1	1	110	4	1	1	1	30	1	1	1	1	366	78	14			223	232	1			110	4	1			30	1	1
hsa-mir-4666b	0.0109105	1.15e-05	5.21e-07	20.872	-5.11749	68	368	49	101	68	88	205	31	269	88	1	7	1	117	1	1	1	1	73	1	68	368	49	101		88	205	31	269		1	7	1	117		1	1	1	73
RSF1	0.0109382	1.16e-05	5.22e-07	20.8684	-1.38712	335	104	322	104	104	133	1	258	1	1	70	13	89	13	13	67	51	43	43	43	335	104	322			133	1	258			70	13	89			67	51	43
SPRED2	0.0109847	1.16e-05	5.25e-07	20.8623	4.64493	2	22	76	2	2	2	1	35	1	1	195	61	197	61	61	280	122	281	122	122	2	22	76			2	1	35			195	61	197			280	122	281
SCML4	0.0109992	1.16e-05	5.25e-07	20.8604	-4.25053	13	101	590	13	13	1	62	464	1	1	1	1	6	1	1	1	1	10	1	1	13	101	590			1	62	464			1	1	6			1	1	10
TSTD3	0.0112493	1.18e-05	5.37e-07	20.8279	-5.55838	458	101	206	101	101	1186	150	40	40	40	505	1	1	1	1	290	1	1	1	1	458	101	206			1186	150	40			505	1	1			290	1	1
C9orf78	0.0112746	1.19e-05	5.38e-07	20.8247	-3.04359	124	56	842	56	56	183	1	651	1	1	116	4	36	4	4	99	1	64	1	1	124	56	842			183	1	651			116	4	36			99	1	64
TRPC4	0.0113674	1.19e-05	5.43e-07	20.8129	-3.98142	211	26	70	26	26	190	77	1	1	1	132	1	1	1	1	49	1	1	1	1	211	26	70			190	77	1			132	1	1			49	1	1
PPM1J	0.0113741	1.19e-05	5.43e-07	20.812	2.78664	2	198	117	2	2	1	19	56	1	1	3	389	240	3	3	40	544	111	40	40	2	198	117			1	19	56			3	389	240			40	544	111
TRMT2B	0.0116815	1.22e-05	5.58e-07	20.7735	0.593956	148	36	518	36	36	65	1	909	1	1	233	60	737	60	60	91	1	1039	1	1	148	36	518			65	1	909			233	60	737			91	1	1039
QPCTL	0.0117187	1.23e-05	5.6e-07	20.7689	-0.1082	76	1	1	1	1	42	1	1	1	1	64	1	1	1	1	61	1	1	1	1	76					42					64					61
FAM13B	0.0118976	1.24e-05	5.68e-07	20.7471	-3.58491	15	343	61	15	15	17	121	25	17	17	1	72	1	1	1	4	139	1	1	1	15	343	61			17	121	25			1	72	1			4	139	1
dummyguide81	0.0122277	1.28e-05	5.84e-07	20.7076	-0.10817	217	1	1	1	1	211	1	1	1	1	168	1	1	1	1	302	1	1	1	1	217					211					168					302
FAM160A1	0.0122436	1.28e-05	5.85e-07	20.7057	-1.6863	231	476	234	231	231	4	406	11	4	4	19	58	105	19	19	49	131	88	49	49	231	476	234			4	406	11			19	58	105			49	131	88
RAD51AP2	0.0123989	1.29e-05	5.92e-07	20.6876	-4.32762	349	450	37	37	37	344	151	17	17	17	182	8	1	1	1	200	1	1	1	1	349	450	37			344	151	17			182	8	1			200	1	1
USP2	0.0125633	1.31e-05	6e-07	20.6685	4.29667	1	9	1	1	1	2	1	2	1	1	149	28	109	28	28	74	1	139	1	1	1	9	1			2	1	2			149	28	109			74	1	139
CT47B1	0.0130576	1.36e-05	6.24e-07	20.6129	-0.108124	483	1	1	1	1	412	1	1	1	1	562	1	1	1	1	387	1	1	1	1	483					412					562					387
LIN52	0.0134712	1.4e-05	6.43e-07	20.5679	3.47682	87	1	2	1	1	83	1	1	1	1	279	85	22	22	22	211	31	3	3	3	87	1	2			83	1	1			279	85	22			211	31	3
AEBP2	0.0135926	1.41e-05	6.49e-07	20.5549	-3.95438	529	268	65	65	65	107	241	3	3	3	155	56	1	1	1	143	2	1	1	1	529	268	65			107	241	3			155	56	1			143	2	1
ABCG4	0.0138941	1.44e-05	6.64e-07	20.5233	-4.34617	247	7	57	7	7	477	164	127	127	127	78	2	31	2	2	128	1	5	1	1	247	7	57			477	164	127			78	2	31			128	1	5
GPX3	0.0140136	1.45e-05	6.69e-07	20.5109	2.9351	20	61	135	20	20	81	6	54	6	6	165	509	147	147	147	267	526	309	267	267	20	61	135			81	6	54			165	509	147			267	526	309
KCNMB2	0.0140529	1.45e-05	6.71e-07	20.5069	-3.92832	697	24	14	14	14	530	1	1	1	1	6	1	1	1	1	4	1	1	1	1	697	24	14			530	1	1			6	1	1			4	1	1
KCNQ5	0.0140864	1.46e-05	6.73e-07	20.5035	-3.647	83	224	52	52	52	81	87	1	1	1	25	102	1	1	1	1	39	1	1	1	83	224	52			81	87	1			25	102	1			1	39	1
AAAS	0.0141824	1.47e-05	6.77e-07	20.4937	-0.162538	391	1	1	1	1	507	1	1	1	1	399	1	1	1	1	409	1	1	1	1	391					507					399					409
RSPO1	0.0146866	1.52e-05	7.01e-07	20.4433	-4.18528	88	47	218	47	47	25	11	91	11	11	2	1	73	1	1	1	1	117	1	1	88	47	218			25	11	91			2	1	73			1	1	117
RPL35	0.0149464	1.54e-05	7.14e-07	20.418	-1.20399	4	683	283	4	4	1	696	344	1	1	1	308	220	1	1	1	194	374	1	1	4	683	283			1	696	344			1	308	220			1	194	374
CCL7	0.0149704	1.54e-05	7.15e-07	20.4156	-3.71377	22	74	419	22	22	1	210	110	1	1	1	3	83	1	1	1	1	109	1	1	22	74	419			1	210	110			1	3	83			1	1	109
GOPC	0.0152846	1.57e-05	7.3e-07	20.3857	0.906983	78	144	581	78	78	245	103	388	103	103	514	257	545	257	257	442	154	816	154	154	78	144	581			245	103	388			514	257	545			442	154	816
PGPEP1	0.0152898	1.57e-05	7.3e-07	20.3852	1.44883	51	224	100	51	51	22	267	43	22	22	199	414	176	176	176	157	484	83	83	83	51	224	100			22	267	43			199	414	176			157	484	83
USP48	0.0154324	1.58e-05	7.37e-07	20.3718	3.47575	148	1	130	1	1	3	1	60	1	1	255	15	451	15	15	157	40	447	40	40	148	1	130			3	1	60			255	15	451			157	40	447
hsa-mir-4254	0.0161313	1.65e-05	7.7e-07	20.3079	4.1128	3	37	299	3	3	1	3	190	1	1	59	716	381	59	59	67	750	544	67	67	3	37	299			1	3	190			59	716	381			67	750	544
OR2A5	0.0163996	1.68e-05	7.83e-07	20.2841	2.14498	9	950	166	9	9	1	394	8	1	1	29	922	435	29	29	42	1142	269	42	42	9	950	166			1	394	8			29	922	435			42	1142	269
DCLRE1C	0.0164729	1.69e-05	7.87e-07	20.2777	-3.55686	26	190	29	26	26	56	7	1	1	1	45	4	1	1	1	1	1	1	1	1	26	190	29			56	7	1			45	4	1			1	1	1
WDR5B	0.0167758	1.72e-05	8.01e-07	20.2514	1.98468	41	11	67	11	11	1	48	66	1	1	58	88	228	58	58	38	74	200	38	38	41	11	67			1	48	66			58	88	228			38	74	200
hsa-mir-4306	0.0168968	1.73e-05	8.07e-07	20.241	3.43003	9	12	244	9	9	2	2	70	2	2	48	264	274	48	48	118	191	309	118	118	9	12	244			2	2	70			48	264	274			118	191	309
OR52E2	0.0173237	1.77e-05	8.27e-07	20.205	-0.162862	95	1	1	1	1	143	1	1	1	1	132	1	1	1	1	79	1	1	1	1	95					143					132					79
NCAM1	0.0173949	1.77e-05	8.31e-07	20.1991	3.63181	8	18	2	2	2	1	1	1	1	1	90	41	61	41	41	18	1	125	1	1	8	18	2			1	1	1			90	41	61			18	1	125
ADAM15	0.0174279	1.77e-05	8.32e-07	20.1964	3.98792	8	163	7	7	7	1	127	1	1	1	59	248	92	59	59	174	292	204	174	174	8	163	7			1	127	1			59	248	92			174	292	204
hsa-mir-6130	0.0176188	1.79e-05	8.41e-07	20.1806	-4.86672	52	226	350	52	52	21	62	254	21	21	1	1	121	1	1	1	1	163	1	1	52	226	350			21	62	254			1	1	121			1	1	163
NOV	0.0176559	1.79e-05	8.43e-07	20.1776	4.24712	21	1	71	1	1	2	2	4	2	2	148	67	83	67	67	557	62	52	52	52	21	1	71			2	2	4			148	67	83			557	62	52
hsa-mir-4634	0.0184641	1.87e-05	8.82e-07	20.113	-4.44999	92	40	147	40	40	298	12	356	12	12	3	1	101	1	1	1	1	155	1	1	92	40	147			298	12	356			3	1	101			1	1	155
NOS3	0.0184737	1.87e-05	8.82e-07	20.1123	-0.162969	34	1	1	1	1	1	1	1	1	1	26	1	1	1	1	2	1	1	1	1	34					1					26					2
CXorf51B	0.0184889	1.87e-05	8.83e-07	20.1111	0.714841	109	294	199	109	109	88	416	12	12	12	170	532	91	91	91	179	749	166	166	166	109	294	199			88	416	12			170	532	91			179	749	166
KIF18A	0.0185346	1.88e-05	8.85e-07	20.1075	-3.14364	175	14	8	8	8	43	7	1	1	1	3	1	1	1	1	2	1	1	1	1	175	14	8			43	7	1			3	1	1			2	1	1
LRRD1	0.018602	1.88e-05	8.88e-07	20.1023	-3.78118	65	28	222	28	28	293	1	143	1	1	2	6	25	2	2	2	1	6	1	1	65	28	222			293	1	143			2	6	25			2	1	6
MYLPF	0.018631	1.88e-05	8.9e-07	20.1001	-3.18557	14	133	44	14	14	1	100	40	1	1	1	3	1	1	1	1	92	1	1	1	14	133	44			1	100	40			1	3	1			1	92	1
SPESP1	0.0186382	1.88e-05	8.9e-07	20.0995	1.98806	262	75	16	16	16	133	226	1	1	1	765	291	17	17	17	780	165	91	91	91	262	75	16			133	226	1			765	291	17			780	165	91
BCL11A	0.0189609	1.91e-05	9.06e-07	20.0747	-4.40928	317	110	53	53	53	85	1	49	1	1	7	1	35	1	1	1	1	23	1	1	317	110	53			85	1	49			7	1	35			1	1	23
FAM71F1	0.0191254	1.93e-05	9.13e-07	20.0623	-5.99734	54	53	210	53	53	200	254	173	173	173	1	127	1	1	1	1	24	1	1	1	54	53	210			200	254	173			1	127	1			1	24	1
BBS12	0.0199246	2e-05	9.52e-07	20.0032	-3.62548	114	111	23	23	23	61	3	1	1	1	2	20	1	1	1	1	30	1	1	1	114	111	23			61	3	1			2	20	1			1	30	1
FAM203A	0.0200467	2.01e-05	9.57e-07	19.9944	-0.735623	240	723	205	205	205	240	787	65	65	65	195	308	49	49	49	158	351	148	148	148	240	723	205			240	787	65			195	308	49			158	351	148
C9orf172	0.0201196	2.02e-05	9.61e-07	19.9892	3.85022	75	11	4	4	4	61	6	1	1	1	147	94	64	64	64	121	137	98	98	98	75	11	4			61	6	1			147	94	64			121	137	98
TMEM216	0.0201294	2.02e-05	9.61e-07	19.9885	-3.65975	340	52	117	52	52	166	4	256	4	4	58	1	106	1	1	64	1	33	1	1	340	52	117			166	4	256			58	1	106			64	1	33
hsa-mir-6773	0.0201369	2.02e-05	9.62e-07	19.9879	-2.08988	566	697	6	6	6	434	779	128	128	128	194	78	17	17	17	203	37	30	30	30	566	697	6			434	779	128			194	78	17			203	37	30
MRPS22	0.020165	2.02e-05	9.63e-07	19.9859	-0.163115	138	1	1	1	1	343	1	1	1	1	139	1	1	1	1	311	1	1	1	1	138					343					139					311
OR4K14	0.0206939	2.07e-05	9.88e-07	19.9486	-4.43289	135	56	98	56	56	106	1	277	1	1	1	1	107	1	1	2	1	99	1	1	135	56	98			106	1	277			1	1	107			2	1	99
NAA35	0.0212527	2.12e-05	1.01e-06	19.9101	2.48338	63	35	29	29	29	92	54	1	1	1	240	108	344	108	108	135	181	124	124	124	63	35	29			92	54	1			240	108	344			135	181	124
CASP3	0.0212939	2.13e-05	1.02e-06	19.9073	0.827485	120	491	69	69	69	263	510	27	27	27	674	690	27	27	27	342	586	171	171	171	120	491	69			263	510	27			674	690	27			342	586	171
FBXL14	0.0215671	2.15e-05	1.03e-06	19.8889	-4.28116	344	72	13	13	13	422	43	1	1	1	6	1	1	1	1	1	1	1	1	1	344	72	13			422	43	1			6	1	1			1	1	1
KRTAP24-1	0.0216235	2.15e-05	1.03e-06	19.8852	-0.107761	196	1	1	1	1	50	1	1	1	1	94	1	1	1	1	168	1	1	1	1	196					50					94					168
KIAA1109	0.0217072	2.16e-05	1.04e-06	19.8796	-1.89308	129	698	173	129	129	148	569	346	148	148	19	442	199	19	19	35	200	121	35	35	129	698	173			148	569	346			19	442	199			35	200	121
GRB2	0.0218167	2.17e-05	1.04e-06	19.8723	5.23189	1	5	5	1	1	1	1	1	1	1	552	134	3	3	3	614	228	42	42	42	1	5	5			1	1	1			552	134	3			614	228	42
NTF4	0.0218203	2.17e-05	1.04e-06	19.8721	1.45574	15	22	34	15	15	10	1	128	1	1	35	48	140	35	35	32	29	91	29	29	15	22	34			10	1	128			35	48	140			32	29	91
ASXL1	0.0222611	2.21e-05	1.06e-06	19.8432	-2.08422	851	8	88	8	8	1429	1	30	1	1	173	1	41	1	1	103	1	46	1	1	851	8	88			1429	1	30			173	1	41			103	1	46
DUOX1	0.0226092	2.24e-05	1.08e-06	19.8209	-4.39248	190	49	90	49	49	85	53	167	53	53	43	1	11	1	1	64	1	24	1	1	190	49	90			85	53	167			43	1	11			64	1	24
CTAG1B	0.0226768	2.25e-05	1.08e-06	19.8165	5.58082	10	115	1	1	1	1	91	2	1	1	253	168	113	113	113	613	307	190	190	190	10	115	1			1	91	2			253	168	113			613	307	190
PLK3	0.0232214	2.3e-05	1.11e-06	19.7823	3.37152	129	1	6	1	1	31	1	1	1	1	354	16	261	16	16	216	1	193	1	1	129	1	6			31	1	1			354	16	261			216	1	193
TARM1	0.02323	2.3e-05	1.11e-06	19.7818	4.10783	85	82	1	1	1	21	1	1	1	1	285	144	60	60	60	264	158	36	36	36	85	82	1			21	1	1			285	144	60			264	158	36
EMC9	0.023407	2.31e-05	1.12e-06	19.7708	-5.6804	201	96	118	96	96	156	153	221	153	153	4	1	125	1	1	2	1	46	1	1	201	96	118			156	153	221			4	1	125			2	1	46
OR4C15	0.0235146	2.32e-05	1.12e-06	19.7642	-3.73929	11	104	202	11	11	1	160	189	1	1	1	2	9	1	1	1	1	15	1	1	11	104	202			1	160	189			1	2	9			1	1	15
MS4A12	0.023642	2.33e-05	1.13e-06	19.7564	-3.6936	49	201	60	49	49	71	268	3	3	3	17	67	1	1	1	1	179	1	1	1	49	201	60			71	268	3			17	67	1			1	179	1
FAM136A	0.024018	2.36e-05	1.15e-06	19.7336	-4.06638	60	77	86	60	60	213	143	13	13	13	31	3	1	1	1	67	46	1	1	1	60	77	86			213	143	13			31	3	1			67	46	1
IRG1	0.0244729	2.41e-05	1.17e-06	19.7066	2.3588	471	43	58	43	43	173	1	197	1	1	365	180	549	180	180	918	223	268	223	223	471	43	58			173	1	197			365	180	549			918	223	268
hsa-let-7f-1	0.02475	2.43e-05	1.18e-06	19.6903	1.38953	136	106	25	301	106	50	49	17	345	49	363	243	142	785	243	257	78	93	465	93	136	106	25	301		50	49	17	345		363	243	142	785		257	78	93	465
hsa-mir-526a-2	0.0247635	2.43e-05	1.18e-06	19.6895	2.35821	18	98	26	37	26	2	48	77	2	2	103	480	48	48	48	124	566	124	207	124	18	98	26	37		1	48	77	2		103	480	1	48		124	566	1	207
ZNF418	0.0256467	2.51e-05	1.22e-06	19.639	4.92879	1	36	49	1	1	1	2	210	1	1	52	223	291	52	52	152	275	566	152	152	1	36	49			1	2	210			52	223	291			152	275	566
TSPYL2	0.0256949	2.52e-05	1.23e-06	19.6363	1.47315	16	144	57	16	16	1	249	1	1	1	35	162	124	35	35	48	428	22	22	22	16	144	57			1	249	1			35	162	124			48	428	22
IL3	0.0263708	2.58e-05	1.26e-06	19.5988	-3.97793	62	11	229	11	11	31	1	570	1	1	1	1	8	1	1	1	1	3	1	1	62	11	229			31	1	570			1	1	8			1	1	3
ZNF25	0.0267422	2.61e-05	1.28e-06	19.5786	0.454227	302	244	321	244	244	108	317	193	108	108	321	467	412	321	321	408	194	348	194	194	302	244	321			108	317	193			321	467	412			408	194	348
TIMELESS	0.0268148	2.62e-05	1.28e-06	19.5747	-3.75547	47	62	13	13	13	6	157	95	6	6	1	54	1	1	1	1	42	1	1	1	47	62	13			6	157	95			1	54	1			1	42	1
PTPN21	0.0271959	2.65e-05	1.3e-06	19.5544	-0.862711	304	243	468	243	243	257	91	408	91	91	123	220	182	123	123	261	57	180	57	57	304	243	468			257	91	408			123	220	182			261	57	180
C1QL4	0.0275179	2.68e-05	1.31e-06	19.5374	5.17036	12	1	63	1	1	2	3	173	2	2	180	237	428	180	180	101	506	257	101	101	12	1	63			2	3	173			180	237	428			101	506	257
TIMM8A	0.02765	2.69e-05	1.32e-06	19.5305	4.51305	1	44	6	1	1	1	28	1	1	1	136	119	67	67	67	97	75	23	23	23	1	44	6			1	28	1			136	119	67			97	75	23
PARL	0.02783	2.71e-05	1.33e-06	19.5211	-1.53879	866	80	11	11	11	763	7	4	4	4	156	5	4	4	4	180	67	1	1	1	866	80	11			763	7	4			156	5	4			180	67	1
SNCA	0.0285247	2.77e-05	1.36e-06	19.4855	1.61285	45	128	61	45	45	382	393	1	1	1	307	459	157	157	157	432	823	67	67	67	45	128	61			382	393	1			307	459	157			432	823	67
SLAMF7	0.028604	2.78e-05	1.37e-06	19.4815	1.8443	138	86	20	20	20	19	128	91	19	19	256	220	127	127	127	498	199	131	131	131	138	86	20			19	128	91			256	220	127			498	199	131
hsa-mir-101-2	0.0289182	2.8e-05	1.38e-06	19.4658	-2.64417	51	29	403	383	51	279	279	519	448	279	9	9	189	98	9	79	4	175	66	66	51	29	403	383		279	1	519	448		9	1	189	98		79	4	175	66
TARBP2	0.0289254	2.8e-05	1.38e-06	19.4654	-4.09296	40	81	85	40	40	1	57	290	1	1	1	1	128	1	1	1	1	79	1	1	40	81	85			1	57	290			1	1	128			1	1	79
RNF220	0.0290776	2.81e-05	1.39e-06	19.4579	-4.80417	170	56	1008	56	56	102	81	1184	81	81	15	1	382	1	1	1	1	703	1	1	170	56	1008			102	81	1184			15	1	382			1	1	703
LOC730159	0.0294626	2.85e-05	1.41e-06	19.4389	-0.107529	264	1	1	1	1	162	1	1	1	1	222	1	1	1	1	233	1	1	1	1	264					162					222					233
CHN1	0.0301298	2.91e-05	1.44e-06	19.4066	-5.03313	829	241	91	91	91	549	481	78	78	78	27	143	1	1	1	45	213	1	1	1	829	241	91			549	481	78			27	143	1			45	213	1
hsa-mir-518b	0.0307058	2.96e-05	1.47e-06	19.3792	-3.91704	118	78	314	151	118	141	139	307	125	139	44	3	6	32	6	7	5	5	68	5	118	78	314	151		141	139	307	125		44	3	6	32		7	5	1	68
NOL4	0.0309334	2.98e-05	1.48e-06	19.3686	3.67056	28	55	3	3	3	2	1	1	1	1	161	47	61	47	47	103	64	72	64	64	28	55	3			2	1	1			161	47	61			103	64	72
FLVCR2	0.0311019	3e-05	1.49e-06	19.3608	3.86816	180	20	9	9	9	23	1	5	1	1	259	101	533	101	101	253	108	568	108	108	180	20	9			23	1	5			259	101	533			253	108	568
GAST	0.0314941	3.03e-05	1.5e-06	19.3427	-0.100442	332	35	1	1	1	591	103	1	1	1	408	119	1	1	1	615	20	1	1	1	332	35				591	103				408	119				615	20
SETDB1	0.0329484	3.17e-05	1.57e-06	19.2776	-0.163968	61	1	1	1	1	155	1	1	1	1	101	1	1	1	1	95	1	1	1	1	61					155					101					95
PRNP	0.0339433	3.26e-05	1.62e-06	19.2346	4.59454	4	12	129	4	4	6	4	28	4	4	444	281	152	152	152	590	361	160	160	160	4	12	129			6	4	28			444	281	152			590	361	160
TRAF1	0.0345708	3.32e-05	1.65e-06	19.2082	-4.23367	22	84	38	22	22	23	65	41	23	23	1	1	40	1	1	1	1	2	1	1	22	84	38			23	65	41			1	1	40			1	1	2
RIBC1	0.0358178	3.43e-05	1.71e-06	19.1571	0.652053	46	416	381	46	46	1	127	167	1	1	48	379	567	48	48	21	413	790	21	21	46	416	381			1	127	167			48	379	567			21	413	790
KREMEN2	0.0365281	3.5e-05	1.74e-06	19.1288	-2.92065	24	506	264	24	24	1	416	29	1	1	1	94	182	1	1	1	31	17	1	1	24	506	264			1	416	29			1	94	182			1	31	17
KLRG1	0.0367828	3.52e-05	1.76e-06	19.1187	-3.79299	222	26	133	26	26	152	1	15	1	1	88	1	1	1	1	81	1	1	1	1	222	26	133			152	1	15			88	1	1			81	1	1
GRPR	0.0375249	3.59e-05	1.79e-06	19.0899	3.59206	4	28	9	4	4	276	1	1	1	1	294	94	78	78	78	421	88	132	88	88	4	28	9			276	1	1			294	94	78			421	88	132
MANEAL	0.0380069	3.63e-05	1.82e-06	19.0715	-1.69939	96	78	4	4	4	108	1	1	1	1	80	8	1	1	1	15	1	1	1	1	96	78	4			108	1	1			80	8	1			15	1	1
PLCH1	0.0385072	3.67e-05	1.84e-06	19.0526	-4.90256	361	126	90	90	90	143	36	190	36	36	118	1	8	1	1	175	1	1	1	1	361	126	90			143	36	190			118	1	8			175	1	1
hsa-mir-216a	0.0392116	3.74e-05	1.87e-06	19.0265	-4.44897	203	9	9	22	9	325	83	83	158	83	40	8	1	1	1	224	1	1	2	1	203	1	9	22		325	1	83	158		40	8	1	1		224	1	1	2
CDKL1	0.0401846	3.83e-05	1.92e-06	18.9911	1.73716	245	29	163	29	29	188	12	92	12	12	518	97	241	97	97	526	123	168	123	123	245	29	163			188	12	92			518	97	241			526	123	168
ARHGEF6	0.0404967	3.85e-05	1.93e-06	18.98	-3.57933	43	9	103	9	9	35	1	128	1	1	2	1	3	1	1	1	1	1	1	1	43	9	103			35	1	128			2	1	3			1	1	1
PLA2G4F	0.0405363	3.85e-05	1.94e-06	18.9785	-2.51834	17	173	398	17	17	1	76	270	1	1	1	77	114	1	1	1	114	16	1	1	17	173	398			1	76	270			1	77	114			1	114	16
CACUL1	0.0406998	3.87e-05	1.94e-06	18.9727	1.10865	168	1850	83	83	83	14	1778	137	14	14	221	3080	133	133	133	186	2602	259	186	186	168	1850	83			14	1778	137			221	3080	133			186	2602	259
hsa-mir-4537	0.0411479	3.9e-05	1.97e-06	18.9569	-3.6527	18	623	25	18	18	156	357	8	8	8	2	266	1	1	1	2	304	1	1	1	18	623	25			156	357	8			2	266	1			2	304	1
FN3K	0.0424908	4.03e-05	2.03e-06	18.9106	-4.31537	44	310	137	44	44	5	383	53	5	5	1	5	63	1	1	1	3	38	1	1	44	310	137			5	383	53			1	5	63			1	3	38
XKR9	0.0426438	4.04e-05	2.04e-06	18.9054	-4.18721	115	146	421	115	115	56	127	149	56	56	3	7	49	3	3	1	151	1	1	1	115	146	421			56	127	149			3	7	49			1	151	1
FAM35A	0.0426788	4.04e-05	2.04e-06	18.9042	4.77144	1	5	383	1	1	1	2	475	1	1	50	528	1154	50	50	26	658	871	26	26	1	5	383			1	2	475			50	528	1154			26	658	871
hsa-mir-219b	0.0444624	4.2e-05	2.12e-06	18.8452	-3.88531	42	1560	87	18	42	381	1754	524	174	381	8	652	81	8	8	2	623	44	2	2	42	1560	87	18		381	1754	524	174		1	652	81	8		1	623	44	2
SPTBN4	0.0444877	4.2e-05	2.12e-06	18.8444	-3.49496	178	9	101	9	9	82	4	60	4	4	1	1	1	1	1	47	1	1	1	1	178	9	101			82	4	60			1	1	1			47	1	1
ANKHD1-EIF4EBP3	0.0455147	4.29e-05	2.17e-06	18.8114	4.20828	103	3	130	3	3	309	1	71	1	1	913	130	327	130	130	1604	80	372	80	80	103	3	130			309	1	71			913	130	327			1604	80	372
hsa-mir-876	0.0467304	4.4e-05	2.23e-06	18.7734	3.39222	125	92	1	1	1	57	8	1	1	1	111	363	19	19	19	255	314	30	30	30	125	92	1			57	8	1			111	363	19			255	314	30
OR6C74	0.0487724	4.59e-05	2.33e-06	18.7117	0.515748	442	647	235	235	235	255	546	184	184	184	422	729	313	313	313	911	678	360	360	360	442	647	235			255	546	184			422	729	313			911	678	360
TTC37	0.0487911	4.59e-05	2.33e-06	18.7111	-4.40973	187	62	78	62	62	257	31	314	31	31	41	1	1	1	1	250	1	23	1	1	187	62	78			257	31	314			41	1	1			250	1	23
PFAS	0.0495152	4.65e-05	2.36e-06	18.6899	-4.42912	48	154	27	27	27	15	161	42	15	15	28	2	1	1	1	2	1	1	1	1	48	154	27			15	161	42			28	2	1			2	1	1
hsa-mir-1180	0.0503617	4.73e-05	2.41e-06	18.6654	0.846968	57	95	53	53	53	157	3	58	3	3	180	69	122	69	69	377	42	122	42	42	57	95	53			157	3	58			180	69	122			377	42	122
hsa-mir-769	0.0505821	4.75e-05	2.42e-06	18.6591	1.81444	139	12	17	12	12	134	1	1	1	1	99	33	79	33	33	377	13	76	13	13	139	12	17			134	1	1			99	33	79			377	13	76
ADIPOR1	0.0513057	4.81e-05	2.45e-06	18.6386	-4.07243	363	199	18	18	18	199	139	1	1	1	44	1	1	1	1	35	1	1	1	1	363	199	18			199	139	1			44	1	1			35	1	1
JKAMP	0.051572	4.83e-05	2.46e-06	18.6312	-2.89825	27	186	251	27	27	1	202	575	1	1	1	52	265	1	1	1	55	224	1	1	27	186	251			1	202	575			1	52	265			1	55	224
TRPS1	0.0517894	4.84e-05	2.47e-06	18.6251	-4.60953	114	64	160	64	64	211	165	286	165	165	3	35	24	3	3	1	66	26	1	1	114	64	160			211	165	286			3	35	24			1	66	26
hsa-mir-4999	0.051849	4.85e-05	2.48e-06	18.6234	3.06925	45	13	499	13	13	47	1	205	1	1	545	80	561	80	80	661	122	474	122	122	45	13	499			47	1	205			545	80	561			661	122	474
PPP3CA	0.052422	4.89e-05	2.5e-06	18.6076	-4.43384	46	621	669	46	46	1	255	811	1	1	1	236	10	1	1	1	163	1	1	1	46	621	669			1	255	811			1	236	10			1	163	1
ZPBP2	0.0524523	4.89e-05	2.51e-06	18.6068	2.26016	105	57	22	22	22	63	1	52	1	1	104	85	217	85	85	189	146	168	146	146	105	57	22			63	1	52			104	85	217			189	146	168
PPA1	0.053145	4.95e-05	2.54e-06	18.5878	2.48161	174	12	15	12	12	100	1	28	1	1	202	116	81	81	81	256	34	116	34	34	174	12	15			100	1	28			202	116	81			256	34	116
SRGAP2D	0.0536453	4.99e-05	2.56e-06	18.5743	2.58957	304	172	32	32	32	81	109	2	2	2	638	283	140	140	140	640	283	260	260	260	304	172	32			81	109	2			638	283	140			640	283	260
SERPINE1	0.0555542	5.17e-05	2.65e-06	18.5239	-4.49068	70	233	45	45	45	343	171	21	21	21	4	166	1	1	1	2	87	1	1	1	70	233	45			343	171	21			4	166	1			2	87	1
DSP	0.0568244	5.28e-05	2.71e-06	18.4913	-0.983056	203	21	63	21	21	203	1	1	1	1	170	12	5	5	5	6	8	22	6	6	203	21	63			203	1	1			170	12	5			6	8	22
PGBD1	0.0568347	5.28e-05	2.71e-06	18.491	-1.85365	129	9	116	9	9	70	1	181	1	1	104	1	39	1	1	61	1	60	1	1	129	9	116			70	1	181			104	1	39			61	1	60
POC1A	0.0573581	5.32e-05	2.74e-06	18.4778	2.72914	27	80	1	1	1	1	1	1	1	1	107	54	17	17	17	143	58	5	5	5	27	80	1			1	1	1			107	54	17			143	58	5
CDT1	0.0591352	5.48e-05	2.82e-06	18.4337	-0.106977	351	1	1	1	1	124	1	1	1	1	305	1	1	1	1	188	1	1	1	1	351					124					305					188
CSF2RA_Y	0.0603313	5.59e-05	2.88e-06	18.4049	-4.52511	93	477	402	93	93	35	418	435	35	35	1	67	45	1	1	1	219	120	1	1	93	477	402			35	418	435			1	67	45			1	219	120
ABHD17C	0.0620196	5.74e-05	2.96e-06	18.365	-2.70577	195	442	22	22	22	122	487	1	1	1	16	279	1	1	1	68	354	1	1	1	195	442	22			122	487	1			16	279	1			68	354	1
NSDHL	0.0621358	5.74e-05	2.97e-06	18.3623	3.27425	10	42	297	10	10	1	3	20	1	1	140	448	270	140	140	14	552	195	14	14	10	42	297			1	3	20			140	448	270			14	552	195
CENPO	0.0625579	5.78e-05	2.99e-06	18.3526	3.60407	1	47	1	1	1	1	6	1	1	1	55	51	31	31	31	1	32	27	1	1	1	47	1			1	6	1			55	51	31			1	32	27
GJC3	0.0630083	5.81e-05	3.01e-06	18.3422	5.84811	4	50	1	1	1	2	118	1	1	1	284	133	86	86	86	383	216	344	216	216	4	50	1			2	118	1			284	133	86			383	216	344
DCK	0.0630269	5.81e-05	3.01e-06	18.3418	-3.64856	449	102	17	17	17	200	78	1	1	1	115	1	1	1	1	62	1	1	1	1	449	102	17			200	78	1			115	1	1			62	1	1
CLCN6	0.0643435	5.92e-05	3.07e-06	18.312	-5.18998	696	88	138	88	88	448	300	235	235	235	81	90	2	2	2	30	44	1	1	1	696	88	138			448	300	235			81	90	2			30	44	1
ZNF26	0.0645834	5.94e-05	3.08e-06	18.3066	-4.39998	116	360	237	116	116	94	261	362	94	94	84	14	4	4	4	11	43	2	2	2	116	360	237			94	261	362			84	14	4			11	43	2
POP7	0.0646178	5.94e-05	3.09e-06	18.3058	-0.106903	464	1	1	1	1	697	1	1	1	1	570	1	1	1	1	710	1	1	1	1	464					697					570					710
MADCAM1	0.0648194	5.95e-05	3.1e-06	18.3013	-0.106901	174	1	1	1	1	45	1	1	1	1	77	1	1	1	1	158	1	1	1	1	174					45					77					158
TRDN	0.0648636	5.95e-05	3.1e-06	18.3004	5.03633	43	2	127	2	2	34	1	346	1	1	340	130	1200	130	130	185	349	1146	185	185	43	2	127			34	1	346			340	130	1200			185	349	1146
EXO1	0.065059	5.96e-05	3.11e-06	18.296	-4.30545	827	71	70	70	70	1036	5	1	1	1	485	1	1	1	1	882	1	1	1	1	827	71	70			1036	5	1			485	1	1			882	1	1
ABCC1	0.0652172	5.97e-05	3.11e-06	18.2925	-4.36358	482	79	123	79	79	703	82	187	82	82	103	61	3	3	3	7	17	1	1	1	482	79	123			703	82	187			103	61	3			7	17	1
CCDC11	0.0654407	5.99e-05	3.13e-06	18.2876	-4.30505	378	38	32	32	32	149	30	94	30	30	216	1	2	1	1	144	1	1	1	1	378	38	32			149	30	94			216	1	2			144	1	1
GATSL1	0.0655801	5.99e-05	3.13e-06	18.2845	3.8642	32	2	42	2	2	57	1	29	1	1	394	69	34	34	34	499	66	117	66	66	32	2	42			57	1	29			394	69	34			499	66	117
ELOF1	0.0656612	6e-05	3.14e-06	18.2827	4.58494	143	2	7	2	2	190	1	1	1	1	310	52	381	52	52	281	84	184	84	84	143	2	7			190	1	1			310	52	381			281	84	184
FTHL17	0.0668477	6.1e-05	3.19e-06	18.2569	0.413984	60	474	602	60	60	246	232	552	232	232	206	355	911	206	206	290	477	621	290	290	60	474	602			246	232	552			206	355	911			290	477	621
RRS1	0.0670501	6.11e-05	3.2e-06	18.2525	-3.42401	64	8	79	8	8	19	1	11	1	1	2	1	1	1	1	1	1	1	1	1	64	8	79			19	1	11			2	1	1			1	1	1
FAM212B	0.0671486	6.12e-05	3.21e-06	18.2504	1.14976	244	31	68	31	31	174	1	49	1	1	377	50	312	50	50	739	5	214	5	5	244	31	68			174	1	49			377	50	312			739	5	214
dummyguide633	0.0683375	6.22e-05	3.26e-06	18.2251	-0.165353	132	1	1	1	1	339	1	1	1	1	257	1	1	1	1	163	1	1	1	1	132					339					257					163
NXF1	0.06847	6.22e-05	3.27e-06	18.2223	1.37655	70	1	42	1	1	167	1	126	1	1	398	5	83	5	5	728	1	149	1	1	70	1	42			167	1	126			398	5	83			728	1	149
GNGT1	0.0687707	6.25e-05	3.28e-06	18.216	-3.63644	31	25	41	25	25	1	70	7	1	1	1	1	24	1	1	1	1	2	1	1	31	25	41			1	70	7			1	1	24			1	1	2
KTI12	0.0692583	6.28e-05	3.31e-06	18.2058	-0.165379	81	1	1	1	1	8	1	1	1	1	32	1	1	1	1	44	1	1	1	1	81					8					32					44
FEZF2	0.0692596	6.28e-05	3.31e-06	18.2057	-3.41632	90	30	14	14	14	104	1	136	1	1	60	1	2	1	1	22	1	1	1	1	90	30	14			104	1	136			60	1	2			22	1	1
CNOT2	0.069879	6.33e-05	3.34e-06	18.1929	2.47448	20	137	85	20	20	12	4	239	4	4	146	129	548	129	129	243	99	812	99	99	20	137	85			12	4	239			146	129	548			243	99	812
HBS1L	0.0699219	6.33e-05	3.34e-06	18.192	-3.31328	198	250	146	146	146	61	124	13	13	13	116	7	17	7	7	61	15	1	1	1	198	250	146			61	124	13			116	7	17			61	15	1
C14orf28	0.070334	6.36e-05	3.36e-06	18.1835	0.723384	469	149	27	27	27	475	127	100	100	100	440	142	106	106	106	752	314	177	177	177	469	149	27			475	127	100			440	142	106			752	314	177
DUSP2	0.0705878	6.38e-05	3.37e-06	18.1783	2.26491	107	157	32	32	32	18	224	24	18	18	304	289	187	187	187	238	282	270	238	238	107	157	32			18	224	24			304	289	187			238	282	270
hsa-mir-4295	0.0709975	6.41e-05	3.39e-06	18.17	-2.56212	27	5	29	5	5	1	1	1	1	1	1	1	1	1	1	1	1	1	1	1	27	5	29			1	1	1			1	1	1			1	1	1
hsa-mir-23b	0.0724111	6.53e-05	3.46e-06	18.1415	-2.92683	55	160	242	55	55	161	163	185	161	161	38	131	14	14	14	1	97	25	1	1	55	160	242			161	163	185			38	131	14			1	97	25
MBD2	0.0724354	6.53e-05	3.46e-06	18.1411	-4.5967	163	95	76	76	76	178	131	93	93	93	65	3	1	1	1	139	12	2	2	2	163	95	76			178	131	93			65	3	1			139	12	2
PHF19	0.0740595	6.67e-05	3.54e-06	18.1091	-3.29793	309	50	37	37	37	200	205	1	1	1	133	26	1	1	1	221	11	1	1	1	309	50	37			200	205	1			133	26	1			221	11	1
TMPO	0.0741902	6.67e-05	3.54e-06	18.1065	5.06288	3	3	52	3	3	5	3	124	3	3	417	265	122	122	122	821	204	236	204	204	3	3	52			5	3	124			417	265	122			821	204	236
SNAP25	0.0743277	6.68e-05	3.55e-06	18.1039	-4.27819	66	273	307	66	66	1	312	232	1	1	2	1	217	1	1	1	10	137	1	1	66	273	307			1	312	232			2	1	217			1	10	137
C1GALT1C1	0.0754094	6.77e-05	3.6e-06	18.083	-2.43196	50	12	303	12	12	26	1	187	1	1	4	1	72	1	1	1	7	78	1	1	50	12	303			26	1	187			4	1	72			1	7	78
FUT7	0.0755793	6.78e-05	3.61e-06	18.0798	-0.165556	150	1	1	1	1	66	1	1	1	1	120	1	1	1	1	63	1	1	1	1	150					66					120					63
dummyguide826	0.0757032	6.78e-05	3.62e-06	18.0774	-0.165559	82	1	1	1	1	2	1	1	1	1	31	1	1	1	1	40	1	1	1	1	82					2					31					40
ABCD2	0.0766345	6.85e-05	3.66e-06	18.0598	2.36132	41	224	29	29	29	1	161	1	1	1	34	291	112	34	34	204	261	203	203	203	41	224	29			1	161	1			34	291	112			204	261	203
C1orf168	0.0766378	6.85e-05	3.66e-06	18.0597	2.11424	71	43	225	43	43	119	1	241	1	1	286	179	565	179	179	148	155	391	148	148	71	43	225			119	1	241			286	179	565			148	155	391
PREB	0.0780742	6.98e-05	3.73e-06	18.0329	2.80553	1	34	62	1	1	1	1	88	1	1	27	75	77	27	27	1	54	241	1	1	1	34	62			1	1	88			27	75	77			1	54	241
CBX2	0.0788269	7.04e-05	3.76e-06	18.0191	-1.13295	108	612	42	42	42	150	977	199	150	150	105	411	64	64	64	145	363	20	20	20	108	612	42			150	977	199			105	411	64			145	363	20
GGA2	0.0796492	7.11e-05	3.8e-06	18.0041	-1.58744	259	318	206	206	206	111	46	106	46	46	17	105	52	17	17	61	206	63	61	61	259	318	206			111	46	106			17	105	52			61	206	63
LOC100132146	0.0798637	7.12e-05	3.81e-06	18.0002	-4.86459	297	158	178	158	158	241	91	265	91	91	44	2	4	2	2	4	112	1	1	1	297	158	178			241	91	265			44	2	4			4	112	1
hsa-mir-1915	0.0799617	7.12e-05	3.82e-06	17.9985	-2.69515	211	5	5	81	5	192	48	119	48	48	15	7	7	34	7	1	1	52	6	1	211	5	5	81		192	1	119	48		15	1	7	34		1	1	52	6
DACH1	0.0814095	7.24e-05	3.89e-06	17.9726	-3.64514	438	49	446	49	49	192	193	248	192	192	153	9	31	9	9	296	1	34	1	1	438	49	446			192	193	248			153	9	31			296	1	34
CCR4	0.0820311	7.29e-05	3.92e-06	17.9616	4.52623	1	91	7	1	1	1	136	3	1	1	16	297	807	16	16	36	378	1330	36	36	1	91	7			1	136	3			16	297	807			36	378	1330
DEFB103B	0.0827084	7.35e-05	3.95e-06	17.9497	-4.86834	395	186	74	74	74	606	257	78	78	78	160	24	1	1	1	411	1	1	1	1	395	186	74			606	257	78			160	24	1			411	1	1
SMCHD1	0.0828625	7.35e-05	3.96e-06	17.947	4.90797	2	263	54	2	2	2	144	1	1	1	318	870	245	245	245	75	919	90	75	75	2	263	54			2	144	1			318	870	245			75	919	90
CSTL1	0.0830638	7.36e-05	3.97e-06	17.9435	-3.11075	15	7	45	7	7	1	84	1	1	1	1	1	1	1	1	1	1	7	1	1	15	7	45			1	84	1			1	1	1			1	1	7
NIM1	0.0832851	7.37e-05	3.98e-06	17.9397	-3.60004	323	55	825	55	55	219	1	934	1	1	34	1	200	1	1	210	1	260	1	1	323	55	825			219	1	934			34	1	200			210	1	260
ADCY1	0.0832882	7.37e-05	3.98e-06	17.9396	1.6403	75	33	182	33	33	21	147	99	21	21	130	44	378	44	44	343	225	436	225	225	75	33	182			21	147	99			130	44	378			343	225	436
CBFA2T3	0.0839766	7.42e-05	4.01e-06	17.9278	-2.41795	50	352	189	50	50	1	137	238	1	1	7	29	158	7	7	7	1	103	1	1	50	352	189			1	137	238			7	29	158			7	1	103
COG6	0.0857746	7.58e-05	4.1e-06	17.8972	-4.04594	72	134	41	41	41	181	188	14	14	14	100	9	1	1	1	95	1	1	1	1	72	134	41			181	188	14			100	9	1			95	1	1
C8orf46	0.0863096	7.62e-05	4.12e-06	17.8882	-3.58976	43	29	56	29	29	3	28	1	1	1	1	24	1	1	1	1	18	1	1	1	43	29	56			3	28	1			1	24	1			1	18	1
ZNF714	0.0863899	7.62e-05	4.13e-06	17.8869	-4.67554	471	193	171	171	171	275	44	217	44	44	137	2	38	2	2	180	1	5	1	1	471	193	171			275	44	217			137	2	38			180	1	5
EPAS1	0.0878673	7.74e-05	4.2e-06	17.8624	-3.34122	65	344	30	30	30	3	443	1	1	1	1	233	4	1	1	1	227	1	1	1	65	344	30			3	443	1			1	233	4			1	227	1
GH1	0.0892935	7.86e-05	4.26e-06	17.8392	2.7936	20	14	1094	14	14	1	3	1365	1	1	130	158	1868	130	130	28	92	1779	28	28	20	14	1094			1	3	1365			130	158	1868			28	92	1779
SSTR3	0.0907615	7.98e-05	4.33e-06	17.8157	-3.46436	7	252	274	7	7	27	258	173	27	27	1	30	248	1	1	1	1	95	1	1	7	252	274			27	258	173			1	30	248			1	1	95
NIT1	0.0916489	8.05e-05	4.38e-06	17.8016	-3.59563	258	384	57	57	57	248	280	48	48	48	22	8	39	8	8	1	8	26	1	1	258	384	57			248	280	48			22	8	39			1	8	26
NUP62CL	0.0918227	8.06e-05	4.39e-06	17.7989	1.45401	126	24	890	24	24	94	57	665	57	57	339	273	888	273	273	197	55	1243	55	55	126	24	890			94	57	665			339	273	888			197	55	1243
OR13C4	0.0954031	8.37e-05	4.56e-06	17.7437	-3.66212	473	25	10	10	10	277	86	44	44	44	120	19	1	1	1	244	5	1	1	1	473	25	10			277	86	44			120	19	1			244	5	1
PPP1R13L	0.0954649	8.37e-05	4.56e-06	17.7428	-3.78884	170	165	7	7	7	11	116	24	11	11	35	2	1	1	1	29	1	1	1	1	170	165	7			11	116	24			35	2	1			29	1	1
TIAF1	0.0976904	8.55e-05	4.67e-06	17.7095	-2.54502	20	145	80	20	20	1	135	181	1	1	1	20	103	1	1	1	108	33	1	1	20	145	80			1	135	181			1	20	103			1	108	33
NPPA	0.0977749	8.55e-05	4.67e-06	17.7083	-1.70894	69	109	148	69	69	138	28	70	28	28	25	32	28	25	25	69	66	2	2	2	69	109	148			138	28	70			25	32	28			69	66	2
TCAP	0.0989592	8.65e-05	4.73e-06	17.6909	4.54629	1	7	54	1	1	1	1	71	1	1	79	138	54	54	54	53	120	166	53	53	1	7	54			1	1	71			79	138	54			53	120	166
MOCS1	0.0993075	8.67e-05	4.74e-06	17.6859	-3.99739	56	66	237	56	56	59	62	128	59	59	24	2	28	2	2	1	1	116	1	1	56	66	237			59	62	128			24	2	28			1	1	116
RABL2A	0.10016	8.74e-05	4.78e-06	17.6735	-0.166142	60	1	1	1	1	150	1	1	1	1	77	1	1	1	1	115	1	1	1	1	60					150					77					115
MS4A6E	0.100304	8.74e-05	4.79e-06	17.6715	-0.729758	135	155	279	135	135	24	170	394	24	24	53	131	317	53	53	55	35	355	35	35	135	155	279			24	170	394			53	131	317			55	35	355
C2orf82	0.100982	8.8e-05	4.82e-06	17.6617	-5.42988	83	88	181	83	83	81	171	75	75	75	1	86	1	1	1	1	91	1	1	1	83	88	181			81	171	75			1	86	1			1	91	1
TXNL1	0.101431	8.83e-05	4.84e-06	17.6553	4.41011	105	8	49	8	8	219	2	6	2	2	303	237	419	237	237	318	370	548	318	318	105	8	49			219	2	6			303	237	419			318	370	548
PELI2	0.101625	8.83e-05	4.85e-06	17.6526	-4.10318	617	100	43	43	43	352	39	1	1	1	311	1	1	1	1	304	1	1	1	1	617	100	43			352	39	1			311	1	1			304	1	1
hsa-mir-6789	0.101756	8.83e-05	4.86e-06	17.6507	-4.13039	21	60	155	21	21	122	20	130	20	20	82	1	5	1	1	18	1	1	1	1	21	60	155			122	20	130			82	1	5			18	1	1
SLC22A9	0.101772	8.83e-05	4.86e-06	17.6505	-4.64844	178	16	133	16	16	116	102	74	74	74	1	19	1	1	1	18	53	1	1	1	178	16	133			116	102	74			1	19	1			18	53	1
ETHE1	0.103342	8.96e-05	4.94e-06	17.6284	3.02586	17	148	4	4	4	1	97	1	1	1	45	407	59	45	45	16	240	105	16	16	17	148	4			1	97	1			45	407	59			16	240	105
NKIRAS2	0.10393	9e-05	4.96e-06	17.6202	-0.987595	117	521	29	29	29	135	833	1	1	1	108	469	4	4	4	135	361	9	9	9	117	521	29			135	833	1			108	469	4			135	361	9
hsa-mir-574	0.103939	9e-05	4.96e-06	17.6201	1.7008	28	220	121	28	28	115	43	253	43	43	264	245	437	245	245	224	212	445	212	212	28	220	121			115	43	253			264	245	437			224	212	445
CCDC109B	0.104124	9.01e-05	4.97e-06	17.6175	-0.166225	32	1	1	1	1	1	1	1	1	1	25	1	1	1	1	1	1	1	1	1	32					1					25					1
USE1	0.105068	9.08e-05	5.02e-06	17.6045	-1.79819	354	41	83	41	41	213	3	299	3	3	151	12	27	12	12	247	1	22	1	1	354	41	83			213	3	299			151	12	27			247	1	22
C4orf29	0.105562	9.12e-05	5.04e-06	17.5977	0.679931	137	339	85	85	85	150	402	76	76	76	224	512	235	224	224	147	551	96	96	96	137	339	85			150	402	76			224	512	235			147	551	96
KRTAP5-5	0.10728	9.26e-05	5.12e-06	17.5745	-0.106469	216	1	1	1	1	276	1	1	1	1	317	1	1	1	1	213	1	1	1	1	216					276					317					213
GJB4	0.10776	9.29e-05	5.15e-06	17.568	-4.03408	173	49	539	49	49	275	15	321	15	15	189	1	22	1	1	150	1	23	1	1	173	49	539			275	15	321			189	1	22			150	1	23
KRTAP1-3	0.108032	9.31e-05	5.16e-06	17.5644	2.79195	1	135	37	1	1	1	172	49	1	1	11	316	175	11	11	19	271	180	19	19	1	135	37			1	172	49			11	316	175			19	271	180
DEF6	0.109179	9.4e-05	5.21e-06	17.5491	-5.91389	878	325	238	238	238	898	193	219	193	193	135	1	15	1	1	457	1	18	1	1	878	325	238			898	193	219			135	1	15			457	1	18
NANP	0.110923	9.54e-05	5.3e-06	17.5263	-4.34523	232	5	62	5	5	314	48	80	48	48	122	1	1	1	1	264	1	1	1	1	232	5	62			314	48	80			122	1	1			264	1	1
GRSF1	0.112526	9.67e-05	5.37e-06	17.5056	-4.97529	147	284	116	116	116	16	434	3	3	3	1	248	1	1	1	1	272	1	1	1	147	284	116			16	434	3			1	248	1			1	272	1
PRR15	0.113096	9.71e-05	5.4e-06	17.4983	-3.72072	759	45	14	14	14	639	149	5	5	5	208	1	1	1	1	227	1	1	1	1	759	45	14			639	149	5			208	1	1			227	1	1
hsa-mir-3165	0.113622	9.74e-05	5.43e-06	17.4916	3.5072	8	167	29	8	8	1	15	1	1	1	108	105	86	86	86	134	191	211	134	134	8	167	29			1	15	1			108	105	86			134	191	211
SEMA3C	0.115099	9.86e-05	5.5e-06	17.473	4.61222	1	32	92	1	1	1	3	1	1	1	55	177	122	55	55	174	363	66	66	66	1	32	92			1	3	1			55	177	122			174	363	66
OR5F1	0.115763	9.9e-05	5.53e-06	17.4647	2.35868	51	286	14	14	14	70	576	1	1	1	419	546	106	106	106	379	646	10	10	10	51	286	14			70	576	1			419	546	106			379	646	10
CTSB	0.115769	9.9e-05	5.53e-06	17.4646	-4.40176	1488	8	93	8	8	992	261	78	78	78	209	63	1	1	1	191	46	1	1	1	1488	8	93			992	261	78			209	63	1			191	46	1
KRTAP5-7	0.116303	9.94e-05	5.55e-06	17.4579	-2.55004	66	11	89	11	11	1	1	220	1	1	1	1	127	1	1	3	1	93	1	1	66	11	89			1	1	220			1	1	127			3	1	93
CCDC74B	0.117468	0.0001	5.61e-06	17.4436	-4.51679	711	195	201	195	195	814	226	181	181	181	23	155	6	6	6	26	159	2	2	2	711	195	201			814	226	181			23	155	6			26	159	2
TPK1	0.119574	0.000102	5.71e-06	17.4179	0.705553	83	450	247	83	83	42	537	225	42	42	122	596	442	122	122	89	729	808	89	89	83	450	247			42	537	225			122	596	442			89	729	808
GPR101	0.119946	0.000102	5.73e-06	17.4135	-4.4671	59	23	60	23	23	8	307	10	8	8	14	1	1	1	1	11	1	1	1	1	59	23	60			8	307	10			14	1	1			11	1	1
ARF6	0.122412	0.000104	5.85e-06	17.3841	-4.60593	325	263	196	196	196	339	60	78	60	60	55	1	41	1	1	178	3	5	3	3	325	263	196			339	60	78			55	1	41			178	3	5
CCDC88B	0.122998	0.000105	5.87e-06	17.3772	2.47379	39	95	309	39	39	1	12	1094	1	1	230	215	929	215	215	187	196	1487	187	187	39	95	309			1	12	1094			230	215	929			187	196	1487
dummyguide480	0.123015	0.000105	5.87e-06	17.377	-0.106348	180	1	1	1	1	188	1	1	1	1	128	1	1	1	1	282	1	1	1	1	180					188					128					282
TENM3	0.123219	0.000105	5.88e-06	17.3746	-1.70025	398	262	372	262	262	484	222	236	222	222	334	74	138	74	74	433	119	25	25	25	398	262	372			484	222	236			334	74	138			433	119	25
PDSS2	0.125676	0.000107	6e-06	17.3461	3.60015	4	59	53	4	4	4	87	11	4	4	258	248	98	98	98	146	90	291	90	90	4	59	53			4	87	11			258	248	98			146	90	291
LRP4	0.12682	0.000107	6.06e-06	17.3331	4.01182	79	12	3	3	3	139	3	1	1	1	154	329	44	44	44	201	438	64	64	64	79	12	3			139	3	1			154	329	44			201	438	64
ATP9A	0.126832	0.000107	6.06e-06	17.3329	-3.39907	361	25	31	25	25	401	8	12	8	8	33	1	24	1	1	11	1	10	1	1	361	25	31			401	8	12			33	1	24			11	1	10
DTL	0.127114	0.000108	6.07e-06	17.3297	-0.999184	169	219	350	169	169	125	46	273	46	46	85	15	236	15	15	170	86	205	86	86	169	219	350			125	46	273			85	15	236			170	86	205
KMO	0.128009	0.000108	6.11e-06	17.3196	4.37537	48	1	30	1	1	5	1	1	1	1	241	130	39	39	39	211	133	46	46	46	48	1	30			5	1	1			241	130	39			211	133	46
hsa-mir-544a	0.128228	0.000108	6.12e-06	17.3171	1.37147	29	294	39	178	39	22	79	22	53	22	70	450	146	70	70	118	581	118	231	118	29	294	39	178		1	79	22	53		1	450	146	70		1	581	118	231
CACNA2D3	0.130217	0.00011	6.22e-06	17.2949	3.56573	53	17	133	17	17	1	2	209	1	1	226	300	261	226	226	209	363	379	209	209	53	17	133			1	2	209			226	300	261			209	363	379
SPRYD7	0.13137	0.000111	6.27e-06	17.2822	2.67426	46	9	207	9	9	40	1	54	1	1	133	69	203	69	69	247	55	233	55	55	46	9	207			40	1	54			133	69	203			247	55	233
CCDC127	0.132613	0.000112	6.33e-06	17.2686	1.52959	4	10	91	4	4	28	12	44	12	12	32	76	129	32	32	30	63	117	30	30	4	10	91			28	12	44			32	76	129			30	63	117
PBX2	0.133388	0.000112	6.37e-06	17.2602	2.4112	212	97	43	43	43	144	116	1	1	1	269	295	181	181	181	323	506	253	253	253	212	97	43			144	116	1			269	295	181			323	506	253
OR2G3	0.133425	0.000112	6.37e-06	17.2598	3.52315	6	128	91	6	6	1	135	71	1	1	37	362	339	37	37	174	292	418	174	174	6	128	91			1	135	71			37	362	339			174	292	418
CCDC181	0.136792	0.000115	6.53e-06	17.2238	1.38764	92	12	13	12	12	16	121	55	16	16	323	301	32	32	32	97	212	58	58	58	92	12	13			16	121	55			323	301	32			97	212	58
MPND	0.137364	0.000115	6.56e-06	17.2178	-3.87961	64	30	594	30	30	80	2	404	2	2	1	1	317	1	1	1	1	254	1	1	64	30	594			80	2	404			1	1	317			1	1	254
LZTFL1	0.139064	0.000117	6.64e-06	17.2001	1.02322	21	141	22	21	21	36	103	2	2	2	82	115	52	52	52	65	176	3	3	3	21	141	22			36	103	2			82	115	52			65	176	3
UNC13B	0.139688	0.000117	6.67e-06	17.1936	-4.80453	16	135	301	16	16	1	73	287	1	1	1	1	1	1	1	1	2	1	1	1	16	135	301			1	73	287			1	1	1			1	2	1
LRRC15	0.141811	0.000119	6.77e-06	17.1719	0.818992	205	64	4	4	4	298	24	1	1	1	285	109	1	1	1	359	28	11	11	11	205	64	4			298	24	1			285	109	1			359	28	11
GPIHBP1	0.142042	0.000119	6.78e-06	17.1695	-5.22188	63	752	303	63	63	41	865	329	41	41	1	523	2	1	1	1	459	1	1	1	63	752	303			41	865	329			1	523	2			1	459	1
NLRP14	0.142606	0.000119	6.81e-06	17.1638	-2.49531	17	323	610	17	17	1	657	729	1	1	1	306	202	1	1	1	558	63	1	1	17	323	610			1	657	729			1	306	202			1	558	63
OR52B2	0.144865	0.000121	6.92e-06	17.1411	2.49775	3	15	99	3	3	1	20	37	1	1	22	59	105	22	22	22	65	133	22	22	3	15	99			1	20	37			22	59	105			22	65	133
TMEM239	0.146101	0.000122	6.98e-06	17.1289	-3.45003	297	126	18	18	18	470	4	1	1	1	151	1	1	1	1	209	1	1	1	1	297	126	18			470	4	1			151	1	1			209	1	1
IL22RA1	0.147214	0.000123	7.03e-06	17.1179	-3.61824	26	804	53	26	26	4	680	53	4	4	1	326	1	1	1	2	588	1	1	1	26	804	53			4	680	53			1	326	1			2	588	1
PEX6	0.147911	0.000123	7.06e-06	17.1111	-0.166998	588	1	1	1	1	773	1	1	1	1	646	1	1	1	1	553	1	1	1	1	588					773					646					553
MFSD12	0.148857	0.000124	7.11e-06	17.1019	-4.28863	128	45	427	45	45	131	96	429	96	96	49	2	41	2	2	114	1	38	1	1	128	45	427			131	96	429			49	2	41			114	1	38
APOBEC4	0.14962	0.000125	7.15e-06	17.0945	-0.167024	8	1	1	1	1	17	1	1	1	1	14	1	1	1	1	8	1	1	1	1	8					17					14					8
hsa-mir-5094	0.150183	0.000125	7.17e-06	17.0891	1.03573	55	125	68	19	55	64	148	57	57	57	148	127	279	80	127	104	248	48	200	104	55	125	68	19		64	148	1	57		148	127	279	80		104	248	48	200
HEXDC	0.151659	0.000126	7.24e-06	17.075	-0.416304	448	170	184	170	170	482	11	335	11	11	441	35	231	35	35	554	103	162	103	103	448	170	184			482	11	335			441	35	231			554	103	162
CCDC23	0.151665	0.000126	7.24e-06	17.0749	-0.845141	212	139	128	128	128	396	115	169	115	115	95	214	117	95	95	237	33	35	33	33	212	139	128			396	115	169			95	214	117			237	33	35
MAGEC1	0.152113	0.000126	7.26e-06	17.0707	-4.49682	58	87	650	58	58	316	246	670	246	246	8	86	7	7	7	1	185	20	1	1	58	87	650			316	246	670			8	86	7			1	185	20
MS4A4A	0.152228	0.000126	7.27e-06	17.0696	-5.09913	90	76	138	76	76	46	112	50	46	46	1	95	1	1	1	1	41	1	1	1	90	76	138			46	112	50			1	95	1			1	41	1
GJC2	0.153014	0.000127	7.31e-06	17.0622	-4.1748	41	59	161	41	41	1	123	185	1	1	1	1	81	1	1	1	1	130	1	1	41	59	161			1	123	185			1	1	81			1	1	130
TM6SF2	0.153224	0.000127	7.32e-06	17.0602	3.43673	131	46	8	8	8	1	6	1	1	1	211	72	243	72	72	277	90	219	90	90	131	46	8			1	6	1			211	72	243			277	90	219
NT5C1A	0.153742	0.000127	7.34e-06	17.0553	-4.62239	99	74	466	74	74	7	44	501	7	7	1	1	372	1	1	1	1	365	1	1	99	74	466			7	44	501			1	1	372			1	1	365
HABP2	0.155701	0.000129	7.44e-06	17.0371	-4.55292	471	64	186	64	64	101	70	336	70	70	79	1	44	1	1	111	1	61	1	1	471	64	186			101	70	336			79	1	44			111	1	61
DOCK2	0.156486	0.000129	7.47e-06	17.0298	-3.62169	12	234	1465	12	12	1	204	1279	1	1	1	3	206	1	1	1	1	174	1	1	12	234	1465			1	204	1279			1	3	206			1	1	174
ARID2	0.157693	0.00013	7.53e-06	17.0187	-3.88719	130	31	67	31	31	102	1	97	1	1	2	1	86	1	1	1	1	5	1	1	130	31	67			102	1	97			2	1	86			1	1	5
PROZ	0.159103	0.000131	7.6e-06	17.0059	-1.0767	181	192	2	2	2	563	339	2	2	2	324	117	1	1	1	387	54	1	1	1	181	192	2			563	339	2			324	117	1			387	54	1
IRF2	0.160982	0.000133	7.69e-06	16.9889	-0.160443	87	552	1	1	1	9	220	1	1	1	54	284	1	1	1	38	392	1	1	1	87	552				9	220				54	284				38	392
TRUB1	0.164534	0.000135	7.86e-06	16.9575	0.851841	217	240	82	82	82	183	464	135	135	135	355	199	207	199	199	480	672	314	314	314	217	240	82			183	464	135			355	199	207			480	672	314
MGAT4B	0.165456	0.000136	7.9e-06	16.9494	-4.15935	40	140	114	40	40	11	412	10	10	10	1	241	1	1	1	1	172	1	1	1	40	140	114			11	412	10			1	241	1			1	172	1
TMEM114	0.165621	0.000136	7.91e-06	16.9479	2.41768	355	145	78	78	78	478	227	10	10	10	1001	269	447	269	269	914	661	601	601	601	355	145	78			478	227	10			1001	269	447			914	661	601
CAMK2N1	0.170803	0.00014	8.16e-06	16.9035	-3.74017	1117	53	39	39	39	729	2	8	2	2	576	1	1	1	1	962	1	1	1	1	1117	53	39			729	2	8			576	1	1			962	1	1
PSG2	0.171458	0.000141	8.19e-06	16.898	-0.106044	168	1	1	1	1	246	1	1	1	1	228	1	1	1	1	226	1	1	1	1	168					246					228					226
TRIM33	0.172046	0.000141	8.22e-06	16.893	3.51	99	113	5	5	5	8	449	1	1	1	299	465	34	34	34	349	702	140	140	140	99	113	5			8	449	1			299	465	34			349	702	140
MANBA	0.172585	0.000141	8.24e-06	16.8885	-0.167353	214	1	1	1	1	86	1	1	1	1	131	1	1	1	1	126	1	1	1	1	214					86					131					126
ANKRD16	0.172706	0.000141	8.25e-06	16.8875	3.40454	107	44	1	1	1	182	165	1	1	1	373	307	6	6	6	475	461	52	52	52	107	44	1			182	165	1			373	307	6			475	461	52
FBXO34	0.176207	0.000144	8.42e-06	16.8586	-5.24174	256	136	169	136	136	463	12	258	12	12	222	1	3	1	1	329	1	1	1	1	256	136	169			463	12	258			222	1	3			329	1	1
RHCG	0.177381	0.000145	8.47e-06	16.849	-3.03108	8	65	89	8	8	23	291	151	23	23	1	60	22	1	1	1	54	120	1	1	8	65	89			23	291	151			1	60	22			1	54	120
AMPH	0.181888	0.000148	8.69e-06	16.8128	-5.0055	57	115	55	55	55	93	53	93	53	53	1	92	1	1	1	1	29	1	1	1	57	115	55			93	53	93			1	92	1			1	29	1
SLC2A7	0.182976	0.000149	8.74e-06	16.8042	-2.61081	89	296	21	21	21	250	178	1	1	1	78	134	1	1	1	23	198	1	1	1	89	296	21			250	178	1			78	134	1			23	198	1
SMIM11	0.183418	0.000149	8.76e-06	16.8007	-0.742906	27	254	79	27	27	243	249	45	45	45	108	197	39	39	39	7	248	50	7	7	27	254	79			243	249	45			108	197	39			7	248	50
GFI1	0.183811	0.00015	8.78e-06	16.7976	-4.25722	199	89	108	89	89	287	49	3	3	3	163	12	1	1	1	134	1	1	1	1	199	89	108			287	49	3			163	12	1			134	1	1
ZFP3	0.183999	0.00015	8.79e-06	16.7961	-2.4076	92	13	91	13	13	233	4	344	4	4	205	1	78	1	1	60	1	33	1	1	92	13	91			233	4	344			205	1	78			60	1	33
DPYSL5	0.185479	0.000151	8.86e-06	16.7846	-3.83597	31	252	79	31	31	1	77	57	1	1	1	88	1	1	1	1	113	1	1	1	31	252	79			1	77	57			1	88	1			1	113	1
DGKD	0.186445	0.000151	8.9e-06	16.7771	3.05297	41	330	58	41	41	3	129	276	3	3	234	359	588	234	234	616	600	814	600	600	41	330	58			3	129	276			234	359	588			616	600	814
SH2D4B	0.187007	0.000152	8.93e-06	16.7727	-3.86824	28	198	97	28	28	1	224	190	1	1	1	2	88	1	1	1	3	65	1	1	28	198	97			1	224	190			1	2	88			1	3	65
TUBD1	0.187711	0.000152	8.96e-06	16.7673	-4.18642	133	88	133	88	88	119	3	236	3	3	96	1	14	1	1	61	1	24	1	1	133	88	133			119	3	236			96	1	14			61	1	24
RNF187	0.187742	0.000152	8.97e-06	16.7671	-4.21145	69	172	309	69	69	31	117	426	31	31	1	27	161	1	1	1	35	128	1	1	69	172	309			31	117	426			1	27	161			1	35	128
VPS37D	0.187752	0.000152	8.97e-06	16.767	-4.35344	223	86	8	8	8	233	51	25	25	25	1	6	7	1	1	1	10	1	1	1	223	86	8			233	51	25			1	6	7			1	10	1
AKR1C3	0.187873	0.000152	8.97e-06	16.7661	-2.42618	526	474	25	25	25	140	545	36	36	36	259	47	1	1	1	238	26	11	11	11	526	474	25			140	545	36			259	47	1			238	26	11
KIAA1755	0.195328	0.000158	9.33e-06	16.7099	1.07127	27	115	62	27	27	61	64	29	29	29	70	55	100	55	55	293	195	83	83	83	27	115	62			61	64	29			70	55	100			293	195	83
FAM184A	0.195457	0.000158	9.33e-06	16.709	4.32409	1	12	107	1	1	1	17	16	1	1	44	117	162	44	44	88	216	75	75	75	1	12	107			1	17	16			44	117	162			88	216	75
PTTG1IP	0.196891	0.000159	9.4e-06	16.6984	-0.114852	198	82	1	1	1	316	464	1	1	1	283	112	1	1	1	280	463	1	1	1	198	82				316	464				283	112				280	463
SEMA5B	0.200198	0.000161	9.56e-06	16.6744	-2.20707	104	67	4	4	4	1	24	1	1	1	1	5	1	1	1	8	6	1	1	1	104	67	4			1	24	1			1	5	1			8	6	1
TMEM177	0.20065	0.000162	9.58e-06	16.6711	3.5486	26	4	168	4	4	1	2	67	1	1	65	83	309	65	65	73	132	191	73	73	26	4	168			1	2	67			65	83	309			73	132	191
STAMBPL1	0.203357	0.000164	9.71e-06	16.6518	-1.80803	878	427	737	427	427	618	152	475	152	152	85	109	265	85	85	86	149	495	86	86	878	427	737			618	152	475			85	109	265			86	149	495
ZNF71	0.204651	0.000165	9.77e-06	16.6427	-5.54357	474	158	26	26	26	231	195	94	94	94	1	119	1	1	1	1	85	1	1	1	474	158	26			231	195	94			1	119	1			1	85	1
LURAP1	0.205193	0.000165	9.8e-06	16.6389	4.00521	84	15	1	1	1	13	1	1	1	1	81	147	38	38	38	65	96	43	43	43	84	15	1			13	1	1			81	147	38			65	96	43
RGS16	0.205426	0.000165	9.81e-06	16.6372	-1.81857	328	1704	62	62	62	449	1805	251	251	251	55	480	109	55	55	48	463	149	48	48	328	1704	62			449	1805	251			55	480	109			48	463	149
ALDH1A2	0.205885	0.000165	9.83e-06	16.634	-4.5917	275	150	98	98	98	27	247	36	27	27	2	111	4	2	2	1	179	1	1	1	275	150	98			27	247	36			2	111	4			1	179	1
C12orf75	0.208083	0.000167	9.94e-06	16.6187	4.92565	1	3	73	1	1	1	1	121	1	1	74	103	97	74	74	181	62	232	62	62	1	3	73			1	1	121			74	103	97			181	62	232
PFKL	0.209199	0.000168	9.99e-06	16.611	-1.77189	229	7	7	7	7	168	1	1	1	1	2	6	1	1	1	82	1	1	1	1	229	7	7			168	1	1			2	6	1			82	1	1
SHH	0.20955	0.000168	1e-05	16.6085	-1.50887	747	4	246	4	4	506	1	262	1	1	102	1	170	1	1	103	1	198	1	1	747	4	246			506	1	262			102	1	170			103	1	198
DHFRL1	0.209789	0.000168	1e-05	16.6069	2.35384	116	3	7	3	3	238	1	1	1	1	269	22	31	22	22	248	2	78	2	2	116	3	7			238	1	1			269	22	31			248	2	78
PLA2G10	0.211093	0.000169	1.01e-05	16.598	1.35048	69	1313	51	51	51	108	1023	2	2	2	134	1263	122	122	122	623	1578	36	36	36	69	1313	51			108	1023	2			134	1263	122			623	1578	36
WDR36	0.211229	0.000169	1.01e-05	16.597	-1.41614	281	837	54	54	54	188	983	219	188	188	212	188	83	83	83	147	166	23	23	23	281	837	54			188	983	219			212	188	83			147	166	23
hsa-mir-758	0.215025	0.000172	1.03e-05	16.5713	2.38141	5	68	57	5	5	1	1	205	1	1	39	74	565	39	39	18	27	416	18	18	5	68	57			1	1	205			39	74	565			18	27	416
ZNF404	0.215411	0.000172	1.03e-05	16.5687	2.21221	72	21	175	21	21	1	8	197	1	1	151	93	261	93	93	139	98	271	98	98	72	21	175			1	8	197			151	93	261			139	98	271
CTSF	0.217307	0.000173	1.04e-05	16.5561	-3.80425	180	94	314	94	94	254	1	323	1	1	118	15	5	5	5	19	1	1	1	1	180	94	314			254	1	323			118	15	5			19	1	1
C11orf1	0.22129	0.000176	1.06e-05	16.5299	2.27454	35	51	1	1	1	1	64	1	1	1	46	107	16	16	16	38	123	2	2	2	35	51	1			1	64	1			46	107	16			38	123	2
ADAL	0.22311	0.000177	1.07e-05	16.5181	4.88898	37	1	36	1	1	31	1	7	1	1	114	183	183	114	114	139	87	92	87	87	37	1	36			31	1	7			114	183	183			139	87	92
CPNE9	0.223659	0.000178	1.07e-05	16.5145	-3.40565	286	47	189	47	47	122	1	292	1	1	95	1	61	1	1	122	1	64	1	1	286	47	189			122	1	292			95	1	61			122	1	64
HRH3	0.224136	0.000178	1.07e-05	16.5115	3.74478	21	16	3	3	3	1	1	2	1	1	12	142	290	12	12	50	42	271	42	42	21	16	3			1	1	2			12	142	290			50	42	271
SCRN2	0.225003	0.000179	1.07e-05	16.5059	4.35575	125	22	4	4	4	139	1	2	1	1	373	83	333	83	83	328	118	494	118	118	125	22	4			139	1	2			373	83	333			328	118	494
POGLUT1	0.225859	0.000179	1.08e-05	16.5004	-1.90879	229	235	49	49	49	479	213	14	14	14	37	134	15	15	15	52	234	1	1	1	229	235	49			479	213	14			37	134	15			52	234	1
HDAC9	0.230004	0.000182	1.1e-05	16.4742	-2.87263	10	132	23	10	10	1	78	50	1	1	1	51	1	1	1	1	31	1	1	1	10	132	23			1	78	50			1	51	1			1	31	1
LAYN	0.232551	0.000184	1.11e-05	16.4583	-3.99209	71	42	55	42	42	114	36	51	36	36	10	1	30	1	1	22	1	27	1	1	71	42	55			114	36	51			10	1	30			22	1	27
SV2B	0.234296	0.000185	1.12e-05	16.4475	-3.60131	943	120	6	6	6	359	176	47	47	47	222	2	1	1	1	419	79	1	1	1	943	120	6			359	176	47			222	2	1			419	79	1
SLC46A2	0.234337	0.000185	1.12e-05	16.4472	-1.55979	112	610	58	58	58	92	438	9	9	9	118	207	11	11	11	52	314	5	5	5	112	610	58			92	438	9			118	207	11			52	314	5
GSTA3	0.236101	0.000186	1.13e-05	16.4364	2.84677	15	15	37	15	15	1	1	31	1	1	24	255	545	24	24	35	196	692	35	35	15	15	37			1	1	31			24	255	545			35	196	692
GRHL1	0.236403	0.000187	1.13e-05	16.4346	-2.50697	598	119	579	119	119	412	275	214	214	214	338	72	11	11	11	119	121	38	38	38	598	119	579			412	275	214			338	72	11			119	121	38
CLEC19A	0.237939	0.000188	1.14e-05	16.4252	2.65222	97	80	19	19	19	3	18	5	3	3	278	65	180	65	65	139	120	400	120	120	97	80	19			3	18	5			278	65	180			139	120	400
DPYS	0.238218	0.000188	1.14e-05	16.4235	-4.1291	104	97	232	97	97	88	38	370	38	38	71	10	4	4	4	42	1	3	1	1	104	97	232			88	38	370			71	10	4			42	1	3
FUT3	0.239603	0.000189	1.14e-05	16.4152	1.61838	117	42	54	42	42	13	1	83	1	1	198	68	92	68	68	124	201	107	107	107	117	42	54			13	1	83			198	68	92			124	201	107
PNPO	0.240069	0.000189	1.15e-05	16.4124	1.75004	21	65	86	21	21	111	1	40	1	1	114	99	140	99	99	193	49	160	49	49	21	65	86			111	1	40			114	99	140			193	49	160
CHMP1A	0.244287	0.000192	1.17e-05	16.3873	-4.73702	172	88	43	43	43	205	63	282	63	63	2	41	7	2	2	1	66	1	1	1	172	88	43			205	63	282			2	41	7			1	66	1
PRAMEF8	0.248211	0.000195	1.19e-05	16.3643	-4.87456	382	49	68	49	49	100	159	76	76	76	2	3	12	2	2	2	1	101	1	1	382	49	68			100	159	76			2	3	12			2	1	101
hsa-mir-6781	0.250376	0.000197	1.2e-05	16.3517	-1.86299	5	65	148	326	65	100	289	100	242	100	21	77	21	271	21	13	13	19	234	13	5	65	148	326		1	289	100	242		1	77	21	271		1	13	19	234
PLA2G15	0.257724	0.000202	1.23e-05	16.31	-4.60682	114	40	22	22	22	41	68	78	41	41	1	1	31	1	1	1	1	50	1	1	114	40	22			41	68	78			1	1	31			1	1	50
DPP10	0.257891	0.000202	1.23e-05	16.3091	-2.41141	586	533	264	264	264	705	759	166	166	166	143	532	36	36	36	122	656	16	16	16	586	533	264			705	759	166			143	532	36			122	656	16
hsa-mir-1298	0.258226	0.000202	1.23e-05	16.3072	-1.3918	936	297	69	411	297	1064	251	255	456	255	571	107	46	133	107	1160	200	71	71	71	936	297	69	411		1064	251	255	456		571	107	46	133		1160	200	1	71
C10orf53	0.258295	0.000202	1.23e-05	16.3068	4.15482	7	3	164	3	3	1	3	126	1	1	81	286	246	81	81	22	476	379	22	22	7	3	164			1	3	126			81	286	246			22	476	379
TTC8	0.260462	0.000204	1.24e-05	16.2948	1.21928	171	31	73	31	31	127	30	40	30	30	203	170	146	146	146	474	120	5	5	5	171	31	73			127	30	40			203	170	146			474	120	5
hsa-mir-25	0.264133	0.000206	1.26e-05	16.2746	-5.34002	131	83	257	83	83	136	289	276	136	136	1	111	17	1	1	1	145	1	1	1	131	83	257			136	289	276			1	111	17			1	145	1
FGF18	0.266271	0.000208	1.27e-05	16.2629	-5.06214	151	50	81	50	50	213	158	72	72	72	2	84	1	1	1	3	90	1	1	1	151	50	81			213	158	72			2	84	1			3	90	1
CATSPER4	0.267922	0.000209	1.28e-05	16.254	-1.92828	158	104	825	104	104	143	13	679	13	13	20	67	532	20	20	22	1	276	1	1	158	104	825			143	13	679			20	67	532			22	1	276
STAG3	0.271861	0.000212	1.3e-05	16.233	-4.44084	165	200	137	137	137	113	180	77	77	77	11	3	15	3	3	76	1	41	1	1	165	200	137			113	180	77			11	3	15			76	1	41
ATP8B4	0.274978	0.000214	1.31e-05	16.2165	2.97555	126	76	16	16	16	146	47	1	1	1	245	249	241	241	241	248	303	36	36	36	126	76	16			146	47	1			245	249	241			248	303	36
C3	0.277767	0.000216	1.33e-05	16.202	-1.87435	10	144	50	10	10	1	88	181	1	1	1	57	38	1	1	1	141	61	1	1	10	144	50			1	88	181			1	57	38			1	141	61
ZCCHC7	0.28004	0.000218	1.34e-05	16.1902	5.0315	1	107	25	1	1	1	7	2	1	1	141	80	242	80	80	127	113	477	113	113	1	107	25			1	7	2			141	80	242			127	113	477
C1orf94	0.282716	0.00022	1.35e-05	16.1765	-1.70871	155	66	134	66	66	18	12	182	12	12	21	18	164	18	18	3	11	92	3	3	155	66	134			18	12	182			21	18	164			3	11	92
EDIL3	0.286048	0.000222	1.37e-05	16.1596	-3.51145	26	6	1157	6	6	1	128	1019	1	1	1	1	76	1	1	1	1	106	1	1	26	6	1157			1	128	1019			1	1	76			1	1	106
SAP30	0.286337	0.000222	1.37e-05	16.1581	-3.96712	22	210	314	22	22	4	52	269	4	4	1	1	49	1	1	1	1	203	1	1	22	210	314			4	52	269			1	1	49			1	1	203
LGR6	0.287271	0.000223	1.37e-05	16.1534	-2.70615	17	322	154	17	17	1	410	39	1	1	1	47	85	1	1	1	17	89	1	1	17	322	154			1	410	39			1	47	85			1	17	89
hsa-mir-3944	0.291228	0.000226	1.39e-05	16.1337	-4.07425	219	134	386	134	134	65	269	398	65	65	148	6	24	6	6	61	1	22	1	1	219	134	386			65	269	398			148	6	24			61	1	22
NUDT5	0.294494	0.000228	1.41e-05	16.1176	-5.04074	104	261	178	104	104	143	183	105	105	105	2	238	4	2	2	1	115	1	1	1	104	261	178			143	183	105			2	238	4			1	115	1
TPRKB	0.295759	0.000229	1.41e-05	16.1114	3.34193	3	7	2	2	2	1	4	1	1	1	12	55	109	12	12	6	57	154	6	6	3	7	2			1	4	1			12	55	109			6	57	154
RNASEK	0.304646	0.000235	1.45e-05	16.0687	3.69875	57	17	1	1	1	7	1	2	1	1	17	111	61	17	17	74	151	41	41	41	57	17	1			7	1	2			17	111	61			74	151	41
RGPD8	0.304883	0.000235	1.46e-05	16.0676	2.96121	28	67	45	28	28	85	199	1	1	1	362	125	434	125	125	470	285	466	285	285	28	67	45			85	199	1			362	125	434			470	285	466
POLR2E	0.305036	0.000235	1.46e-05	16.0669	-0.168744	7	1	1	1	1	4	1	1	1	1	8	1	1	1	1	1	1	1	1	1	7					4					8					1
hsa-mir-4715	0.305449	0.000236	1.46e-05	16.0649	-4.98251	131	249	56	56	56	89	280	50	50	50	1	192	1	1	1	1	234	1	1	1	131	249	56			89	280	50			1	192	1			1	234	1
UPK1A	0.30584	0.000236	1.46e-05	16.0631	-1.26936	262	16	133	16	16	302	1	1	1	1	133	5	32	5	5	462	1	8	1	1	262	16	133			302	1	1			133	5	32			462	1	8
VPS13B	0.308226	0.000237	1.47e-05	16.0518	4.26447	47	1	87	1	1	23	1	34	1	1	70	68	315	68	68	110	56	470	56	56	47	1	87			23	1	34			70	68	315			110	56	470
ERCC8	0.312379	0.00024	1.49e-05	16.0325	-4.32085	75	822	38	38	38	56	788	114	56	56	1	471	4	1	1	1	425	17	1	1	75	822	38			56	788	114			1	471	4			1	425	17
hsa-mir-4655	0.312509	0.00024	1.49e-05	16.0319	-2.58454	19	64	240	19	19	1	2	282	1	1	1	1	253	1	1	1	12	210	1	1	19	64	240			1	2	282			1	1	253			1	12	210
SCN5A	0.313471	0.000241	1.5e-05	16.0275	-3.82118	8	54	66	8	8	21	87	220	21	21	1	50	3	1	1	1	42	1	1	1	8	54	66			21	87	220			1	50	3			1	42	1
SSBP4	0.314165	0.000241	1.5e-05	16.0243	-1.95053	80	11	31	11	11	177	1	42	1	1	62	1	5	1	1	154	1	28	1	1	80	11	31			177	1	42			62	1	5			154	1	28
TTC39A	0.314978	0.000242	1.5e-05	16.0206	2.52315	178	277	28	28	28	47	71	2	2	2	1393	247	129	129	129	2216	223	84	84	84	178	277	28			47	71	2			1393	247	129			2216	223	84
PPP4R4	0.315985	0.000242	1.51e-05	16.016	3.55032	26	7	19	7	7	1	3	22	1	1	48	359	131	48	48	39	684	179	39	39	26	7	19			1	3	22			48	359	131			39	684	179
C9orf152	0.318245	0.000244	1.52e-05	16.0057	-2.98122	344	41	242	41	41	205	1	239	1	1	153	5	9	5	5	120	1	3	1	1	344	41	242			205	1	239			153	5	9			120	1	3
HAUS3	0.31939	0.000244	1.53e-05	16.0005	1.66911	48	18	57	18	18	1	8	1	1	1	103	27	13	13	13	208	77	61	61	61	48	18	57			1	8	1			103	27	13			208	77	61
FAM69B	0.322029	0.000246	1.54e-05	15.9886	-4.23989	42	67	51	42	42	5	3	173	3	3	1	1	2	1	1	35	1	1	1	1	42	67	51			5	3	173			1	1	2			35	1	1
ABRACL	0.323267	0.000247	1.54e-05	15.9831	2.79289	83	109	22	22	22	28	1	1	1	1	179	152	249	152	152	326	50	416	50	50	83	109	22			28	1	1			179	152	249			326	50	416
SPICE1	0.325356	0.000248	1.55e-05	15.9738	-5.10224	298	208	537	208	208	248	160	743	160	160	66	2	222	2	2	40	1	133	1	1	298	208	537			248	160	743			66	2	222			40	1	133
RNF114	0.325543	0.000248	1.55e-05	15.973	1.90466	114	10	368	10	10	421	1	526	1	1	710	27	385	27	27	1841	36	750	36	36	114	10	368			421	1	526			710	27	385			1841	36	750
ACTRT2	0.326484	0.000249	1.56e-05	15.9688	-3.74956	38	98	87	38	38	15	291	67	15	15	1	26	90	1	1	1	1	38	1	1	38	98	87			15	291	67			1	26	90			1	1	38
EGFR	0.329341	0.000251	1.57e-05	15.9562	-2.84367	106	120	26	26	26	240	316	1	1	1	27	139	1	1	1	53	216	1	1	1	106	120	26			240	316	1			27	139	1			53	216	1
PADI4	0.330196	0.000251	1.58e-05	15.9525	2.08661	129	40	92	40	40	352	20	193	20	20	547	153	184	153	153	504	332	400	332	332	129	40	92			352	20	193			547	153	184			504	332	400
hsa-mir-519e	0.331417	0.000252	1.58e-05	15.9472	-2.97026	164	698	31	31	31	15	858	1	1	1	36	248	1	1	1	76	204	1	1	1	164	698	31			15	858	1			36	248	1			76	204	1
SLC1A7	0.331683	0.000252	1.58e-05	15.946	2.99118	124	26	37	26	26	79	3	1	1	1	74	365	184	74	74	258	528	185	185	185	124	26	37			79	3	1			74	365	184			258	528	185
LHX3	0.332543	0.000253	1.59e-05	15.9423	-0.105399	71	1	1	1	1	167	1	1	1	1	130	1	1	1	1	135	1	1	1	1	71					167					130					135
OR2B3	0.333672	0.000253	1.59e-05	15.9374	-0.468504	190	518	180	180	180	222	184	87	87	87	122	122	106	106	106	202	297	125	125	125	190	518	180			222	184	87			122	122	106			202	297	125
hsa-mir-4472-1	0.334155	0.000253	1.6e-05	15.9353	2.94554	6	43	74	6	6	22	1	1	1	1	284	121	75	75	75	426	24	73	24	24	6	43	74			22	1	1			284	121	75			426	24	73
hsa-mir-6715b	0.336517	0.000255	1.61e-05	15.9252	0.780733	85	77	660	203	85	26	7	514	353	26	48	91	1256	238	91	157	74	1483	436	157	85	77	660	203		26	7	514	353		48	91	1256	238		157	74	1483	436
C9orf171	0.336836	0.000255	1.61e-05	15.9238	-3.04738	26	719	263	26	26	1	734	304	1	1	1	82	239	1	1	1	49	297	1	1	26	719	263			1	734	304			1	82	239			1	49	297
SRR	0.338747	0.000256	1.62e-05	15.9156	-4.54544	39	154	85	39	39	37	333	53	37	37	1	220	1	1	1	1	196	1	1	1	39	154	85			37	333	53			1	220	1			1	196	1
OBSCN	0.339849	0.000257	1.62e-05	15.9109	-3.72155	49	269	20	20	20	66	330	11	11	11	42	8	1	1	1	44	3	1	1	1	49	269	20			66	330	11			42	8	1			44	3	1
CAMP	0.340003	0.000257	1.62e-05	15.9103	-1.3505	747	4	224	4	4	725	2	40	2	2	266	1	42	1	1	270	1	230	1	1	747	4	224			725	2	40			266	1	42			270	1	230
MTNR1B	0.342714	0.000259	1.64e-05	15.8988	-0.687404	276	22	42	22	22	176	1	48	1	1	283	13	39	13	13	140	1	2	1	1	276	22	42			176	1	48			283	13	39			140	1	2
KLF12	0.342828	0.000259	1.64e-05	15.8983	-0.169047	381	1	1	1	1	341	1	1	1	1	254	1	1	1	1	383	1	1	1	1	381					341					254					383
ZNF436	0.34461	0.00026	1.65e-05	15.8909	-3.41784	12	111	178	12	12	1	24	81	1	1	1	10	1	1	1	1	21	2	1	1	12	111	178			1	24	81			1	10	1			1	21	2
UBE3D	0.345975	0.000261	1.65e-05	15.8852	-4.20843	42	297	78	42	42	25	204	120	25	25	1	107	1	1	1	13	89	1	1	1	42	297	78			25	204	120			1	107	1			13	89	1
CSF1R	0.36098	0.000272	1.72e-05	15.8239	-0.844755	232	293	201	201	201	129	536	399	129	129	179	221	136	136	136	104	298	83	83	83	232	293	201			129	536	399			179	221	136			104	298	83
hsa-mir-4515	0.364401	0.000274	1.74e-05	15.8103	-1.10158	91	21	105	35	35	102	3	38	3	3	92	3	16	3	3	77	10	72	10	10	91	21	105	35		102	1	38	3		92	1	16	3		77	1	72	10
SOSTDC1	0.367069	0.000276	1.75e-05	15.7998	2.08609	67	22	79	22	22	1	23	50	1	1	82	181	86	82	82	191	146	80	80	80	67	22	79			1	23	50			82	181	86			191	146	80
FAM71B	0.372416	0.00028	1.78e-05	15.7789	5.16125	153	1	41	1	1	118	1	9	1	1	290	174	313	174	174	556	125	116	116	116	153	1	41			118	1	9			290	174	313			556	125	116
hsa-mir-4527	0.377082	0.000283	1.8e-05	15.761	-1.34214	60	76	461	19	60	160	62	345	62	62	52	15	129	15	15	41	117	174	4	41	60	76	461	19		160	62	345	1		52	15	129	1		41	117	174	4
RER1	0.377113	0.000283	1.8e-05	15.7608	2.3573	66	51	33	33	33	3	2	1	1	1	622	163	82	82	82	705	304	14	14	14	66	51	33			3	2	1			622	163	82			705	304	14
PRRC2C	0.379692	0.000284	1.81e-05	15.751	1.46647	17	6	91	6	6	2	38	37	2	2	57	35	147	35	35	1	34	105	1	1	17	6	91			2	38	37			57	35	147			1	34	105
CFHR5	0.381166	0.000285	1.82e-05	15.7454	0.843868	264	149	46	46	46	440	40	3	3	3	272	180	51	51	51	560	251	53	53	53	264	149	46			440	40	3			272	180	51			560	251	53
ZNF711	0.382133	0.000286	1.82e-05	15.7418	1.172	264	119	153	119	119	249	123	63	63	63	258	286	239	239	239	348	507	313	313	313	264	119	153			249	123	63			258	286	239			348	507	313
hsa-mir-634	0.383607	0.000287	1.83e-05	15.7362	4.72067	115	1	53	1	1	36	1	13	1	1	146	109	189	109	109	248	83	354	83	83	115	1	53			36	1	13			146	109	189			248	83	354
PRICKLE1	0.383715	0.000287	1.83e-05	15.7358	-4.64753	56	129	266	56	56	60	99	281	60	60	28	1	44	1	1	31	1	20	1	1	56	129	266			60	99	281			28	1	44			31	1	20
PRKD2	0.384949	0.000287	1.84e-05	15.7312	4.51953	1	48	18	1	1	1	74	1	1	1	76	106	34	34	34	137	219	110	110	110	1	48	18			1	74	1			76	106	34			137	219	110
RFC2	0.397624	0.000297	1.9e-05	15.6844	-2.45868	115	167	22	22	22	211	86	69	69	69	68	7	31	7	7	162	34	1	1	1	115	167	22			211	86	69			68	7	31			162	34	1
PSMA8	0.398243	0.000297	1.9e-05	15.6822	-5.24958	366	273	152	152	152	187	25	215	25	25	1	117	8	1	1	3	105	1	1	1	366	273	152			187	25	215			1	117	8			3	105	1
SLC37A4	0.401289	0.000299	1.92e-05	15.6712	2.71697	5	52	2	2	2	2	1	1	1	1	34	245	10	10	10	240	166	1	1	1	5	52	2			2	1	1			34	245	10			240	166	1
SERTAD2	0.405495	0.000302	1.94e-05	15.6561	-4.28335	38	892	180	38	38	5	756	78	5	5	1	560	1	1	1	1	448	1	1	1	38	892	180			5	756	78			1	560	1			1	448	1
C9orf62	0.411463	0.000306	1.97e-05	15.6351	-3.67455	21	40	86	21	21	70	1	50	1	1	4	3	1	1	1	1	22	1	1	1	21	40	86			70	1	50			4	3	1			1	22	1
AMICA1	0.412958	0.000307	1.97e-05	15.6298	-4.86012	67	303	8	8	8	117	702	107	107	107	125	4	1	1	1	34	16	1	1	1	67	303	8			117	702	107			125	4	1			34	16	1
PRKD1	0.423464	0.000314	2.02e-05	15.5936	-4.91467	151	702	176	151	151	123	494	172	123	123	16	236	2	2	2	16	338	1	1	1	151	702	176			123	494	172			16	236	2			16	338	1
dummyguide617	0.428213	0.000318	2.05e-05	15.5775	-0.169642	724	1	1	1	1	734	1	1	1	1	368	1	1	1	1	941	1	1	1	1	724					734					368					941
SSX1	0.443118	0.000328	2.12e-05	15.5281	1.48525	328	103	65	65	65	206	54	9	9	9	452	154	150	150	150	286	171	170	170	170	328	103	65			206	54	9			452	154	150			286	171	170
GABRA5	0.444356	0.000329	2.12e-05	15.5241	2.79904	22	433	135	22	22	1	863	191	1	1	137	1046	732	137	137	189	856	1102	189	189	22	433	135			1	863	191			137	1046	732			189	856	1102
ACOT1	0.445078	0.000329	2.13e-05	15.5218	-2.49715	8	46	446	8	8	1	3	325	1	1	1	1	194	1	1	1	1	197	1	1	8	46	446			1	3	325			1	1	194			1	1	197
2	0.445295	0.000329	2.13e-05	15.5211	-1.48562	451	99	200	99	99	256	155	389	155	155	308	16	154	16	16	312	56	159	56	56	451	99	200			256	155	389			308	16	154			312	56	159
C6orf118	0.44902	0.000332	2.14e-05	15.5091	-4.70871	267	89	141	89	89	219	221	33	33	33	216	5	1	1	1	155	11	1	1	1	267	89	141			219	221	33			216	5	1			155	11	1
OSBPL7	0.449195	0.000332	2.15e-05	15.5085	3.59266	8	185	325	8	8	1	161	65	1	1	210	384	909	210	210	70	359	937	70	70	8	185	325			1	161	65			210	384	909			70	359	937
ATOH7	0.452335	0.000334	2.16e-05	15.4984	-3.62012	14	45	51	14	14	29	17	152	17	17	1	1	80	1	1	1	1	109	1	1	14	45	51			29	17	152			1	1	80			1	1	109
hsa-mir-3153	0.45323	0.000334	2.16e-05	15.4956	-5.16199	127	115	305	115	115	96	23	262	23	23	1	1	191	1	1	1	1	307	1	1	127	115	305			96	23	262			1	1	191			1	1	307
hsa-mir-562	0.454655	0.000335	2.17e-05	15.4911	4.8232	2	7	171	2	2	1	1	310	1	1	126	139	293	126	126	115	141	406	115	115	2	7	171			1	1	310			126	139	293			115	141	406
PPARGC1A	0.455965	0.000336	2.18e-05	15.4869	1.41482	119	113	157	113	113	17	40	273	17	17	78	403	872	78	78	190	573	759	190	190	119	113	157			17	40	273			78	403	872			190	573	759
GNAT2	0.459813	0.000338	2.2e-05	15.4748	1.49326	67	541	72	67	67	1	296	168	1	1	185	857	137	137	137	139	813	229	139	139	67	541	72			1	296	168			185	857	137			139	813	229
EPS8L3	0.461506	0.000339	2.2e-05	15.4695	-4.25784	70	114	128	70	70	563	25	128	25	25	27	1	54	1	1	93	1	76	1	1	70	114	128			563	25	128			27	1	54			93	1	76
dummyguide325	0.462999	0.00034	2.21e-05	15.4648	-0.105056	307	1	1	1	1	453	1	1	1	1	326	1	1	1	1	524	1	1	1	1	307					453					326					524
OR6Y1	0.465468	0.000342	2.22e-05	15.4572	0.970262	51	216	116	51	51	1	93	68	1	1	71	513	245	71	71	8	620	211	8	8	51	216	116			1	93	68			71	513	245			8	620	211
dummyguide917	0.467268	0.000343	2.23e-05	15.4516	-0.105047	88	1	1	1	1	71	1	1	1	1	74	1	1	1	1	100	1	1	1	1	88					71					74					100
KCNH7	0.469863	0.000344	2.24e-05	15.4436	-3.95066	411	116	196	116	116	192	1	259	1	1	189	1	4	1	1	137	19	3	3	3	411	116	196			192	1	259			189	1	4			137	19	3
RBM4	0.483941	0.000355	2.31e-05	15.401	-3.72493	44	194	104	44	44	128	40	5	5	5	32	28	1	1	1	71	15	1	1	1	44	194	104			128	40	5			32	28	1			71	15	1
KRTAP8-1	0.486624	0.000356	2.32e-05	15.393	-5.29021	168	331	305	168	168	123	148	223	123	123	1	26	125	1	1	1	42	59	1	1	168	331	305			123	148	223			1	26	125			1	42	59
C20orf202	0.488373	0.000357	2.33e-05	15.3878	5.56039	48	49	1	1	1	8	179	1	1	1	364	286	114	114	114	310	390	390	310	310	48	49	1			8	179	1			364	286	114			310	390	390
CABS1	0.488513	0.000357	2.33e-05	15.3874	-5.62196	224	263	82	82	82	594	616	217	217	217	4	307	2	2	2	1	485	1	1	1	224	263	82			594	616	217			4	307	2			1	485	1
RAB21	0.496891	0.000363	2.37e-05	15.3629	1.80362	35	169	260	35	35	1	159	70	1	1	102	232	343	102	102	110	364	263	110	110	35	169	260			1	159	70			102	232	343			110	364	263
OXT	0.499532	0.000364	2.39e-05	15.3553	-2.54691	368	615	376	368	368	400	798	9	9	9	251	69	22	22	22	517	67	27	27	27	368	615	376			400	798	9			251	69	22			517	67	27
SAMD4A	0.49955	0.000364	2.39e-05	15.3552	2.10993	345	31	277	31	31	206	1	160	1	1	488	81	488	81	81	645	178	357	178	178	345	31	277			206	1	160			488	81	488			645	178	357
UQCC2	0.500195	0.000365	2.39e-05	15.3533	1.78893	118	35	108	35	35	107	63	254	63	63	277	421	255	255	255	334	294	270	270	270	118	35	108			107	63	254			277	421	255			334	294	270
FAM111B	0.500488	0.000365	2.39e-05	15.3525	-3.8903	127	8	62	8	8	214	2	33	2	2	2	1	1	1	1	2	1	1	1	1	127	8	62			214	2	33			2	1	1			2	1	1
THOC5	0.501168	0.000365	2.39e-05	15.3505	-3.38175	639	11	4	4	4	835	55	20	20	20	726	1	1	1	1	502	1	1	1	1	639	11	4			835	55	20			726	1	1			502	1	1
TLR8	0.503856	0.000366	2.41e-05	15.3428	-0.170093	201	1	1	1	1	284	1	1	1	1	197	1	1	1	1	231	1	1	1	1	201					284					197					231
NMU	0.507874	0.000369	2.43e-05	15.3314	-1.53031	374	272	168	168	168	274	209	73	73	73	107	241	14	14	14	59	249	67	59	59	374	272	168			274	209	73			107	241	14			59	249	67
TMEM233	0.513914	0.000373	2.45e-05	15.3143	2.31823	329	251	18	18	18	80	32	162	32	32	428	578	343	343	343	324	467	362	324	324	329	251	18			80	32	162			428	578	343			324	467	362
PTCHD3	0.515297	0.000374	2.46e-05	15.3104	1.41868	46	21	227	21	21	94	1	216	1	1	247	49	224	49	49	156	33	309	33	33	46	21	227			94	1	216			247	49	224			156	33	309
PTBP2	0.527503	0.000383	2.52e-05	15.2767	-4.45135	27	42	437	27	27	193	35	193	35	35	2	1	192	1	1	1	1	357	1	1	27	42	437			193	35	193			2	1	192			1	1	357
ZNF260	0.529673	0.000384	2.53e-05	15.2707	-3.8928	70	269	86	70	70	3	320	176	3	3	1	34	159	1	1	1	39	29	1	1	70	269	86			3	320	176			1	34	159			1	39	29
IFNA7	0.52999	0.000384	2.53e-05	15.2699	1.91304	42	380	12	12	12	299	318	40	40	40	284	563	175	175	175	383	810	195	195	195	42	380	12			299	318	40			284	563	175			383	810	195
OR10G2	0.537715	0.000389	2.57e-05	15.249	-3.34654	682	387	198	198	198	730	721	249	249	249	375	178	18	18	18	475	121	1	1	1	682	387	198			730	721	249			375	178	18			475	121	1
JAK1	0.55758	0.000403	2.66e-05	15.1967	1.62888	70	92	92	70	70	4	68	1	1	1	192	477	67	67	67	153	817	100	100	100	70	92	92			4	68	1			192	477	67			153	817	100
KBTBD7	0.560638	0.000405	2.68e-05	15.1888	2.67227	36	22	439	22	22	1	8	248	1	1	280	59	512	59	59	232	182	319	182	182	36	22	439			1	8	248			280	59	512			232	182	319
hsa-mir-362	0.561162	0.000405	2.68e-05	15.1874	-1.89607	1265	510	213	213	213	1372	15	27	15	15	1001	164	17	17	17	1059	76	23	23	23	1265	510	213			1372	15	27			1001	164	17			1059	76	23
ACO1	0.567642	0.00041	2.71e-05	15.1709	-3.89228	1282	46	11	11	11	1421	20	81	20	20	971	1	1	1	1	1309	1	1	1	1	1282	46	11			1421	20	81			971	1	1			1309	1	1
hsa-mir-6763	0.571471	0.000412	2.73e-05	15.1612	-4.51692	398	51	48	64	51	422	272	281	272	272	66	3	3	28	3	38	2	2	180	2	398	51	48	64		422	272	281	1		66	3	3	28		38	2	1	180
CHST9	0.572406	0.000412	2.73e-05	15.1588	-0.170457	54	1	1	1	1	28	1	1	1	1	42	1	1	1	1	27	1	1	1	1	54					28					42					27
RLTPR	0.573246	0.000413	2.74e-05	15.1567	-4.72485	314	296	537	296	296	744	336	844	336	336	159	6	124	6	6	168	1	247	1	1	314	296	537			744	336	844			159	6	124			168	1	247
hsa-mir-3136	0.573872	0.000413	2.74e-05	15.1551	2.11394	34	24	98	9	24	47	20	2	5	5	404	25	330	47	47	481	43	469	26	43	34	24	98	9		47	20	2	5		404	25	330	47		481	43	469	26
SLC41A2	0.57441	0.000413	2.74e-05	15.1538	-4.24207	964	512	82	82	82	1642	622	29	29	29	399	174	1	1	1	659	118	1	1	1	964	512	82			1642	622	29			399	174	1			659	118	1
CHRM3	0.578211	0.000415	2.76e-05	15.1442	4.53232	1	82	48	1	1	2	68	216	2	2	101	606	385	101	101	156	526	260	156	156	1	82	48			2	68	216			101	606	385			156	526	260
KLHDC1	0.580628	0.000417	2.77e-05	15.1382	5.51512	2	245	1	1	1	1	140	1	1	1	174	242	125	125	125	98	271	277	98	98	2	245	1			1	140	1			174	242	125			98	271	277
NKAIN2	0.582162	0.000418	2.78e-05	15.1344	-3.8016	124	32	119	32	32	1	6	452	1	1	1	1	270	1	1	1	1	190	1	1	124	32	119			1	6	452			1	1	270			1	1	190
SCARA5	0.585494	0.00042	2.8e-05	15.1262	2.00091	45	15	49	15	15	2	2	281	2	2	163	88	128	88	88	14	26	306	14	14	45	15	49			2	2	281			163	88	128			14	26	306
SIPA1L3	0.592682	0.000425	2.83e-05	15.1086	-0.990163	268	201	10	10	10	210	132	141	132	132	135	169	28	28	28	67	179	46	46	46	268	201	10			210	132	141			135	169	28			67	179	46
hsa-mir-1343	0.594973	0.000426	2.84e-05	15.103	-4.42528	35	47	182	27	35	36	105	36	45	36	1	8	1	50	1	1	1	1	1	1	35	47	182	27		1	105	36	45		1	8	1	50		1	1	1	1
ZBTB24	0.595411	0.000426	2.84e-05	15.1019	-0.104785	1	199	1	1	1	1	31	1	1	1	1	134	1	1	1	1	105	1	1	1	1	199				1	31				1	134				1	105
VGLL1	0.596543	0.000426	2.85e-05	15.0992	-4.85909	908	294	932	294	294	1236	399	1033	399	399	9	41	669	9	9	3	3	570	3	3	908	294	932			1236	399	1033			9	41	669			3	3	570
TUBA3D	0.601496	0.00043	2.87e-05	15.0873	-0.1706	7	1	1	1	1	1	1	1	1	1	1	1	1	1	1	6	1	1	1	1	7					1					1					6
C1RL	0.60629	0.000433	2.9e-05	15.0758	-0.114549	233	221	1	1	1	89	234	1	1	1	90	77	1	1	1	263	386	1	1	1	233	221				89	234				90	77				263	386
hsa-mir-520e	0.609974	0.000435	2.91e-05	15.0671	-4.247	553	127	31	31	31	277	271	68	68	68	80	104	1	1	1	18	165	1	1	1	553	127	31			277	271	68			80	104	1			18	165	1
DEPDC7	0.61145	0.000436	2.92e-05	15.0636	4.61042	16	2	156	2	2	1	1	31	1	1	142	237	251	142	142	38	185	105	38	38	16	2	156			1	1	31			142	237	251			38	185	105
PFN1	0.615687	0.000439	2.94e-05	15.0536	-2.18635	5	15	18	5	5	41	20	1	1	1	13	1	3	1	1	1	1	4	1	1	5	15	18			41	20	1			13	1	3			1	1	4
C9orf156	0.619777	0.000441	2.96e-05	15.0441	-3.6717	21	8	75	8	8	89	1	22	1	1	1	1	1	1	1	1	1	1	1	1	21	8	75			89	1	22			1	1	1			1	1	1
ANKRD18A	0.622107	0.000442	2.97e-05	15.0387	-0.170699	255	1	1	1	1	335	1	1	1	1	208	1	1	1	1	315	1	1	1	1	255					335					208					315
hsa-mir-1283-1	0.63182	0.000449	3.02e-05	15.0163	-2.02616	27	133	323	69	69	41	41	306	153	41	5	99	123	22	22	3	54	3	35	3	27	133	323	69		1	41	306	153		5	99	123	22		3	54	1	35
SLC6A19	0.635742	0.000452	3.04e-05	15.0074	-2.16121	94	54	14	14	14	57	9	1	1	1	87	21	1	1	1	28	2	1	1	1	94	54	14			57	9	1			87	21	1			28	2	1
IGFBP3	0.639995	0.000454	3.06e-05	14.9978	-1.76685	237	574	131	131	131	281	332	171	171	171	76	380	39	39	39	24	419	98	24	24	237	574	131			281	332	171			76	380	39			24	419	98
TEX11	0.641691	0.000455	3.06e-05	14.994	-0.17079	774	1	1	1	1	701	1	1	1	1	696	1	1	1	1	572	1	1	1	1	774					701					696					572
GALNT10	0.650732	0.000461	3.11e-05	14.9738	-5.26366	231	97	133	97	97	180	27	57	27	27	1	1	122	1	1	1	1	26	1	1	231	97	133			180	27	57			1	1	122			1	1	26
HIC1	0.652222	0.000462	3.11e-05	14.9705	2.39686	24	17	42	17	17	3	1	1	1	1	196	175	34	34	34	72	128	40	40	40	24	17	42			3	1	1			196	175	34			72	128	40
PAGE2	0.656405	0.000465	3.13e-05	14.9612	1.22061	203	29	25	25	25	139	50	70	50	50	155	190	118	118	118	315	191	92	92	92	203	29	25			139	50	70			155	190	118			315	191	92
KCP	0.659921	0.000467	3.15e-05	14.9535	2.89068	15	201	7	7	7	1	188	1	1	1	54	340	91	54	54	29	307	152	29	29	15	201	7			1	188	1			54	340	91			29	307	152
OR10G4	0.668073	0.000472	3.19e-05	14.9358	4.56355	36	109	2	2	2	3	62	4	3	3	143	145	425	143	143	302	181	351	181	181	36	109	2			3	62	4			143	145	425			302	181	351
TAF7	0.668466	0.000472	3.19e-05	14.935	-2.96782	97	24	37	24	24	4	1	14	1	1	7	13	1	1	1	23	1	1	1	1	97	24	37			4	1	14			7	13	1			23	1	1
MYCL1	0.6723	0.000474	3.21e-05	14.9267	-5.23557	255	382	227	227	227	348	297	454	297	297	2	118	72	2	2	2	173	13	2	2	255	382	227			348	297	454			2	118	72			2	173	13
FAM20C	0.676369	0.000477	3.23e-05	14.918	-3.901	110	44	20	20	20	112	1	174	1	1	1	1	35	1	1	1	1	68	1	1	110	44	20			112	1	174			1	1	35			1	1	68
GBP6	0.685862	0.000483	3.28e-05	14.8979	-2.28682	155	5	33	5	5	126	1	185	1	1	12	1	32	1	1	1	1	31	1	1	155	5	33			126	1	185			12	1	32			1	1	31
FAM81A	0.690463	0.000486	3.3e-05	14.8883	1.59185	49	71	100	49	49	79	1	109	1	1	513	100	193	100	100	278	197	60	60	60	49	71	100			79	1	109			513	100	193			278	197	60
MFSD1	0.692909	0.000488	3.31e-05	14.8832	1.05484	89	226	86	86	86	77	82	1	1	1	188	104	141	104	104	231	248	112	112	112	89	226	86			77	82	1			188	104	141			231	248	112
OR2W3	0.694699	0.000488	3.32e-05	14.8794	-3.66184	69	74	8	8	8	10	63	1	1	1	1	1	1	1	1	1	1	1	1	1	69	74	8			10	63	1			1	1	1			1	1	1
PRDM2	0.694753	0.000488	3.32e-05	14.8793	1.30116	148	68	349	68	68	75	17	279	17	17	145	165	333	145	145	230	165	620	165	165	148	68	349			75	17	279			145	165	333			230	165	620
ORC4	0.701271	0.000492	3.35e-05	14.8659	2.94575	11	82	10	10	10	10	3	1	1	1	379	68	79	68	68	494	82	11	11	11	11	82	10			10	3	1			379	68	79			494	82	11
DLC1	0.701656	0.000492	3.35e-05	14.8651	-4.57662	804	302	35	35	35	687	207	39	39	39	15	204	1	1	1	1	257	1	1	1	804	302	35			687	207	39			15	204	1			1	257	1
BTBD16	0.711613	0.000499	3.4e-05	14.8447	1.17876	4	52	117	4	4	1	3	71	1	1	14	16	186	14	14	1	49	225	1	1	4	52	117			1	3	71			14	16	186			1	49	225
FGG	0.712274	0.000499	3.4e-05	14.8434	0.964756	51	59	1000	51	51	50	77	258	50	50	170	114	1801	114	114	78	73	2644	73	73	51	59	1000			50	77	258			170	114	1801			78	73	2644
STAM2	0.712653	0.000499	3.4e-05	14.8426	-2.81541	5	91	118	5	5	49	104	290	49	49	3	57	78	3	3	1	73	67	1	1	5	91	118			49	104	290			3	57	78			1	73	67
FYCO1	0.714382	0.0005	3.41e-05	14.8391	-0.17111	143	1	1	1	1	123	1	1	1	1	112	1	1	1	1	118	1	1	1	1	143					123					112					118
TRIM21	0.715806	0.000501	3.42e-05	14.8363	-3.92417	242	13	233	13	13	716	15	13	13	13	189	1	1	1	1	354	1	1	1	1	242	13	233			716	15	13			189	1	1			354	1	1
CADM4	0.716935	0.000501	3.42e-05	14.834	-5.00792	59	1051	84	59	59	237	1081	102	102	102	1	88	61	1	1	1	63	60	1	1	59	1051	84			237	1081	102			1	88	61			1	63	60
FAM64A	0.719492	0.000502	3.44e-05	14.8289	-2.65109	20	452	107	20	20	1	300	135	1	1	1	90	75	1	1	1	26	172	1	1	20	452	107			1	300	135			1	90	75			1	26	172
GLO1	0.72203	0.000504	3.45e-05	14.8238	-4.50157	136	952	415	136	136	116	1019	311	116	116	89	65	4	4	4	90	79	2	2	2	136	952	415			116	1019	311			89	65	4			90	79	2
LDHD	0.729547	0.000509	3.48e-05	14.8088	4.25454	38	1	111	1	1	1	1	64	1	1	66	87	555	66	66	38	113	289	38	38	38	1	111			1	1	64			66	87	555			38	113	289
hsa-mir-4757	0.733124	0.000511	3.5e-05	14.8018	-4.72552	505	576	533	505	505	1260	627	316	316	316	65	353	8	8	8	96	465	2	2	2	505	576	533			1260	627	316			65	353	8			96	465	2
NANOGNB	0.737183	0.000513	3.52e-05	14.7938	0.690281	49	185	31	31	31	67	238	1	1	1	43	316	46	43	43	94	415	17	17	17	49	185	31			67	238	1			43	316	46			94	415	17
IRF8	0.738451	0.000514	3.53e-05	14.7913	-2.82132	87	7	32	7	7	171	1	52	1	1	22	1	1	1	1	35	1	1	1	1	87	7	32			171	1	52			22	1	1			35	1	1
hsa-mir-1287	0.743963	0.000517	3.55e-05	14.7806	1.34928	77	216	125	77	77	99	249	61	61	61	471	966	155	155	155	523	871	141	141	141	77	216	125			99	249	61			471	966	155			523	871	141
C9orf129	0.755267	0.000525	3.61e-05	14.7588	-4.33264	42	72	104	42	42	50	3	100	3	3	1	1	1	1	1	77	1	1	1	1	42	72	104			50	3	100			1	1	1			77	1	1
CCR9	0.757986	0.000526	3.62e-05	14.7537	-3.24436	12	796	228	12	12	18	554	45	18	18	1	53	134	1	1	1	40	134	1	1	12	796	228			18	554	45			1	53	134			1	40	134
POMZP3	0.758878	0.000527	3.62e-05	14.752	-5.36498	97	969	85	85	85	145	1503	160	145	145	2	10	81	2	2	1	6	157	1	1	97	969	85			145	1503	160			2	10	81			1	6	157
SUPT20HL1	0.759464	0.000527	3.63e-05	14.7509	-4.1852	69	949	893	69	69	11	1039	480	11	11	2	20	511	2	2	1	7	698	1	1	69	949	893			11	1039	480			2	20	511			1	7	698
SELPLG	0.768395	0.000532	3.67e-05	14.734	-0.171331	153	1	1	1	1	422	1	1	1	1	259	1	1	1	1	251	1	1	1	1	153					422					259					251
BTBD17	0.77044	0.000534	3.68e-05	14.7302	-3.30691	752	379	201	201	201	616	355	73	73	73	448	11	63	11	11	404	14	3	3	3	752	379	201			616	355	73			448	11	63			404	14	3
ZDHHC21	0.777943	0.000538	3.72e-05	14.7162	-4.21508	36	124	75	36	36	10	91	222	10	10	1	68	2	1	1	1	101	1	1	1	36	124	75			10	91	222			1	68	2			1	101	1
TRIM44	0.780829	0.000539	3.73e-05	14.7108	-3.63623	522	18	1113	18	18	266	83	1022	83	83	73	7	15	7	7	122	20	3	3	3	522	18	1113			266	83	1022			73	7	15			122	20	3
CARS	0.780865	0.000539	3.73e-05	14.7108	-4.46772	71	114	57	57	57	1	105	179	1	1	1	1	66	1	1	1	1	141	1	1	71	114	57			1	105	179			1	1	66			1	1	141
FMO3	0.78108	0.000539	3.73e-05	14.7104	1.79571	21	7	55	7	7	1	1	1	1	1	38	42	42	38	38	43	1	19	1	1	21	7	55			1	1	1			38	42	42			43	1	19
hsa-mir-1251	0.792326	0.000547	3.78e-05	14.6897	1.15444	80	210	14	68	68	131	54	54	66	54	187	228	187	208	187	98	273	98	228	98	80	210	14	68		131	54	1	66		1	228	187	208		1	273	98	228
PTK2	0.80078	0.000552	3.82e-05	14.6744	-0.864664	82	187	24	24	24	121	126	54	54	54	23	80	41	23	23	157	167	10	10	10	82	187	24			121	126	54			23	80	41			157	167	10
CCDC132	0.802127	0.000553	3.83e-05	14.672	-1.24619	57	123	492	57	57	1	90	706	1	1	16	95	388	16	16	1	61	584	1	1	57	123	492			1	90	706			16	95	388			1	61	584
hsa-mir-3174	0.803286	0.000553	3.84e-05	14.6699	-3.5866	15	96	880	15	15	5	80	1136	5	5	1	1	541	1	1	1	1	481	1	1	15	96	880			5	80	1136			1	1	541			1	1	481
ZNF516	0.803378	0.000553	3.84e-05	14.6698	-4.66802	36	101	196	36	36	26	390	49	26	26	1	1	112	1	1	1	2	60	1	1	36	101	196			26	390	49			1	1	112			1	2	60
OR10W1	0.842749	0.00058	4.02e-05	14.6007	-1.66278	48	6	3	3	3	195	1	1	1	1	13	1	1	1	1	18	1	1	1	1	48	6	3			195	1	1			13	1	1			18	1	1
PA2G4	0.843759	0.00058	4.03e-05	14.599	-4.73337	231	180	54	54	54	239	239	9	9	9	147	1	1	1	1	180	1	1	1	1	231	180	54			239	239	9			147	1	1			180	1	1
ABCG2	0.86491	0.000594	4.13e-05	14.5633	4.35524	258	1	10	1	1	90	1	3	1	1	174	72	346	72	72	241	5	534	5	5	258	1	10			90	1	3			174	72	346			241	5	534
SLC7A5	0.876232	0.000601	4.18e-05	14.5445	-4.13725	137	207	368	137	137	440	192	113	113	113	91	67	5	5	5	193	23	1	1	1	137	207	368			440	192	113			91	67	5			193	23	1
SETD5	0.877816	0.000602	4.19e-05	14.5419	-5.35209	138	226	116	116	116	32	107	235	32	32	1	1	144	1	1	1	1	200	1	1	138	226	116			32	107	235			1	1	144			1	1	200
CSNK1G3	0.884741	0.000606	4.23e-05	14.5306	-3.70577	972	16	91	16	16	901	38	87	38	38	108	24	2	2	2	75	19	1	1	1	972	16	91			901	38	87			108	24	2			75	19	1
TRIM36	0.884781	0.000606	4.23e-05	14.5305	-3.56037	153	37	94	37	37	175	1	15	1	1	142	1	3	1	1	197	1	1	1	1	153	37	94			175	1	15			142	1	3			197	1	1
PHOX2A	0.885136	0.000606	4.23e-05	14.5299	-2.11601	15	219	45	15	15	1	218	10	1	1	1	34	13	1	1	14	69	1	1	1	15	219	45			1	218	10			1	34	13			14	69	1
hsa-mir-652	0.894135	0.000611	4.27e-05	14.5153	-2.97541	225	464	85	85	85	418	515	270	270	270	25	161	79	25	25	1	346	77	1	1	225	464	85			418	515	270			25	161	79			1	346	77
MXRA5	0.894225	0.000611	4.27e-05	14.5152	-4.1014	160	85	111	85	85	686	10	51	10	10	284	1	21	1	1	306	1	1	1	1	160	85	111			686	10	51			284	1	21			306	1	1
RTBDN	0.894925	0.000611	4.27e-05	14.5141	3.64198	7	95	85	7	7	1	186	46	1	1	117	387	213	117	117	260	598	135	135	135	7	95	85			1	186	46			117	387	213			260	598	135
ERMN	0.908109	0.00062	4.34e-05	14.493	-1.42541	191	420	107	107	107	113	235	172	113	113	11	224	88	11	11	76	58	203	58	58	191	420	107			113	235	172			11	224	88			76	58	203
SLC9C1	0.908313	0.00062	4.34e-05	14.4926	2.86889	34	23	3	3	3	1	1	1	1	1	44	24	22	22	22	127	17	122	17	17	34	23	3			1	1	1			44	24	22			127	17	122
QKI	0.920754	0.000628	4.4e-05	14.473	2.03882	11	428	88	11	11	3	678	59	3	3	25	580	187	25	25	82	979	262	82	82	11	428	88			3	678	59			25	580	187			82	979	262
OR13F1	0.931623	0.000635	4.45e-05	14.4561	-4.22166	138	73	43	43	43	99	1	1	1	1	1	46	1	1	1	1	3	1	1	1	138	73	43			99	1	1			1	46	1			1	3	1
CTCFL	0.932908	0.000635	4.46e-05	14.4541	-1.12455	148	237	223	148	148	172	283	212	172	172	90	87	85	85	85	170	56	243	56	56	148	237	223			172	283	212			90	87	85			170	56	243
AK9	0.938396	0.000638	4.48e-05	14.4456	-1.25516	315	900	208	208	208	147	681	95	95	95	99	679	127	99	99	9	637	61	9	9	315	900	208			147	681	95			99	679	127			9	637	61
SDHA	0.942876	0.000641	4.5e-05	14.4388	-2.57647	690	19	30	19	19	757	1	1	1	1	350	8	1	1	1	464	1	1	1	1	690	19	30			757	1	1			350	8	1			464	1	1
CLEC18C	0.946745	0.000643	4.52e-05	14.4329	2.48097	10	71	31	10	10	1	1	2	1	1	91	53	129	53	53	44	26	164	26	26	10	71	31			1	1	2			91	53	129			44	26	164
C3orf18	0.950517	0.000645	4.54e-05	14.4271	-0.171994	385	1	1	1	1	449	1	1	1	1	463	1	1	1	1	246	1	1	1	1	385					449					463					246
RIPPLY3	0.952908	0.000646	4.55e-05	14.4235	1.78118	59	948	62	59	59	3	500	1	1	1	145	911	91	91	91	417	1045	138	138	138	59	948	62			3	500	1			145	911	91			417	1045	138
COL4A3BP	0.970423	0.000658	4.63e-05	14.3972	-4.41935	42	9	21	9	9	21	145	170	21	21	5	1	1	1	1	38	1	1	1	1	42	9	21			21	145	170			5	1	1			38	1	1
CEP95	0.984553	0.000667	4.7e-05	14.3764	-4.18389	10	79	64	10	10	1	177	69	1	1	1	1	1	1	1	1	1	1	1	1	10	79	64			1	177	69			1	1	1			1	1	1
LYPD6	0.990864	0.000671	4.73e-05	14.3671	1.37388	312	26	349	26	26	225	16	147	16	16	395	129	323	129	129	503	37	426	37	37	312	26	349			225	16	147			395	129	323			503	37	426
SOX13	0.994632	0.000673	4.75e-05	14.3617	0.911805	147	104	12	12	12	287	115	131	115	115	655	153	262	153	153	661	108	117	108	108	147	104	12			287	115	131			655	153	262			661	108	117
FXYD1	0.996206	0.000674	4.76e-05	14.3594	-4.93001	108	46	304	46	46	220	105	360	105	105	1	55	2	1	1	3	91	4	3	3	108	46	304			220	105	360			1	55	2			3	91	4
hsa-mir-4439	0.998969	0.000675	4.77e-05	14.3554	-1.75801	67	718	184	67	67	231	1304	278	231	231	160	78	72	72	72	70	183	44	44	44	67	718	184			231	1304	278			160	78	72			70	183	44
DPY30	1	0.00068	4.81e-05	14.3428	-3.94344	74	243	69	69	69	65	224	1	1	1	1	182	1	1	1	9	277	1	1	1	74	243	69			65	224	1			1	182	1			9	277	1
TCTE1	1	0.000689	4.88e-05	14.3242	2.97635	258	4	4	4	4	59	1	1	1	1	88	23	55	23	23	294	75	29	29	29	258	4	4			59	1	1			88	23	55			294	75	29
FAM156B	1	0.000691	4.9e-05	14.3178	-5.0369	355	167	127	127	127	109	535	89	89	89	152	19	1	1	1	170	33	1	1	1	355	167	127			109	535	89			152	19	1			170	33	1
ZNF207	1	0.000697	4.94e-05	14.3055	2.82157	8	33	44	8	8	1	5	13	1	1	109	209	45	45	45	137	94	32	32	32	8	33	44			1	5	13			109	209	45			137	94	32
ZNF706	1	0.000706	5.01e-05	14.2848	-0.172311	116	1	1	1	1	253	1	1	1	1	217	1	1	1	1	100	1	1	1	1	116					253					217					100
STPG1	1	0.000708	5.02e-05	14.2807	-3.67042	167	69	526	69	69	146	10	801	10	10	3	30	163	3	3	1	1	207	1	1	167	69	526			146	10	801			3	30	163			1	1	207
SLC47A1	1	0.00071	5.04e-05	14.2751	-0.172333	109	1	1	1	1	244	1	1	1	1	155	1	1	1	1	156	1	1	1	1	109					244					155					156
C5orf54	1	0.000714	5.07e-05	14.2666	2.20473	41	159	371	41	41	39	1	223	1	1	256	199	422	199	199	398	192	536	192	192	41	159	371			39	1	223			256	199	422			398	192	536
ADRA1B	1	0.000724	5.15e-05	14.2452	3.82622	6	49	43	6	6	3	4	41	3	3	476	112	147	112	112	614	88	151	88	88	6	49	43			3	4	41			476	112	147			614	88	151
hsa-mir-126	1	0.000724	5.15e-05	14.2444	-2.45776	126	217	247	126	126	58	489	306	58	58	20	70	20	104	20	3	3	69	85	3	126	217	247	1		58	489	306	1		1	70	20	104		1	3	69	85
HBM	1	0.000724	5.15e-05	14.2443	-2.01372	688	59	42	42	42	316	13	49	13	13	147	27	5	5	5	300	1	49	1	1	688	59	42			316	13	49			147	27	5			300	1	49
UAP1	1	0.000732	5.22e-05	14.2261	4.98293	1	3	142	1	1	1	1	134	1	1	88	91	185	88	88	134	92	141	92	92	1	3	142			1	1	134			88	91	185			134	92	141
hsa-mir-4270	1	0.000737	5.26e-05	14.2159	-4.9264	81	206	50	50	50	70	228	75	70	70	1	104	1	1	1	1	371	1	1	1	81	206	50			70	228	75			1	104	1			1	371	1
OR1E1	1	0.000738	5.27e-05	14.2122	0.536425	85	1171	128	85	85	59	743	39	39	39	108	888	72	72	72	144	1211	219	144	144	85	1171	128			59	743	39			108	888	72			144	1211	219
GAL3ST3	1	0.000739	5.28e-05	14.2097	4.06736	2	565	85	2	2	2	282	1	1	1	103	1134	208	103	103	79	862	182	79	79	2	565	85			2	282	1			103	1134	208			79	862	182
dummyguide810	1	0.00074	5.28e-05	14.2081	-0.104076	241	1	1	1	1	142	1	1	1	1	171	1	1	1	1	247	1	1	1	1	241					142					171					247
SEZ6L2	1	0.000741	5.3e-05	14.2039	-1.79414	221	1051	105	105	105	271	1165	58	58	58	8	1101	23	8	8	55	696	40	40	40	221	1051	105			271	1165	58			8	1101	23			55	696	40
SPAG16	1	0.000748	5.35e-05	14.1896	1.17948	115	63	45	45	45	56	27	1	1	1	113	70	94	70	70	84	295	38	38	38	115	63	45			56	27	1			113	70	94			84	295	38
BAAT	1	0.000748	5.36e-05	14.1883	3.18695	1	7	11	1	1	1	1	130	1	1	76	6	189	6	6	18	71	33	18	18	1	7	11			1	1	130			76	6	189			18	71	33
TNN	1	0.000751	5.38e-05	14.1816	3.5579	7	6	166	6	6	9	1	183	1	1	27	246	317	27	27	119	156	224	119	119	7	6	166			9	1	183			27	246	317			119	156	224
GALC	1	0.000759	5.44e-05	14.1658	-1.51636	161	7	280	7	7	64	1	819	1	1	142	1	334	1	1	66	1	195	1	1	161	7	280			64	1	819			142	1	334			66	1	195
CCDC50	1	0.000759	5.45e-05	14.1626	-1.57209	192	347	166	166	166	49	464	142	49	49	72	407	46	46	46	11	433	19	11	11	192	347	166			49	464	142			72	407	46			11	433	19
DMXL1	1	0.000759	5.45e-05	14.1623	-4.38037	105	61	318	61	61	6	36	191	6	6	1	1	214	1	1	1	1	313	1	1	105	61	318			6	36	191			1	1	214			1	1	313
GYLTL1B	1	0.000759	5.46e-05	14.162	-1.79158	518	71	365	71	71	641	215	398	215	215	57	146	147	57	57	196	171	14	14	14	518	71	365			641	215	398			57	146	147			196	171	14
PIP4K2C	1	0.000762	5.48e-05	14.1563	-5.33515	172	141	274	141	141	179	150	403	150	150	220	2	5	2	2	144	2	1	1	1	172	141	274			179	150	403			220	2	5			144	2	1
hsa-mir-659	1	0.000762	5.48e-05	14.1558	4.5015	274	10	7	7	7	116	9	1	1	1	234	306	233	233	233	192	679	184	184	184	274	10	7			116	9	1			234	306	233			192	679	184
hsa-mir-548b	1	0.000762	5.48e-05	14.1549	-0.104031	168	1	1	1	1	41	1	1	1	1	83	1	1	1	1	142	1	1	1	1	168					41					83					142
PABPC1L2B	1	0.000762	5.49e-05	14.1529	1.07369	110	150	748	110	110	139	18	1202	18	18	252	146	989	146	146	287	258	1370	258	258	110	150	748			139	18	1202			252	146	989			287	258	1370
CLDND2	1	0.000762	5.49e-05	14.1524	2.74562	122	1	21	1	1	277	1	10	1	1	376	6	579	6	6	358	8	491	8	8	122	1	21			277	1	10			376	6	579			358	8	491
XAGE2	1	0.000772	5.57e-05	14.1331	-2.47821	10	283	29	10	10	8	196	3	3	3	1	261	2	1	1	1	229	1	1	1	10	283	29			8	196	3			1	261	2			1	229	1
hsa-mir-3126	1	0.000791	5.7e-05	14.0975	-4.73333	89	147	126	271	126	18	94	331	82	82	6	93	3	3	3	1	91	1	1	1	89	147	126	271		18	94	331	82		6	93	3	3		1	91	1	1
PRPS2	1	0.000796	5.75e-05	14.0863	1.63182	6	35	66	6	6	77	11	78	11	11	76	40	249	40	40	54	48	630	48	48	6	35	66			77	11	78			76	40	249			54	48	630
TMEM51	1	0.000799	5.77e-05	14.0807	-0.172778	409	1	1	1	1	78	1	1	1	1	287	1	1	1	1	105	1	1	1	1	409					78					287					105
hsa-mir-324	1	0.000799	5.78e-05	14.0795	-3.0693	35	150	179	35	35	2	69	249	2	2	1	89	61	1	1	1	63	63	1	1	35	150	179			2	69	249			1	89	61			1	63	63
PSMD1	1	0.000801	5.8e-05	14.0743	-0.172793	143	1	1	1	1	225	1	1	1	1	125	1	1	1	1	201	1	1	1	1	143					225					125					201
KIRREL2	1	0.000808	5.85e-05	14.0618	4.93281	100	3	75	3	3	51	1	1	1	1	99	474	237	99	99	292	367	343	292	292	100	3	75			51	1	1			99	474	237			292	367	343
CCDC86	1	0.00081	5.87e-05	14.0573	-2.00705	35	131	12	12	12	1	196	1	1	1	21	1	1	1	1	9	139	1	1	1	35	131	12			1	196	1			21	1	1			9	139	1
dummyguide188	1	0.000812	5.89e-05	14.0518	-0.172845	47	1	1	1	1	38	1	1	1	1	42	1	1	1	1	30	1	1	1	1	47					38					42					30
DLL4	1	0.000815	5.92e-05	14.045	1.87662	74	26	491	26	26	15	84	316	15	15	142	266	379	142	142	134	372	630	134	134	74	26	491			15	84	316			142	266	379			134	372	630
AKR1E2	1	0.000829	6.02e-05	14.0197	-1.60243	183	75	113	75	75	127	1	3	1	1	89	9	75	9	9	58	8	25	8	8	183	75	113			127	1	3			89	9	75			58	8	25
C10orf11	1	0.00083	6.03e-05	14.0178	0.384859	133	201	52	52	52	98	16	1	1	1	268	143	34	34	34	118	89	39	39	39	133	201	52			98	16	1			268	143	34			118	89	39
hsa-mir-301b	1	0.000834	6.06e-05	14.0092	1.99441	120	44	59	44	44	47	5	4	4	4	132	361	119	119	119	127	274	88	88	88	120	44	59			47	5	4			132	361	119			127	274	88
PSPC1	1	0.000836	6.09e-05	14.004	-3.80537	50	16	84	16	16	169	29	61	29	29	6	1	41	1	1	1	1	119	1	1	50	16	84			169	29	61			6	1	41			1	1	119
MLLT10	1	0.000836	6.09e-05	14.0037	2.13146	10	93	47	10	10	1	116	5	1	1	43	167	151	43	43	38	69	80	38	38	10	93	47			1	116	5			43	167	151			38	69	80
ADAMTS3	1	0.00084	6.12e-05	13.9962	-3.88225	36	232	414	36	36	15	75	617	15	15	3	2	330	2	2	1	1	402	1	1	36	232	414			15	75	617			3	2	330			1	1	402
TAS2R43	1	0.000849	6.19e-05	13.9799	-1.16681	45	111	64	45	45	1	339	94	1	1	4	54	52	4	4	23	46	46	23	23	45	111	64			1	339	94			4	54	52			23	46	46
CLDN6	1	0.000851	6.21e-05	13.9759	4.2586	19	4	1	1	1	6	2	1	1	1	9	239	51	9	9	30	382	94	30	30	19	4	1			6	2	1			9	239	51			30	382	94
HSPBP1	1	0.000856	6.25e-05	13.9659	4.81949	169	75	3	3	3	67	22	2	2	2	206	854	390	206	206	135	1079	553	135	135	169	75	3			67	22	2			206	854	390			135	1079	553
WISP1	1	0.000859	6.28e-05	13.9598	4.58326	5	392	72	5	5	1	328	41	1	1	233	643	340	233	233	290	708	701	290	290	5	392	72			1	328	41			233	643	340			290	708	701
TBC1D25	1	0.000861	6.29e-05	13.957	2.73283	36	15	69	15	15	94	1	137	1	1	368	77	133	77	77	597	173	113	113	113	36	15	69			94	1	137			368	77	133			597	173	113
SSBP1	1	0.000873	6.38e-05	13.9352	2.34597	748	2	125	2	2	441	1	4	1	1	1328	14	181	14	14	1435	18	31	18	18	748	2	125			441	1	4			1328	14	181			1435	18	31
SYNDIG1L	1	0.000875	6.4e-05	13.9314	-3.4398	46	83	79	46	46	1	85	129	1	1	1	17	41	1	1	1	2	172	1	1	46	83	79			1	85	129			1	17	41			1	2	172
PQLC2	1	0.000875	6.4e-05	13.9309	3.1743	217	36	9	9	9	2	52	1	1	1	227	207	98	98	98	124	160	141	124	124	217	36	9			2	52	1			227	207	98			124	160	141
PCDHB16	1	0.000879	6.44e-05	13.9229	-3.82613	45	51	51	45	45	44	52	1	1	1	60	2	1	1	1	34	1	1	1	1	45	51	51			44	52	1			60	2	1			34	1	1
FOS	1	0.000899	6.59e-05	13.89	-4.65088	69	93	219	69	69	300	50	11	11	11	2	1	176	1	1	4	1	47	1	1	69	93	219			300	50	11			2	1	176			4	1	47
TOX4	1	0.000907	6.65e-05	13.8759	3.23557	11	152	6	6	6	5	76	1	1	1	40	189	68	40	40	71	142	231	71	71	11	152	6			5	76	1			40	189	68			71	142	231
SCLT1	1	0.000921	6.76e-05	13.8519	-5.28037	94	329	66	66	66	260	569	167	167	167	91	17	1	1	1	270	11	1	1	1	94	329	66			260	569	167			91	17	1			270	11	1
LIN28A	1	0.000928	6.82e-05	13.8408	-2.12279	229	8	119	8	8	477	1	17	1	1	293	1	10	1	1	360	1	1	1	1	229	8	119			477	1	17			293	1	10			360	1	1
ZSWIM1	1	0.000929	6.83e-05	13.8386	3.69118	217	9	338	9	9	168	1	45	1	1	405	50	769	50	50	379	349	859	349	349	217	9	338			168	1	45			405	50	769			379	349	859
C1QC	1	0.000929	6.83e-05	13.8378	-4.31041	285	28	127	28	28	176	85	84	84	84	42	1	108	1	1	22	1	29	1	1	285	28	127			176	85	84			42	1	108			22	1	29
NFU1	1	0.000933	6.87e-05	13.8303	-3.20809	95	42	359	42	42	215	2	247	2	2	40	1	168	1	1	84	1	166	1	1	95	42	359			215	2	247			40	1	168			84	1	166
PPARGC1B	1	0.000935	6.89e-05	13.8259	1.6967	44	110	14	14	14	144	9	30	9	9	158	249	61	61	61	71	71	158	71	71	44	110	14			144	9	30			158	249	61			71	71	158
ADAM29	1	0.000937	6.91e-05	13.8216	-4.76934	362	77	360	77	77	126	46	184	46	46	3	71	3	3	3	1	38	3	1	1	362	77	360			126	46	184			3	71	3			1	38	3
DTX4	1	0.000939	6.92e-05	13.8185	-3.01088	226	163	35	35	35	257	412	1	1	1	131	215	1	1	1	32	168	1	1	1	226	163	35			257	412	1			131	215	1			32	168	1
NAGPA	1	0.000942	6.95e-05	13.812	-3.93775	483	763	130	130	130	673	894	285	285	285	261	8	27	8	8	241	9	89	9	9	483	763	130			673	894	285			261	8	27			241	9	89
NR2F1	1	0.000945	6.98e-05	13.8067	2.86357	17	126	85	17	17	1	65	49	1	1	255	233	163	163	163	127	296	102	102	102	17	126	85			1	65	49			255	233	163			127	296	102
WDR67	1	0.000949	7.01e-05	13.7997	1.96403	28	32	108	28	28	1	87	16	1	1	54	25	280	25	25	209	125	300	125	125	28	32	108			1	87	16			54	25	280			209	125	300
MICALL1	1	0.00095	7.02e-05	13.7978	-4.26535	116	37	206	37	37	67	36	395	36	36	65	1	14	1	1	141	1	1	1	1	116	37	206			67	36	395			65	1	14			141	1	1
PRDX5	1	0.000964	7.14e-05	13.7744	3.44943	90	8	55	8	8	90	1	43	1	1	367	225	75	75	75	325	201	139	139	139	90	8	55			90	1	43			367	225	75			325	201	139
EIF4A2	1	0.000964	7.14e-05	13.774	-3.62904	345	551	85	85	85	305	727	23	23	23	208	45	3	3	3	484	65	1	1	1	345	551	85			305	727	23			208	45	3			484	65	1
BCL3	1	0.000971	7.19e-05	13.7635	4.28415	142	3	48	3	3	11	2	79	2	2	160	174	310	160	160	273	194	201	194	194	142	3	48			11	2	79			160	174	310			273	194	201
XG	1	0.000974	7.22e-05	13.7578	0.57052	161	145	201	145	145	16	102	187	16	16	119	267	139	119	119	160	205	301	160	160	161	145	201			16	102	187			119	267	139			160	205	301
FBN2	1	0.000976	7.24e-05	13.7541	-3.72251	158	59	99	59	59	105	2	226	2	2	2	16	50	2	2	1	11	32	1	1	158	59	99			105	2	226			2	16	50			1	11	32
KRTAP10-7	1	0.000979	7.27e-05	13.7482	3.89545	77	17	1	1	1	67	8	4	4	4	165	42	284	42	42	182	99	340	99	99	77	17	1			67	8	4			165	42	284			182	99	340
SERPINA10	1	0.000982	7.3e-05	13.7426	4.38386	202	1	2	1	1	119	3	1	1	1	164	163	33	33	33	191	142	65	65	65	202	1	2			119	3	1			164	163	33			191	142	65
hsa-mir-580	1	0.000983	7.3e-05	13.7413	1.87536	2	160	78	153	78	44	44	279	55	44	185	588	185	273	185	274	842	391	274	274	2	160	78	153		1	44	279	55		1	588	185	273		1	842	391	274
GPRIN3	1	0.000983	7.31e-05	13.7406	5.22027	190	1	99	1	1	109	1	34	1	1	791	396	141	141	141	767	144	363	144	144	190	1	99			109	1	34			791	396	141			767	144	363
S100A11	1	0.00100105	7.45e-05	13.7127	-4.70656	121	169	320	121	121	65	276	72	65	65	1	136	75	1	1	1	12	30	1	1	121	169	320			65	276	72			1	136	75			1	12	30
FBXO6	1	0.00100823	7.51e-05	13.7015	3.2179	11	20	254	11	11	24	1	158	1	1	630	8	251	8	8	470	202	239	202	202	11	20	254			24	1	158			630	8	251			470	202	239
IRF5	1	0.00101032	7.53e-05	13.6976	-0.951616	88	290	21	21	21	68	668	1	1	1	108	360	8	8	8	54	201	1	1	1	88	290	21			68	668	1			108	360	8			54	201	1
MET	1	0.00101497	7.57e-05	13.69	4.88876	3	1	321	1	1	1	1	114	1	1	121	135	247	121	121	25	137	243	25	25	3	1	321			1	1	114			121	135	247			25	137	243
CD300LG	1	0.00101721	7.59e-05	13.6855	-0.496695	16	279	265	16	16	22	129	675	22	22	5	236	342	5	5	22	163	541	22	22	16	279	265			22	129	675			5	236	342			22	163	541
OSBPL11	1	0.00101721	7.59e-05	13.685	4.52935	1	66	14	1	1	1	86	11	1	1	91	135	50	50	50	177	244	101	101	101	1	66	14			1	86	11			91	135	50			177	244	101
CD300C	1	0.00102214	7.63e-05	13.6771	-0.208511	322	34	1	1	1	491	239	1	1	1	492	108	1	1	1	243	130	1	1	1	322	34				491	239				492	108				243	130
CRHBP	1	0.00102352	7.65e-05	13.6742	-4.42268	77	158	184	77	77	145	61	189	61	61	9	2	199	2	2	1	1	185	1	1	77	158	184			145	61	189			9	2	199			1	1	185
ATG16L1	1	0.00102984	7.71e-05	13.6638	-0.173776	387	1	1	1	1	126	1	1	1	1	217	1	1	1	1	211	1	1	1	1	387					126					217					211
KDELC1	1	0.00102984	7.71e-05	13.6635	1.21612	196	367	4	4	4	389	575	1	1	1	661	425	1	1	1	947	639	16	16	16	196	367	4			389	575	1			661	425	1			947	639	16
hsa-mir-4273	1	0.00103306	7.74e-05	13.6581	-5.4605	329	700	314	314	314	16	538	771	16	16	1	457	22	1	1	1	565	30	1	1	329	700	314			16	538	771			1	457	22			1	565	30
EFNA1	1	0.0010355	7.76e-05	13.6537	0.85621	127	48	250	48	48	33	139	165	33	33	79	200	309	79	79	111	346	368	111	111	127	48	250			33	139	165			79	200	309			111	346	368
ACBD7	1	0.0010361	7.77e-05	13.6517	1.63247	127	243	3	3	3	61	102	1	1	1	288	132	17	17	17	346	253	1	1	1	127	243	3			61	102	1			288	132	17			346	253	1
MEA1	1	0.0010361	7.77e-05	13.6511	-2.61122	10	42	18	10	10	1	24	33	1	1	1	16	1	1	1	1	30	1	1	1	10	42	18			1	24	33			1	16	1			1	30	1
SLC22A16	1	0.00104266	7.83e-05	13.6398	-4.88688	55	47	417	47	47	252	51	260	51	51	184	1	4	1	1	148	1	1	1	1	55	47	417			252	51	260			184	1	4			148	1	1
hsa-mir-6793	1	0.00104266	7.84e-05	13.6396	-4.04173	13	210	84	28	28	12	388	31	12	12	1	4	68	1	1	1	1	9	1	1	13	210	84	28		1	388	31	12		1	4	68	1		1	1	9	1
SERPINA6	1	0.00104266	7.84e-05	13.6384	-2.67303	45	16	491	16	16	32	7	1161	7	7	45	1	187	1	1	29	1	176	1	1	45	16	491			32	7	1161			45	1	187			29	1	176
hsa-mir-1292	1	0.00104266	7.85e-05	13.6365	3.59091	8	48	41	8	8	1	64	3	1	1	320	106	127	106	106	289	68	240	68	68	8	48	41			1	64	3			320	106	127			289	68	240
VWF	1	0.00104266	7.85e-05	13.6363	3.28551	63	52	10	10	10	87	21	2	2	2	162	46	465	46	46	398	141	240	141	141	63	52	10			87	21	2			162	46	465			398	141	240
CALML3	1	0.00104266	7.86e-05	13.6358	3.38944	2	72	15	2	2	1	1	1	1	1	41	67	229	41	41	28	5	197	5	5	2	72	15			1	1	1			41	67	229			28	5	197
AGO3	1	0.00104266	7.86e-05	13.6355	2.88378	161	149	11	11	11	133	23	1	1	1	325	166	78	78	78	536	151	136	136	136	161	149	11			133	23	1			325	166	78			536	151	136
MYBPC3	1	0.00104952	7.91e-05	13.6252	-0.944098	74	2	46	2	2	41	4	1	1	1	2	1	34	1	1	55	1	1	1	1	74	2	46			41	4	1			2	1	34			55	1	1
NKX2-2	1	0.00105448	7.96e-05	13.6175	-4.10213	98	61	154	61	61	26	55	134	26	26	1	17	76	1	1	1	1	126	1	1	98	61	154			26	55	134			1	17	76			1	1	126
dummyguide395	1	0.00105674	7.98e-05	13.6134	-0.1739	235	1	1	1	1	116	1	1	1	1	167	1	1	1	1	126	1	1	1	1	235					116					167					126
PRKCE	1	0.0010629	8.03e-05	13.6041	-5.37445	236	215	80	80	80	225	185	87	87	87	2	213	1	1	1	1	236	1	1	1	236	215	80			225	185	87			2	213	1			1	236	1
CTF1	1	0.00106596	8.06e-05	13.5991	-5.09711	60	101	121	60	60	188	362	191	188	188	81	3	3	3	3	213	1	1	1	1	60	101	121			188	362	191			81	3	3			213	1	1
PTPN6	1	0.00107063	8.1e-05	13.5919	1.34867	28	165	438	28	28	22	19	558	19	19	53	190	547	53	53	144	172	727	144	144	28	165	438			22	19	558			53	190	547			144	172	727
CST9	1	0.00109496	8.29e-05	13.5585	-4.24565	591	704	101	101	101	471	801	20	20	20	187	168	1	1	1	314	247	1	1	1	591	704	101			471	801	20			187	168	1			314	247	1
hsa-mir-4667	1	0.00109585	8.3e-05	13.5565	-4.60079	184	516	274	184	184	267	939	234	234	234	4	257	34	4	4	1	314	112	1	1	184	516	274			267	939	234			4	257	34			1	314	112
hsa-mir-3655	1	0.00109933	8.33e-05	13.551	-3.82201	300	56	70	56	56	21	25	269	21	21	65	1	67	1	1	17	1	132	1	1	300	56	70			21	25	269			65	1	67			17	1	132
ARHGEF2	1	0.00110353	8.37e-05	13.5446	-2.28548	4	116	30	4	4	11	29	215	11	11	1	75	16	1	1	1	70	50	1	1	4	116	30			11	29	215			1	75	16			1	70	50
OSBPL10	1	0.0011053	8.39e-05	13.5413	1.71582	2	485	31	2	2	1	449	1	1	1	4	776	134	4	4	6	662	182	6	6	2	485	31			1	449	1			4	776	134			6	662	182
CYP11B1	1	0.00110684	8.4e-05	13.5384	-2.90388	404	29	517	29	29	323	3	364	3	3	89	1	359	1	1	143	1	297	1	1	404	29	517			323	3	364			89	1	359			143	1	297
GOLGA2	1	0.00111174	8.45e-05	13.5299	2.47447	40	49	53	40	40	3	32	7	3	3	364	782	63	63	63	278	763	76	76	76	40	49	53			3	32	7			364	782	63			278	763	76
LHFPL3	1	0.00111174	8.46e-05	13.5295	1.93625	48	7	24	7	7	91	75	7	7	7	217	104	100	100	100	191	1	71	1	1	48	7	24			91	75	7			217	104	100			191	1	71
ACOX1	1	0.00111174	8.46e-05	13.5293	-0.174111	212	1	1	1	1	77	1	1	1	1	139	1	1	1	1	100	1	1	1	1	212					77					139					100
ACACA	1	0.00112353	8.55e-05	13.5131	-2.8704	170	21	293	21	21	547	7	481	7	7	65	1	317	1	1	78	1	464	1	1	170	21	293			547	7	481			65	1	317			78	1	464
ULK2	1	0.00112353	8.56e-05	13.5123	-2.60401	103	41	90	41	41	3	45	149	3	3	5	25	8	5	5	1	64	26	1	1	103	41	90			3	45	149			5	25	8			1	64	26
ARHGEF10L	1	0.00112411	8.57e-05	13.5107	-3.99828	226	794	75	75	75	17	466	122	17	17	124	82	2	2	2	85	26	1	1	1	226	794	75			17	466	122			124	82	2			85	26	1
dummyguide940	1	0.00112821	8.6e-05	13.5045	-0.174173	219	1	1	1	1	295	1	1	1	1	113	1	1	1	1	347	1	1	1	1	219					295					113					347
NEUROG2	1	0.00113505	8.66e-05	13.4949	-0.103462	106	1	1	1	1	67	1	1	1	1	130	1	1	1	1	52	1	1	1	1	106					67					130					52
DUSP18	1	0.00113505	8.67e-05	13.494	1.47117	63	92	26	26	26	42	4	39	4	4	388	71	57	57	57	320	113	43	43	43	63	92	26			42	4	39			388	71	57			320	113	43
SLC17A8	1	0.00113711	8.69e-05	13.4905	-1.17422	262	142	114	114	114	153	573	494	153	153	105	99	204	99	99	35	118	428	35	35	262	142	114			153	573	494			105	99	204			35	118	428
MYL12A	1	0.00114011	8.72e-05	13.4858	-0.174221	14	1	1	1	1	5	1	1	1	1	14	1	1	1	1	1	1	1	1	1	14					5					14					1
ERBB2IP	1	0.00115276	8.82e-05	13.4689	4.71997	245	2	88	2	2	90	1	34	1	1	767	120	169	120	120	1182	400	139	139	139	245	2	88			90	1	34			767	120	169			1182	400	139
PRG3	1	0.00115656	8.86e-05	13.4631	-0.913444	93	45	553	45	45	135	142	309	135	135	26	119	202	26	26	151	50	331	50	50	93	45	553			135	142	309			26	119	202			151	50	331
STC1	1	0.00115656	8.86e-05	13.4624	-2.88168	26	282	410	26	26	6	15	149	6	6	1	68	175	1	1	1	65	130	1	1	26	282	410			6	15	149			1	68	175			1	65	130
C4orf45	1	0.00116222	8.91e-05	13.4545	-4.84158	262	569	125	125	125	493	664	74	74	74	290	71	1	1	1	224	69	1	1	1	262	569	125			493	664	74			290	71	1			224	69	1
MOV10L1	1	0.00116941	8.97e-05	13.4447	2.98681	12	117	68	12	12	1	47	141	1	1	147	160	238	147	147	105	260	229	105	105	12	117	68			1	47	141			147	160	238			105	260	229
RBM22	1	0.00117008	8.98e-05	13.4429	-0.17433	6	1	1	1	1	24	1	1	1	1	24	1	1	1	1	1	1	1	1	1	6					24					24					1
GRPEL1	1	0.0011807	9.07e-05	13.429	-0.174365	130	1	1	1	1	162	1	1	1	1	103	1	1	1	1	152	1	1	1	1	130					162					103					152
FOXL2	1	0.00118418	9.1e-05	13.4238	3.76707	88	77	5	5	5	298	5	1	1	1	433	152	102	102	102	519	131	212	131	131	88	77	5			298	5	1			433	152	102			519	131	212
BOD1L1	1	0.00118771	9.13e-05	13.4187	-3.68552	102	52	873	52	52	52	3	601	3	3	120	1	41	1	1	42	1	66	1	1	102	52	873			52	3	601			120	1	41			42	1	66
TNNT2	1	0.00118787	9.14e-05	13.4176	-5.73423	194	563	188	188	188	85	530	118	85	85	113	5	1	1	1	220	4	1	1	1	194	563	188			85	530	118			113	5	1			220	4	1
KRTAP10-3	1	0.00118899	9.15e-05	13.4153	-3.76484	46	195	8	8	8	42	27	35	27	27	1	133	1	1	1	1	92	1	1	1	46	195	8			42	27	35			1	133	1			1	92	1
IL11RA	1	0.00119025	9.17e-05	13.4129	-4.90002	128	102	224	102	102	292	1	21	1	1	2	1	90	1	1	1	1	166	1	1	128	102	224			292	1	21			2	1	90			1	1	166
CC2D1A	1	0.0012004	9.25e-05	13.3997	-0.220534	67	254	1	1	1	135	213	1	1	1	100	153	1	1	1	70	260	1	1	1	67	254				135	213				100	153				70	260
FUT6	1	0.00120058	9.26e-05	13.3986	-2.20155	1041	7	510	7	7	365	1	192	1	1	54	1	145	1	1	28	1	351	1	1	1041	7	510			365	1	192			54	1	145			28	1	351
LCE5A	1	0.00121638	9.39e-05	13.3789	3.58073	21	9	21	9	9	24	1	33	1	1	34	514	97	34	34	100	700	230	100	100	21	9	21			24	1	33			34	514	97			100	700	230
VSIG8	1	0.0012292	9.49e-05	13.3629	-1.62062	77	8	71	8	8	83	1	20	1	1	37	1	13	1	1	127	1	29	1	1	77	8	71			83	1	20			37	1	13			127	1	29
ITGB1BP2	1	0.00123832	9.57e-05	13.3513	-3.90889	85	237	437	85	85	4	324	409	4	4	1	47	192	1	1	1	129	247	1	1	85	237	437			4	324	409			1	47	192			1	129	247
FAM73A	1	0.00124528	9.63e-05	13.3423	-4.45677	100	312	217	100	100	41	313	72	41	41	1	34	119	1	1	1	61	67	1	1	100	312	217			41	313	72			1	34	119			1	61	67
BACE2	1	0.0012658	9.79e-05	13.3178	2.06744	53	339	96	53	53	2	172	122	2	2	234	382	244	234	234	290	584	158	158	158	53	339	96			2	172	122			234	382	244			290	584	158
TMEM52B	1	0.0012658	9.8e-05	13.317	1.82914	30	58	24	24	24	1	24	27	1	1	54	407	182	54	54	1	238	284	1	1	30	58	24			1	24	27			54	407	182			1	238	284
CD96	1	0.00128709	9.97e-05	13.292	5.12432	207	3	132	3	3	39	4	1	1	1	527	909	275	275	275	360	677	290	290	290	207	3	132			39	4	1			527	909	275			360	677	290
MYH8	1	0.00129781	0.000101	13.2792	2.07245	8	22	136	8	8	1	3	96	1	1	7	231	172	7	7	25	235	378	25	25	8	22	136			1	3	96			7	231	172			25	235	378
CCL25	1	0.00130115	0.000101	13.2746	4.21631	3	73	47	3	3	1	26	44	1	1	341	93	304	93	93	402	262	43	43	43	3	73	47			1	26	44			341	93	304			402	262	43
OXSR1	1	0.00130541	0.000101	13.269	-3.08574	708	444	20	20	20	736	561	5	5	5	46	453	1	1	1	33	716	1	1	1	708	444	20			736	561	5			46	453	1			33	716	1
GCNT1	1	0.00131507	0.000102	13.2574	4.79285	134	55	1	1	1	7	3	1	1	1	43	679	100	43	43	129	524	178	129	129	134	55	1			7	3	1			43	679	100			129	524	178
VKORC1	1	0.00131665	0.000102	13.2548	4.65819	1	4	443	1	1	1	1	211	1	1	58	49	157	49	49	106	115	551	106	106	1	4	443			1	1	211			58	49	157			106	115	551
EIF4E1B	1	0.00133399	0.000104	13.2351	1.13915	411	100	75	75	75	207	229	76	76	76	384	371	176	176	176	309	331	348	309	309	411	100	75			207	229	76			384	371	176			309	331	348
DENND2D	1	0.00134547	0.000105	13.2218	2.65785	568	32	51	32	32	390	3	1	1	1	705	538	166	166	166	920	549	67	67	67	568	32	51			390	3	1			705	538	166			920	549	67
LRRIQ4	1	0.00135023	0.000105	13.2158	0.402569	220	263	12	12	12	310	362	1	1	1	160	474	16	16	16	474	678	1	1	1	220	263	12			310	362	1			160	474	16			474	678	1
SELV	1	0.00135057	0.000105	13.2141	-1.33733	6	75	129	6	6	1	128	121	1	1	1	46	103	1	1	1	85	131	1	1	6	75	129			1	128	121			1	46	103			1	85	131
LPCAT1	1	0.00135057	0.000105	13.2137	-4.45374	91	632	130	91	91	2	901	14	2	2	49	30	1	1	1	52	26	1	1	1	91	632	130			2	901	14			49	30	1			52	26	1
HSD3B2	1	0.00135413	0.000106	13.209	3.80353	57	235	7	7	7	37	195	2	2	2	120	630	317	120	120	184	569	366	184	184	57	235	7			37	195	2			120	630	317			184	569	366
hsa-mir-4723	1	0.00136017	0.000106	13.2017	-4.49459	113	392	293	113	113	80	121	278	80	80	2	204	27	2	2	1	301	9	1	1	113	392	293			80	121	278			2	204	27			1	301	9
C2orf42	1	0.00136118	0.000106	13.1998	3.18818	214	1	115	1	1	341	1	6	1	1	292	40	507	40	40	365	1	431	1	1	214	1	115			341	1	6			292	40	507			365	1	431
ANAPC7	1	0.00137248	0.000107	13.1869	2.9497	48	27	10	10	10	1	5	1	1	1	61	82	285	61	61	106	17	367	17	17	48	27	10			1	5	1			61	82	285			106	17	367
ITM2B	1	0.0013744	0.000107	13.1836	4.20228	4	239	2	2	2	1	330	9	1	1	399	574	12	12	12	332	424	101	101	101	4	239	2			1	330	9			399	574	12			332	424	101
CLPP	1	0.0013744	0.000108	13.1832	4.19505	3	17	108	3	3	1	1	76	1	1	132	260	100	100	100	112	84	99	84	84	3	17	108			1	1	76			132	260	100			112	84	99
PI4KA	1	0.00139155	0.000109	13.1644	2.8295	18	236	54	18	18	2	158	17	2	2	136	248	223	136	136	247	238	145	145	145	18	236	54			2	158	17			136	248	223			247	238	145
KIAA0020	1	0.00139649	0.000109	13.1569	2.01764	21	12	5	5	5	1	5	1	1	1	40	142	9	9	9	52	159	7	7	7	21	12	5			1	5	1			40	142	9			52	159	7
TPGS1	1	0.00139649	0.00011	13.1568	3.87263	1	35	120	1	1	1	4	28	1	1	108	225	67	67	67	9	17	163	9	9	1	35	120			1	4	28			108	225	67			9	17	163
ALDOC	1	0.00139649	0.00011	13.1566	0.902962	82	51	92	51	51	181	11	97	11	11	252	75	339	75	75	373	18	359	18	18	82	51	92			181	11	97			252	75	339			373	18	359
hsa-mir-4681	1	0.00140377	0.00011	13.1483	1.95911	127	63	92	18	63	42	68	2	2	2	111	293	213	111	111	114	224	329	114	114	127	63	92	18		42	68	2	1		111	293	213	1		114	224	329	1
TM4SF1	1	0.00140509	0.00011	13.1457	-4.51999	252	120	111	111	111	43	501	391	43	43	46	41	2	2	2	18	249	1	1	1	252	120	111			43	501	391			46	41	2			18	249	1
SGPP2	1	0.00140509	0.00011	13.1452	-4.30331	68	572	741	68	68	116	1202	557	116	116	2	117	530	2	2	1	216	294	1	1	68	572	741			116	1202	557			2	117	530			1	216	294
ANGPTL1	1	0.00142862	0.000112	13.1203	-2.35656	18	313	109	18	18	1	321	179	1	1	1	134	61	1	1	1	107	199	1	1	18	313	109			1	321	179			1	134	61			1	107	199
LMO4	1	0.00143446	0.000113	13.1136	-3.366	26	248	117	26	26	146	518	2	2	2	20	333	1	1	1	15	191	1	1	1	26	248	117			146	518	2			20	333	1			15	191	1
SSMEM1	1	0.00143937	0.000113	13.1078	-2.76235	18	1672	415	18	18	1	1176	682	1	1	1	64	740	1	1	1	141	509	1	1	18	1672	415			1	1176	682			1	64	740			1	141	509
ZFP14	1	0.00144475	0.000114	13.1015	-4.4089	48	7	84	7	7	425	122	313	122	122	74	1	95	1	1	7	1	175	1	1	48	7	84			425	122	313			74	1	95			7	1	175
hsa-mir-3119-2	1	0.00147878	0.000117	13.067	-4.40286	236	387	692	13	236	329	448	931	55	329	3	162	21	3	3	5	554	13	5	5	236	387	692	13		329	448	931	55		3	162	21	1		1	554	13	5
DIRAS2	1	0.0014966	0.000118	13.0489	2.4423	36	37	99	36	36	3	1	72	1	1	584	24	813	24	24	456	90	691	90	90	36	37	99			3	1	72			584	24	813			456	90	691
GTPBP3	1	0.00152366	0.00012	13.0222	-0.933722	3	28	4	3	3	1	137	1	1	1	1	58	1	1	1	1	135	1	1	1	3	28	4			1	137	1			1	58	1			1	135	1
RHOQ	1	0.00152418	0.00012	13.0203	-0.103027	127	1	1	1	1	111	1	1	1	1	201	1	1	1	1	49	1	1	1	1	127					111					201					49
FCGR3A	1	0.00152418	0.00012	13.0199	2.81461	17	22	10	10	10	137	73	1	1	1	48	191	93	48	48	220	131	123	123	123	17	22	10			137	73	1			48	191	93			220	131	123
ASB15	1	0.00152885	0.000121	13.0146	-1.68365	350	56	441	56	56	550	1	462	1	1	429	10	100	10	10	454	1	349	1	1	350	56	441			550	1	462			429	10	100			454	1	349
IGSF22	1	0.0015334	0.000121	13.0095	-2.43664	744	18	33	18	18	589	6	1	1	1	345	1	9	1	1	164	1	18	1	1	744	18	33			589	6	1			345	1	9			164	1	18
LPPR2	1	0.0015416	0.000122	13.0009	-3.91436	41	34	358	34	34	42	75	457	42	42	20	1	204	1	1	8	1	181	1	1	41	34	358			42	75	457			20	1	204			8	1	181
GAA	1	0.0015426	0.000122	12.9991	3.05554	5	136	221	5	5	1	18	182	1	1	81	198	491	81	81	46	174	384	46	46	5	136	221			1	18	182			81	198	491			46	174	384
ACTRT1	1	0.00154426	0.000122	12.9967	3.44402	49	302	10	10	10	13	351	6	6	6	116	443	701	116	116	181	872	431	181	181	49	302	10			13	351	6			116	443	701			181	872	431
OPHN1	1	0.00155428	0.000123	12.9865	-5.48904	464	128	76	76	76	515	119	144	119	119	5	115	1	1	1	2	205	1	1	1	464	128	76			515	119	144			5	115	1			2	205	1
CXXC5	1	0.00155875	0.000124	12.9815	3.26074	11	18	82	11	11	1	1	207	1	1	187	92	167	92	92	177	115	155	115	115	11	18	82			1	1	207			187	92	167			177	115	155
CNNM3	1	0.00157346	0.000125	12.967	3.1257	11	65	714	11	11	1	77	226	1	1	123	213	874	123	123	146	351	574	146	146	11	65	714			1	77	226			123	213	874			146	351	574
hsa-mir-1275	1	0.00157954	0.000125	12.9606	-5.03626	505	28	116	24	28	588	198	87	87	87	12	1	178	1	1	2	1	61	1	1	505	28	116	24		588	198	87	1		12	1	178	1		2	1	61	1
MOXD1	1	0.00158902	0.000126	12.9511	-4.10374	459	300	106	106	106	766	193	5	5	5	177	73	1	1	1	297	130	1	1	1	459	300	106			766	193	5			177	73	1			297	130	1
INVS	1	0.00158953	0.000126	12.9494	2.71215	2	38	271	2	2	1	21	223	1	1	1	111	349	1	1	42	299	173	42	42	2	38	271			1	21	223			1	111	349			42	299	173
SPRYD4	1	0.00158953	0.000126	12.9489	-2.35245	306	4	16	4	4	611	1	1	1	1	40	1	1	1	1	6	1	1	1	1	306	4	16			611	1	1			40	1	1			6	1	1
PARD6A	1	0.00159734	0.000127	12.941	-3.91902	109	198	303	109	109	111	398	532	111	111	4	184	95	4	4	1	238	89	1	1	109	198	303			111	398	532			4	184	95			1	238	89
SYCP2	1	0.00161505	0.000129	12.9242	-3.01594	136	176	37	37	37	95	360	1	1	1	16	79	1	1	1	104	221	1	1	1	136	176	37			95	360	1			16	79	1			104	221	1
PIH1D2	1	0.00161512	0.000129	12.9233	1.89456	418	10	17	10	10	27	112	1	1	1	868	47	47	47	47	677	105	31	31	31	418	10	17			27	112	1			868	47	47			677	105	31
TMED7-TICAM2	1	0.00161691	0.000129	12.9208	4.53887	163	2	99	2	2	160	1	15	1	1	178	101	394	101	101	465	180	338	180	180	163	2	99			160	1	15			178	101	394			465	180	338
CAPS	1	0.00163331	0.00013	12.9049	-3.0454	18	263	73	18	18	9	402	32	9	9	1	28	102	1	1	1	25	16	1	1	18	263	73			9	402	32			1	28	102			1	25	16
COLGALT1	1	0.00163331	0.00013	12.9045	2.7952	24	170	8	8	8	1	190	1	1	1	76	196	58	58	58	167	169	59	59	59	24	170	8			1	190	1			76	196	58			167	169	59
ZBP1	1	0.00164322	0.000131	12.8949	-2.82546	30	67	360	30	30	1	3	280	1	1	1	11	182	1	1	1	39	55	1	1	30	67	360			1	3	280			1	11	182			1	39	55
OST4	1	0.0016505	0.000132	12.8877	4.56721	2	4	403	2	2	1	1	909	1	1	120	100	537	100	100	94	90	780	90	90	2	4	403			1	1	909			120	100	537			94	90	780
SGK2	1	0.00165766	0.000133	12.8806	-4.79569	97	1006	353	97	97	102	430	704	102	102	1	70	320	1	1	1	139	378	1	1	97	1006	353			102	430	704			1	70	320			1	139	378
hsa-mir-762	1	0.00166134	0.000133	12.8765	-5.19086	472	219	96	96	96	390	391	135	135	135	19	378	1	1	1	10	302	1	1	1	472	219	96			390	391	135			19	378	1			10	302	1
CCDC150	1	0.00166537	0.000133	12.8722	2.07231	28	43	447	28	28	58	1	513	1	1	89	225	862	89	89	75	385	1212	75	75	28	43	447			58	1	513			89	225	862			75	385	1212
ARL13A	1	0.00167709	0.000134	12.8612	-4.16182	568	101	181	101	101	643	50	438	50	50	41	2	227	2	2	82	1	401	1	1	568	101	181			643	50	438			41	2	227			82	1	401
FRMD4A	1	0.00168665	0.000135	12.8521	1.45948	75	29	134	29	29	22	1	118	1	1	164	16	112	16	16	233	99	153	99	99	75	29	134			22	1	118			164	16	112			233	99	153
CCL21	1	0.00168669	0.000135	12.8512	1.55287	23	26	52	23	23	1	96	16	1	1	51	106	155	51	51	78	27	146	27	27	23	26	52			1	96	16			51	106	155			78	27	146
IQUB	1	0.00169742	0.000136	12.8412	-3.19095	40	6	71	6	6	1	1	40	1	1	1	1	1	1	1	1	1	1	1	1	40	6	71			1	1	40			1	1	1			1	1	1
SCNN1D	1	0.00169963	0.000137	12.8385	5.12251	300	3	10	3	3	71	3	1	1	1	214	262	651	214	214	123	146	1015	123	123	300	3	10			71	3	1			214	262	651			123	146	1015
WWP2	1	0.00170065	0.000137	12.8368	-3.93271	74	55	769	55	55	259	24	867	24	24	130	1	42	1	1	217	1	145	1	1	74	55	769			259	24	867			130	1	42			217	1	145
DHTKD1	1	0.00170662	0.000137	12.8308	3.31114	5	77	154	5	5	2	90	328	2	2	70	512	321	70	70	118	428	348	118	118	5	77	154			2	90	328			70	512	321			118	428	348
FAHD2B	1	0.00170662	0.000137	12.83	-0.166084	142	583	1	1	1	52	771	1	1	1	93	756	1	1	1	69	626	1	1	1	142	583				52	771				93	756				69	626
RAD23B	1	0.00172028	0.000139	12.8177	3.142	42	5	76	5	5	7	1	35	1	1	64	99	208	64	64	13	207	337	13	13	42	5	76			7	1	35			64	99	208			13	207	337
SNX13	1	0.00173818	0.00014	12.8019	-4.79083	383	313	106	106	106	244	269	104	104	104	82	71	1	1	1	156	103	1	1	1	383	313	106			244	269	104			82	71	1			156	103	1
MAGOH	1	0.00174637	0.000141	12.7942	-4.53213	53	16	74	16	16	148	370	246	148	148	58	6	2	2	2	134	31	1	1	1	53	16	74			148	370	246			58	6	2			134	31	1
C2CD4C	1	0.00175338	0.000141	12.7876	4.34957	1	786	18	1	1	1	1767	13	1	1	25	1058	342	25	25	111	1857	209	111	111	1	786	18			1	1767	13			25	1058	342			111	1857	209
XAF1	1	0.00175793	0.000142	12.783	-3.74396	123	21	225	21	21	125	1	47	1	1	35	1	1	1	1	105	1	1	1	1	123	21	225			125	1	47			35	1	1			105	1	1
NEUROG3	1	0.00176071	0.000142	12.7799	1.27025	228	447	61	61	61	130	296	48	48	48	419	381	163	163	163	864	390	191	191	191	228	447	61			130	296	48			419	381	163			864	390	191
CCRL1	1	0.00176822	0.000143	12.7729	-1.14963	366	59	54	54	54	103	34	5	5	5	137	33	18	18	18	331	25	1	1	1	366	59	54			103	34	5			137	33	18			331	25	1
TCTE3	1	0.00177938	0.000144	12.7629	-4.24321	1061	209	315	209	209	474	39	138	39	39	16	5	177	5	5	12	2	391	2	2	1061	209	315			474	39	138			16	5	177			12	2	391
ST18	1	0.00178017	0.000144	12.7615	-3.70971	136	8	74	8	8	116	1	29	1	1	1	1	3	1	1	1	1	1	1	1	136	8	74			116	1	29			1	1	3			1	1	1
HLA-DMB	1	0.00178344	0.000144	12.758	-4.14436	52	168	104	52	52	34	80	1	1	1	1	135	1	1	1	1	161	1	1	1	52	168	104			34	80	1			1	135	1			1	161	1
ACSBG2	1	0.00178439	0.000145	12.7563	2.33231	102	245	18	18	18	84	177	1	1	1	538	177	44	44	44	666	258	127	127	127	102	245	18			84	177	1			538	177	44			666	258	127
PRICKLE4	1	0.00178632	0.000145	12.7539	-0.576255	89	175	46	46	46	235	484	125	125	125	161	333	89	89	89	123	362	15	15	15	89	175	46			235	484	125			161	333	89			123	362	15
ACSBG1	1	0.00178698	0.000145	12.7525	3.45382	14	60	129	14	14	1	5	45	1	1	484	213	162	162	162	493	160	109	109	109	14	60	129			1	5	45			484	213	162			493	160	109
ETV4	1	0.00181065	0.000147	12.7327	0.475047	77	148	55	55	55	12	264	149	12	12	49	156	148	49	49	69	337	188	69	69	77	148	55			12	264	149			49	156	148			69	337	188
NME6	1	0.00183263	0.000149	12.7145	1.90131	151	27	39	27	27	32	64	6	6	6	65	261	145	65	65	119	251	127	119	119	151	27	39			32	64	6			65	261	145			119	251	127
NT5C1B-RDH14	1	0.00183436	0.000149	12.7122	2.4734	1	49	30	1	1	1	1	8	1	1	22	55	87	22	22	1	5	35	1	1	1	49	30			1	1	8			22	55	87			1	5	35
GRAMD1A	1	0.00183876	0.000149	12.7079	-3.32544	377	204	12	12	12	137	405	1	1	1	4	74	1	1	1	1	152	1	1	1	377	204	12			137	405	1			4	74	1			1	152	1
PLEKHH2	1	0.00185081	0.000151	12.6977	-2.77174	47	29	633	29	29	112	1	492	1	1	17	1	310	1	1	90	1	227	1	1	47	29	633			112	1	492			17	1	310			90	1	227
DYRK4	1	0.00186248	0.000152	12.6878	4.05026	20	2	159	2	2	1	1	115	1	1	93	107	172	93	93	48	114	245	48	48	20	2	159			1	1	115			93	107	172			48	114	245
PRSS21	1	0.00187457	0.000153	12.6776	3.67154	11	219	4	4	4	1	154	4	1	1	69	264	161	69	69	94	106	96	94	94	11	219	4			1	154	4			69	264	161			94	106	96
hsa-mir-378g	1	0.00187567	0.000153	12.6758	-4.52626	266	108	11	11	11	337	252	1	1	1	1	3	1	1	1	1	2	1	1	1	266	108	11			337	252	1			1	3	1			1	2	1
ZNF799	1	0.00187567	0.000153	12.6747	1.46942	74	46	40	40	40	175	16	51	16	16	135	65	342	65	65	177	118	254	118	118	74	46	40			175	16	51			135	65	342			177	118	254
ZNF709	1	0.00187567	0.000153	12.6742	-3.32579	143	192	9	9	9	529	75	5	5	5	100	1	1	1	1	220	2	1	1	1	143	192	9			529	75	5			100	1	1			220	2	1
PALM3	1	0.00187916	0.000153	12.6707	-3.94875	116	228	247	116	116	31	275	60	31	31	1	90	73	1	1	12	1	91	1	1	116	228	247			31	275	60			1	90	73			12	1	91
MAPK8IP1	1	0.00189644	0.000155	12.6566	2.67964	4	40	54	4	4	8	260	1	1	1	77	423	87	77	77	17	281	26	17	17	4	40	54			8	260	1			77	423	87			17	281	26
TTC21B	1	0.00189793	0.000155	12.6546	-0.218495	373	382	1	1	1	286	237	1	1	1	271	355	1	1	1	318	132	1	1	1	373	382				286	237				271	355				318	132
PEX19	1	0.00191623	0.000157	12.64	-3.89537	219	108	26	26	26	655	76	11	11	11	8	125	1	1	1	3	54	1	1	1	219	108	26			655	76	11			8	125	1			3	54	1
CELF1	1	0.00192311	0.000157	12.6339	-0.17653	628	1	1	1	1	391	1	1	1	1	496	1	1	1	1	350	1	1	1	1	628					391					496					350
hsa-mir-5700	1	0.0019277	0.000158	12.6297	-4.69689	354	217	35	21	35	229	160	94	94	94	118	1	1	3	1	83	1	1	36	1	354	217	35	21		229	160	1	94		118	1	1	3		83	1	1	36
TUBA1A	1	0.00193572	0.000159	12.6228	3.13265	83	105	14	14	14	11	6	2	2	2	70	353	529	70	70	90	362	448	90	90	83	105	14			11	6	2			70	353	529			90	362	448
ZNF407	1	0.00194155	0.000159	12.6176	-0.10264	42	1	1	1	1	1	1	1	1	1	35	1	1	1	1	8	1	1	1	1	42					1					35					8
C5orf30	1	0.0019432	0.000159	12.6156	-3.34217	154	490	20	20	20	68	517	2	2	2	3	574	1	1	1	1	309	1	1	1	154	490	20			68	517	2			3	574	1			1	309	1
DGUOK	1	0.00196027	0.000161	12.6021	1.34966	189	3	124	3	3	129	6	139	6	6	241	21	860	21	21	226	1	955	1	1	189	3	124			129	6	139			241	21	860			226	1	955
CYP4B1	1	0.00198751	0.000163	12.5814	-4.77768	235	212	191	191	191	197	285	200	197	197	3	40	94	3	3	1	20	210	1	1	235	212	191			197	285	200			3	40	94			1	20	210
NFAT5	1	0.00200327	0.000165	12.5683	3.1208	14	6	26	6	6	1	1	22	1	1	58	253	62	58	58	1	265	65	1	1	14	6	26			1	1	22			58	253	62			1	265	65
SERPINA4	1	0.00200327	0.000165	12.5683	-0.184508	99	999	1	1	1	14	728	1	1	1	26	727	1	1	1	68	974	1	1	1	99	999				14	728				26	727				68	974
SERPINB2	1	0.00200847	0.000165	12.5637	-0.176735	165	1	1	1	1	6	1	1	1	1	104	1	1	1	1	29	1	1	1	1	165					6					104					29
GPR31	1	0.00200917	0.000165	12.5624	-2.82011	174	25	19	19	19	81	7	1	1	1	136	1	1	1	1	164	1	1	1	1	174	25	19			81	7	1			136	1	1			164	1	1
TNPO1	1	0.00201742	0.000166	12.5556	-3.07395	36	401	24	24	24	22	562	1	1	1	50	45	1	1	1	17	2	1	1	1	36	401	24			22	562	1			50	45	1			17	2	1
hsa-mir-4804	1	0.00202166	0.000167	12.5518	3.18314	104	37	72	11	37	408	70	3	3	3	416	329	283	486	329	812	304	144	488	304	104	37	72	11		408	70	3	1		416	329	283	486		812	304	144	488
GNB3	1	0.00204443	0.000169	12.5348	4.02053	123	141	2	2	2	58	38	2	2	2	98	201	134	98	98	351	418	129	129	129	123	141	2			58	38	2			98	201	134			351	418	129
TMED4	1	0.00204697	0.000169	12.5321	2.61149	174	85	13	13	13	191	1	1	1	1	241	26	114	26	26	585	146	157	146	146	174	85	13			191	1	1			241	26	114			585	146	157
HHAT	1	0.00207818	0.000172	12.5095	-3.29853	173	41	566	41	41	170	9	223	9	9	84	1	169	1	1	127	1	132	1	1	173	41	566			170	9	223			84	1	169			127	1	132
hsa-mir-548a-3	1	0.00207987	0.000172	12.5072	-2.65515	17	48	399	17	17	29	1	802	1	1	1	28	202	1	1	1	1	304	1	1	17	48	399			29	1	802			1	28	202			1	1	304
TAS2R46	1	0.00207987	0.000172	12.5066	2.3075	29	6	311	6	6	58	1	273	1	1	443	6	204	6	6	360	51	384	51	51	29	6	311			58	1	273			443	6	204			360	51	384
hsa-let-7a-1	1	0.00209355	0.000173	12.4956	-2.17389	85	334	106	85	85	141	195	31	31	31	17	95	17	17	17	2	69	118	2	2	85	334	106			141	195	31			17	95	17			2	69	118
INTS4	1	0.00209355	0.000173	12.4955	2.7021	11	448	8	8	8	1	797	1	1	1	14	471	62	14	14	81	901	112	81	81	11	448	8			1	797	1			14	471	62			81	901	112
hsa-mir-4714	1	0.00209691	0.000174	12.4924	3.3262	250	50	16	16	16	133	3	2	2	2	259	696	39	252	252	237	374	62	340	237	250	50	16	1		133	3	1	2		259	696	39	252		237	374	62	340
MCM3AP	1	0.00210647	0.000174	12.485	-2.07447	18	10	70	10	10	56	1	34	1	1	53	1	6	1	1	36	1	9	1	1	18	10	70			56	1	34			53	1	6			36	1	9
C4orf17	1	0.00211604	0.000175	12.4776	-0.17699	581	1	1	1	1	381	1	1	1	1	409	1	1	1	1	398	1	1	1	1	581	1				381	1				409	1				398	1
UFM1	1	0.00211908	0.000176	12.4747	3.03863	12	187	78	12	12	2	94	136	2	2	124	156	223	124	124	178	324	484	178	178	12	187	78			2	94	136			124	156	223			178	324	484
BYSL	1	0.00213432	0.000177	12.4635	-0.87751	3	115	37	3	3	1	505	2	1	1	1	291	16	1	1	1	449	1	1	1	3	115	37			1	505	2			1	291	16			1	449	1
ENC1	1	0.00213929	0.000178	12.4592	-2.87091	312	24	206	24	24	14	1	95	1	1	225	1	27	1	1	156	1	1	1	1	312	24	206			14	1	95			225	1	27			156	1	1
VPS39	1	0.00213929	0.000178	12.4585	-1.7677	19	554	5	5	5	109	483	1	1	1	12	260	1	1	1	1	590	1	1	1	19	554	5			109	483	1			12	260	1			1	590	1
F2	1	0.00214298	0.000178	12.4552	-4.57201	213	50	93	50	50	156	8	62	8	8	1	51	1	1	1	3	11	1	1	1	213	50	93			156	8	62			1	51	1			3	11	1
PDCD10	1	0.00215257	0.000179	12.4479	-3.67176	59	341	12	12	12	6	333	235	6	6	27	56	1	1	1	4	1	1	1	1	59	341	12			6	333	235			27	56	1			4	1	1
RFWD3	1	0.00215498	0.000179	12.4449	0.656036	804	5	136	5	5	807	1	41	1	1	1366	7	377	7	7	1610	1	67	1	1	804	5	136			807	1	41			1366	7	377			1610	1	67
CD3D	1	0.00215498	0.000179	12.4447	-3.60028	219	13	210	13	13	44	1	566	1	1	27	1	4	1	1	43	1	1	1	1	219	13	210			44	1	566			27	1	4			43	1	1
GSDMC	1	0.00215624	0.00018	12.443	-3.8768	6	50	43	6	6	292	1	18	1	1	1	1	2	1	1	1	1	4	1	1	6	50	43			292	1	18			1	1	2			1	1	4
DCAF12L1	1	0.00215801	0.00018	12.441	-3.34258	220	20	165	20	20	101	56	189	56	56	50	2	49	2	2	90	1	153	1	1	220	20	165			101	56	189			50	2	49			90	1	153
hsa-mir-516b-2	1	0.00217265	0.000181	12.4301	-4.1298	2187	449	57	166	166	1751	387	387	464	387	19	357	19	31	19	6	309	6	13	6	2187	449	57	166		1751	387	1	464		19	357	19	31		6	309	1	13
SPATA9	1	0.00217265	0.000181	12.4296	1.92829	20	120	553	20	20	2	51	275	2	2	39	807	574	39	39	65	834	312	65	65	20	120	553			2	51	275			39	807	574			65	834	312
GCLM	1	0.00217268	0.000181	12.4287	-3.63255	93	65	29	29	29	365	190	1	1	1	6	71	1	1	1	1	198	1	1	1	93	65	29			365	190	1			6	71	1			1	198	1
TAC4	1	0.00219736	0.000184	12.4116	-4.68429	58	68	124	58	58	68	137	146	68	68	19	6	1	1	1	107	11	1	1	1	58	68	124			68	137	146			19	6	1			107	11	1
PRDM14	1	0.00220389	0.000184	12.4065	-1.6262	267	294	460	267	267	98	58	529	58	58	155	64	177	64	64	266	12	138	12	12	267	294	460			98	58	529			155	64	177			266	12	138
CTSZ	1	0.00221012	0.000185	12.4016	4.48398	37	161	1	1	1	1	287	3	1	1	80	768	330	80	80	44	726	463	44	44	37	161	1			1	287	3			80	768	330			44	726	463
PM20D2	1	0.00221256	0.000185	12.3992	1.1084	32	100	124	32	32	1	327	45	1	1	58	339	208	58	58	42	162	91	42	42	32	100	124			1	327	45			58	339	208			42	162	91
TTC36	1	0.00221437	0.000185	12.3965	-0.10242	21	1	1	1	1	6	1	1	1	1	13	1	1	1	1	16	1	1	1	1	21					6					13					16
TGFBR2	1	0.00221437	0.000185	12.3964	-1.37504	470	138	19	19	19	334	146	12	12	12	176	227	8	8	8	134	91	1	1	1	470	138	19			334	146	12			176	227	8			134	91	1
NAT6	1	0.00221462	0.000186	12.3954	-1.82166	22	3	414	3	3	21	1	224	1	1	8	1	34	1	1	1	1	25	1	1	22	3	414			21	1	224			8	1	34			1	1	25
CCDC28A	1	0.00221902	0.000186	12.3917	-3.32473	358	358	9	9	9	210	538	1	1	1	4	144	1	1	1	1	13	1	1	1	358	358	9			210	538	1			4	144	1			1	13	1
CNGA3	1	0.00221935	0.000186	12.3907	1.84444	19	50	247	19	19	1	27	185	1	1	90	68	403	68	68	60	51	391	51	51	19	50	247			1	27	185			90	68	403			60	51	391
hsa-mir-4320	1	0.00222076	0.000186	12.3889	-3.89927	109	192	105	105	105	65	367	163	65	65	3	56	47	3	3	1	36	203	1	1	109	192	105			65	367	163			3	56	47			1	36	203
EFTUD1	1	0.00223507	0.000188	12.3788	-3.90756	313	27	144	27	27	41	1	237	1	1	1	2	61	1	1	1	1	152	1	1	313	27	144			41	1	237			1	2	61			1	1	152
hsa-mir-3685	1	0.00224339	0.000189	12.3727	1.94434	38	139	290	38	38	4	270	204	4	4	209	263	666	209	209	71	223	821	71	71	38	139	290			4	270	204			209	263	666			71	223	821
REV1	1	0.00224462	0.000189	12.371	-4.08703	63	91	124	63	63	40	88	351	40	40	1	70	13	1	1	1	66	85	1	1	63	91	124			40	88	351			1	70	13			1	66	85
hsa-mir-4521	1	0.00226317	0.00019	12.3583	3.92561	32	1	51	1	1	4	1	34	1	1	117	52	114	52	52	25	139	55	25	25	32	1	51			4	1	34			117	52	114			25	139	55
SLC35F3	1	0.0022727	0.000191	12.3515	-4.01536	449	86	233	86	86	370	29	227	29	29	286	16	3	3	3	300	1	1	1	1	449	86	233			370	29	227			286	16	3			300	1	1
ZCCHC13	1	0.002278	0.000192	12.347	3.78945	56	1	240	1	1	8	3	48	3	3	109	93	270	93	93	116	102	300	102	102	56	1	240			8	3	48			109	93	270			116	102	300
PWP1	1	0.002278	0.000192	12.3465	3.05252	2	228	1	1	1	1	45	1	1	1	73	252	16	16	16	78	112	2	2	2	2	228	1			1	45	1			73	252	16			78	112	2
DNM1	1	0.00229616	0.000194	12.3342	-5.15118	38	98	288	38	38	103	163	454	103	103	1	1	511	1	1	1	1	527	1	1	38	98	288			103	163	454			1	1	511			1	1	527
ANKAR	1	0.00229973	0.000194	12.3311	-5.50009	137	6	903	6	6	253	201	866	201	201	1	2	1214	1	1	1	1	1212	1	1	137	6	903			253	201	866			1	2	1214			1	1	1212
hsa-mir-1238	1	0.00230099	0.000194	12.3295	-4.78322	48	41	63	41	41	33	110	292	33	33	54	1	2	1	1	45	1	1	1	1	48	41	63			33	110	292			54	1	2			45	1	1
SH3BP1	1	0.00230713	0.000195	12.3249	-2.17314	4	8	39	4	4	1	1	2	1	1	1	1	1	1	1	1	1	1	1	1	4	8	39			1	1	2			1	1	1			1	1	1
PARP11	1	0.00230766	0.000195	12.3235	-1.94553	19	7	6	6	6	1	3	201	1	1	1	1	9	1	1	1	1	217	1	1	19	7	6			1	3	201			1	1	9			1	1	217
KRTAP7-1	1	0.00230766	0.000195	12.3229	1.48784	11	182	207	11	11	1	236	99	1	1	1	202	409	1	1	57	332	194	57	57	11	182	207			1	236	99			1	202	409			57	332	194
hsa-mir-7975	1	0.0023289	0.000197	12.3089	-3.65377	16	49	10	10	10	1	281	1	1	1	1	1	1	1	1	1	1	1	1	1	16	49	10			1	281	1			1	1	1			1	1	1
HLA-DPA1	1	0.00232905	0.000197	12.308	-1.25615	575	97	159	97	97	458	86	70	70	70	191	40	152	40	40	131	24	103	24	24	575	97	159			458	86	70			191	40	152			131	24	103
RRAD	1	0.00235229	0.000199	12.2928	-3.51717	615	125	40	40	40	739	92	1	1	1	43	164	1	1	1	16	115	1	1	1	615	125	40			739	92	1			43	164	1			16	115	1
NVL	1	0.00235747	0.0002	12.2888	-1.14523	2	220	8	2	2	1	154	1	1	1	1	70	1	1	1	1	82	1	1	1	2	220	8			1	154	1			1	70	1			1	82	1
hsa-mir-3653	1	0.0023611	0.0002	12.2858	3.24633	3	28	75	15	15	5	9	145	5	5	288	103	261	68	103	395	39	296	153	153	3	28	75	15		5	9	145	1		288	103	261	68		395	39	296	153
CATSPERB	1	0.00236194	0.0002	12.2845	-3.63623	84	65	318	65	65	139	1	180	1	1	20	1	179	1	1	18	1	298	1	1	84	65	318			139	1	180			20	1	179			18	1	298
FAM25G	1	0.00236252	0.000201	12.2833	1.29402	464	147	64	64	64	366	130	18	18	18	472	95	214	95	95	836	333	185	185	185	464	147	64			366	130	18			472	95	214			836	333	185
ESAM	1	0.00236925	0.000201	12.2784	4.38151	86	51	2	2	2	148	94	2	2	2	217	438	285	217	217	184	515	82	82	82	86	51	2			148	94	2			217	438	285			184	515	82
HOXA6	1	0.00238887	0.000203	12.2657	-4.32078	46	108	79	46	46	54	108	64	54	54	31	5	1	1	1	82	13	1	1	1	46	108	79			54	108	64			31	5	1			82	13	1
hsa-mir-1265	1	0.00238904	0.000203	12.2643	1.98045	79	98	205	79	79	45	420	6	6	6	364	240	562	240	240	511	309	349	309	309	79	98	205			45	420	6			364	240	562			511	309	349
OLFML1	1	0.00238904	0.000203	12.264	4.25713	98	99	6	6	6	35	97	1	1	1	223	222	268	222	222	218	311	431	218	218	98	99	6			35	97	1			223	222	268			218	311	431
MYH3	1	0.00239024	0.000204	12.2624	1.82584	39	31	102	31	31	87	2	116	2	2	136	143	222	136	136	51	106	203	51	51	39	31	102			87	2	116			136	143	222			51	106	203
PPP1R9B	1	0.00239289	0.000204	12.26	-5.61181	94	582	72	72	72	168	112	115	112	112	1	2	145	1	1	1	1	120	1	1	94	582	72			168	112	115			1	2	145			1	1	120
EIF5A2	1	0.00240157	0.000205	12.254	-0.177668	98	1	1	1	1	260	1	1	1	1	70	1	1	1	1	253	1	1	1	1	98					260					70					253
SH3BGRL2	1	0.00241304	0.000206	12.2463	-3.16731	44	90	101	44	44	1	10	320	1	1	1	22	133	1	1	1	44	27	1	1	44	90	101			1	10	320			1	22	133			1	44	27
MTMR2	1	0.00243938	0.000208	12.2298	-5.04943	216	492	106	106	106	148	414	123	123	123	209	29	1	1	1	181	20	1	1	1	216	492	106			148	414	123			209	29	1			181	20	1
ERP44	1	0.00247297	0.000211	12.2089	-2.32169	17	110	438	17	17	1	204	175	1	1	1	82	203	1	1	1	8	449	1	1	17	110	438			1	204	175			1	82	203			1	8	449
C11orf70	1	0.00247297	0.000211	12.2085	-2.77745	142	5	82	5	5	82	1	1	1	1	2	1	1	1	1	21	1	1	1	1	142	5	82			82	1	1			2	1	1			21	1	1
USP20	1	0.00247665	0.000212	12.2056	-3.56912	218	423	24	24	24	499	318	1	1	1	216	8	1	1	1	433	1	1	1	1	218	423	24			499	318	1			216	8	1			433	1	1
CD8B	1	0.00248223	0.000212	12.2015	-3.06222	381	194	10	10	10	148	162	1	1	1	6	89	1	1	1	1	48	1	1	1	381	194	10			148	162	1			6	89	1			1	48	1
ATXN3L	1	0.00248488	0.000213	12.1992	-3.91333	297	148	27	27	27	355	146	1	1	1	70	1	1	1	1	410	1	1	1	1	297	148	27			355	146	1			70	1	1			410	1	1
SWSAP1	1	0.00251837	0.000216	12.179	-4.30959	93	287	51	51	51	93	279	1	1	1	76	3	1	1	1	122	1	1	1	1	93	287	51			93	279	1			76	3	1			122	1	1
AGXT	1	0.00251928	0.000216	12.1777	-0.102197	62	1	1	1	1	3	1	1	1	1	55	1	1	1	1	10	1	1	1	1	62					3					55					10
IRS4	1	0.00252926	0.000217	12.1712	-4.71599	316	276	121	121	121	267	510	117	117	117	536	8	3	3	3	247	1	3	1	1	316	276	121			267	510	117			536	8	3			247	1	3
LOC391322	1	0.00253982	0.000218	12.1644	1.72391	65	213	58	58	58	155	121	73	73	73	151	560	978	151	151	299	268	658	268	268	65	213	58			155	121	73			151	560	978			299	268	658
PSMB10	1	0.00254485	0.000218	12.1607	0.852787	264	229	238	229	229	54	113	547	54	54	207	614	496	207	207	310	606	664	310	310	264	229	238			54	113	547			207	614	496			310	606	664
ARL4C	1	0.00255186	0.000219	12.156	-4.3384	190	566	107	107	107	251	919	2	2	2	2	93	3	2	2	1	25	100	1	1	190	566	107			251	919	2			2	93	3			1	25	100
ZSCAN23	1	0.00258458	0.000222	12.1368	-3.00135	18	101	6	6	6	1	25	1	1	1	1	1	1	1	1	1	1	1	1	1	18	101	6			1	25	1			1	1	1			1	1	1
dummyguide439	1	0.00260847	0.000224	12.1227	-0.178079	392	1	1	1	1	337	1	1	1	1	253	1	1	1	1	369	1	1	1	1	392					337					253					369
TMEM91	1	0.00262638	0.000226	12.112	2.838	117	12	49	12	12	274	5	1	1	1	369	509	50	50	50	553	182	82	82	82	117	12	49			274	5	1			369	509	50			553	182	82
TTC12	1	0.00263703	0.000227	12.1054	-4.96847	235	563	15	15	15	275	238	70	70	70	279	2	1	1	1	303	1	1	1	1	235	563	15			275	238	70			279	2	1			303	1	1
NINJ2	1	0.00263867	0.000227	12.1037	-2.61377	226	121	84	84	84	67	194	491	67	67	2	89	53	2	2	16	262	81	16	16	226	121	84			67	194	491			2	89	53			16	262	81
ZNF597	1	0.00264352	0.000228	12.1002	-2.47615	385	423	19	19	19	452	358	1	1	1	75	440	1	1	1	111	463	1	1	1	385	423	19			452	358	1			75	440	1			111	463	1
ELK4	1	0.00264589	0.000228	12.0975	4.18499	16	5	99	5	5	1	10	90	1	1	267	529	96	96	96	434	779	79	79	79	16	5	99			1	10	90			267	529	96			434	779	79
SRSF4	1	0.00264589	0.000228	12.0974	-2.78283	25	27	168	25	25	211	1	164	1	1	16	1	219	1	1	28	1	167	1	1	25	27	168			211	1	164			16	1	219			28	1	167
KMT2E	1	0.00264743	0.000228	12.0957	-3.50752	130	21	269	21	21	282	1	549	1	1	3	1	275	1	1	2	1	384	1	1	130	21	269			282	1	549			3	1	275			2	1	384
CDK2AP1	1	0.00265143	0.000229	12.0927	-3.88297	52	70	61	52	52	10	28	35	10	10	1	44	3	1	1	1	90	1	1	1	52	70	61			10	28	35			1	44	3			1	90	1
BTN1A1	1	0.00265143	0.000229	12.0919	-4.18781	259	71	94	71	71	166	1	1	1	1	340	1	1	1	1	238	1	1	1	1	259	71	94			166	1	1			340	1	1			238	1	1
TPD52L1	1	0.00265866	0.00023	12.0872	-4.44544	43	79	165	43	43	6	88	259	6	6	1	95	1	1	1	1	51	1	1	1	43	79	165			6	88	259			1	95	1			1	51	1
ATP10D	1	0.00266111	0.00023	12.0851	-3.44481	141	22	69	22	22	447	58	6	6	6	19	1	55	1	1	21	1	27	1	1	141	22	69			447	58	6			19	1	55			21	1	27
F13B	1	0.00267794	0.000232	12.0747	-4.15498	720	72	77	72	72	592	28	102	28	28	76	1	141	1	1	39	1	57	1	1	720	72	77			592	28	102			76	1	141			39	1	57
METTL1	1	0.00267794	0.000232	12.0744	-2.41973	51	405	19	19	19	11	274	2	2	2	19	212	1	1	1	5	383	1	1	1	51	405	19			11	274	2			19	212	1			5	383	1
MBD1	1	0.00268056	0.000232	12.0722	-4.17606	396	406	66	66	66	229	886	50	50	50	192	233	1	1	1	246	44	1	1	1	396	406	66			229	886	50			192	233	1			246	44	1
C17orf105	1	0.00269182	0.000233	12.0654	-5.35058	113	113	155	113	113	76	283	153	76	76	1	2	189	1	1	1	1	278	1	1	113	113	155			76	283	153			1	2	189			1	1	278
OR3A1	1	0.00270277	0.000234	12.0587	-4.00803	40	117	124	40	40	20	39	35	20	20	1	88	3	1	1	1	125	1	1	1	40	117	124			20	39	35			1	88	3			1	125	1
HSPB7	1	0.00272351	0.000236	12.0469	-3.33368	39	315	88	39	39	16	9	181	9	9	1	202	27	1	1	1	58	42	1	1	39	315	88			16	9	181			1	202	27			1	58	42
FLOT1	1	0.00272624	0.000237	12.0446	1.18428	58	1254	55	55	55	16	655	205	16	16	133	889	388	133	133	98	1108	249	98	98	58	1254	55			16	655	205			133	889	388			98	1108	249
RFPL3	1	0.00273289	0.000237	12.0403	2.78578	209	190	43	43	43	286	349	11	11	11	440	846	522	440	440	365	694	645	365	365	209	190	43			286	349	11			440	846	522			365	694	645
ZMYND19	1	0.0027342	0.000238	12.0388	-0.158786	22	249	1	1	1	1	135	1	1	1	17	90	1	1	1	1	317	1	1	1	22	249				1	135				17	90				1	317
SPA17	1	0.00274858	0.000239	12.0305	2.71566	487	6	102	6	6	548	1	23	1	1	737	56	245	56	56	462	47	300	47	47	487	6	102			548	1	23			737	56	245			462	47	300
LAMP1	1	0.00275026	0.000239	12.0288	-2.28584	11	76	22	11	11	1	187	1	1	1	1	113	1	1	1	1	208	1	1	1	11	76	22			1	187	1			1	113	1			1	208	1
IGFBP7	1	0.00275645	0.00024	12.0248	2.06797	105	225	25	25	25	172	83	22	22	22	148	436	249	148	148	190	513	246	190	190	105	225	25			172	83	22			148	436	249			190	513	246
FPR2	1	0.00275825	0.00024	12.023	2.92307	176	3	177	3	3	165	1	26	1	1	220	15	291	15	15	254	65	444	65	65	176	3	177			165	1	26			220	15	291			254	65	444
OSGIN2	1	0.00277016	0.000241	12.016	-0.17842	225	1	1	1	1	110	1	1	1	1	96	1	1	1	1	188	1	1	1	1	225					110					96					188
hsa-mir-632	1	0.00277757	0.000242	12.0114	-3.75164	85	292	36	36	36	44	256	67	44	44	2	31	119	2	2	1	12	3	1	1	85	292	36			44	256	67			2	31	119			1	12	3
KNCN	1	0.00279293	0.000244	12.0026	-0.178463	178	1	1	1	1	37	1	1	1	1	96	1	1	1	1	78	1	1	1	1	178					37					96					78
ZNF778	1	0.00279444	0.000244	12.0011	-0.178468	53	1	1	1	1	37	1	1	1	1	12	1	1	1	1	67	1	1	1	1	53					37					12					67
PRAMEF5	1	0.00279488	0.000244	12.0001	-0.178471	72	1	1	1	1	94	1	1	1	1	114	1	1	1	1	21	1	1	1	1	72					94					114					21
GTDC1	1	0.0028021	0.000245	11.9956	-4.34525	175	361	108	108	108	19	551	35	19	19	133	46	1	1	1	36	70	1	1	1	175	361	108			19	551	35			133	46	1			36	70	1
5-Sep	1	0.00280282	0.000245	11.9937	-3.42562	97	14	68	14	14	54	4	139	4	4	25	6	1	1	1	1	2	1	1	1	97	14	68			54	4	139			25	6	1			1	2	1
C6orf141	1	0.00280282	0.000245	11.9936	3.82426	35	25	2	2	2	1	44	1	1	1	61	45	35	35	35	83	88	200	83	83	35	25	2			1	44	1			61	45	35			83	88	200
ZNRF4	1	0.0028033	0.000245	11.9926	-4.49738	183	168	166	166	166	7	97	10	7	7	57	75	1	1	1	10	23	1	1	1	183	168	166			7	97	10			57	75	1			10	23	1
ZNF628	1	0.00282867	0.000248	11.9788	1.8256	6	4	630	4	4	9	4	167	4	4	15	16	335	15	15	43	35	470	35	35	6	4	630			9	4	167			15	16	335			43	35	470
LHFPL2	1	0.00282914	0.000248	11.9774	4.37532	2	33	47	2	2	2	234	1	1	1	351	565	119	119	119	550	410	19	19	19	2	33	47			2	234	1			351	565	119			550	410	19
F7	1	0.00282914	0.000248	11.977	-4.18635	38	192	381	38	38	3	125	75	3	3	1	1	144	1	1	1	1	268	1	1	38	192	381			3	125	75			1	1	144			1	1	268
LMAN1	1	0.00282981	0.000248	11.9758	-4.13155	85	193	226	85	85	267	595	263	263	263	5	123	116	5	5	1	175	125	1	1	85	193	226			267	595	263			5	123	116			1	175	125
FAM166A	1	0.00284296	0.00025	11.9684	-3.06986	13	54	52	13	13	1	62	176	1	1	1	1	116	1	1	1	1	31	1	1	13	54	52			1	62	176			1	1	116			1	1	31
IKBKG	1	0.00284609	0.00025	11.966	-1.02286	433	247	256	247	247	346	201	373	201	201	332	111	104	104	104	436	203	99	99	99	433	247	256			346	201	373			332	111	104			436	203	99
WFDC1	1	0.00285201	0.000251	11.9622	-3.52165	49	148	109	49	49	14	133	338	14	14	1	41	187	1	1	1	48	135	1	1	49	148	109			14	133	338			1	41	187			1	48	135
PCDHB13	1	0.00286174	0.000252	11.9565	-2.73221	147	13	185	13	13	3	1	183	1	1	42	1	12	1	1	99	1	1	1	1	147	13	185			3	1	183			42	1	12			99	1	1
PROK1	1	0.00287612	0.000253	11.9485	1.27522	213	53	271	53	53	135	52	180	52	52	599	90	154	90	90	425	290	309	290	290	213	53	271			135	52	180			599	90	154			425	290	309
hsa-mir-4759	1	0.00287897	0.000253	11.9463	3.21427	159	13	82	13	13	92	1	6	1	1	239	309	148	148	148	397	511	66	66	66	159	13	82			92	1	6			239	309	148			397	511	66
DDX11	1	0.0028992	0.000255	11.9353	2.5222	89	21	15	15	15	117	2	22	2	2	69	54	79	54	54	129	174	262	129	129	89	21	15			117	2	22			69	54	79			129	174	262
HOXD1	1	0.0028992	0.000255	11.9346	-2.24733	14	17	191	14	14	1	1	324	1	1	1	13	26	1	1	1	8	77	1	1	14	17	191			1	1	324			1	13	26			1	8	77
TMEM160	1	0.00289984	0.000256	11.9335	-3.01228	24	242	286	24	24	1	218	275	1	1	1	337	2	1	1	1	258	33	1	1	24	242	286			1	218	275			1	337	2			1	258	33
hsa-mir-374c	1	0.00290442	0.000256	11.9305	1.86628	17	242	95	131	95	4	27	31	116	27	249	402	255	249	249	52	684	52	313	52	17	242	95	131		4	27	31	116		1	402	255	249		1	684	52	313
2	1	0.0029166	0.000257	11.9237	4.83419	48	406	1	1	1	11	95	1	1	1	240	487	231	231	231	72	513	28	28	28	48	406	1			11	95	1			240	487	231			72	513	28
HES5	1	0.0029166	0.000258	11.9229	-2.89	178	493	286	178	178	82	750	403	82	82	82	12	179	12	12	12	28	286	12	12	178	493	286			82	750	403			82	12	179			12	28	286
TMEM235	1	0.00293632	0.000259	11.9124	-4.89933	80	50	172	50	50	28	138	110	28	28	90	1	1	1	1	45	1	1	1	1	80	50	172			28	138	110			90	1	1			45	1	1
FAM126B	1	0.00294684	0.00026	11.9064	-4.65725	43	81	279	43	43	97	169	412	97	97	1	146	8	1	1	1	200	22	1	1	43	81	279			97	169	412			1	146	8			1	200	22
hsa-mir-4282	1	0.0029683	0.000263	11.8952	-3.42038	84	32	121	174	84	52	2	227	118	52	68	5	12	5	5	53	1	10	1	1	84	32	121	174		52	2	227	118		68	5	12	1		53	1	10	1
XCL1	1	0.00300296	0.000266	11.8777	-3.19191	73	57	359	57	57	6	23	139	6	6	3	96	13	3	3	1	3	22	1	1	73	57	359			6	23	139			3	96	13			1	3	22
LSMEM1	1	0.00302162	0.000268	11.8679	1.09123	140	167	178	140	140	98	119	55	55	55	403	198	416	198	198	484	169	438	169	169	140	167	178			98	119	55			403	198	416			484	169	438
MGAT5	1	0.00307784	0.000273	11.8406	1.05397	130	366	24	24	24	265	299	45	45	45	211	796	89	89	89	199	1198	102	102	102	130	366	24			265	299	45			211	796	89			199	1198	102
RAD54B	1	0.00309612	0.000274	11.8312	-2.58372	38	35	1493	35	35	84	52	979	52	52	6	20	977	6	6	2	17	1017	2	2	38	35	1493			84	52	979			6	20	977			2	17	1017
DLX5	1	0.00310008	0.000275	11.8286	1.78653	140	200	57	57	57	75	113	7	7	7	97	304	213	97	97	204	432	425	204	204	140	200	57			75	113	7			97	304	213			204	432	425
PAQR3	1	0.00310376	0.000275	11.8261	-4.78575	184	525	534	184	184	51	457	218	51	51	2	582	5	2	2	1	865	16	1	1	184	525	534			51	457	218			2	582	5			1	865	16
ALKBH6	1	0.00310931	0.000276	11.8227	-2.03779	54	288	5	5	5	1	286	1	1	1	2	200	1	1	1	1	111	1	1	1	54	288	5			1	286	1			2	200	1			1	111	1
GIGYF1	1	0.00310931	0.000276	11.822	2.08767	69	26	82	26	26	154	1	96	1	1	353	142	193	142	142	111	112	66	66	66	69	26	82			154	1	96			353	142	193			111	112	66
hsa-mir-4469	1	0.00311012	0.000276	11.8209	0.880135	54	11	124	11	11	19	14	15	14	14	38	36	193	36	36	35	23	120	23	23	54	11	124			19	14	15			38	36	193			35	23	120
SLC14A1	1	0.00313693	0.000279	11.8077	-3.10245	332	24	45	24	24	267	1	3	1	1	298	1	1	1	1	480	1	1	1	1	332	24	45			267	1	3			298	1	1			480	1	1
PIGU	1	0.00314283	0.00028	11.8042	4.15247	10	120	10	10	10	4	240	1	1	1	552	217	183	183	183	479	105	384	105	105	10	120	10			4	240	1			552	217	183			479	105	384
KIAA1967	1	0.00314857	0.00028	11.8008	2.03179	23	54	11	11	11	12	1	208	1	1	214	74	182	74	74	141	7	254	7	7	23	54	11			12	1	208			214	74	182			141	7	254
KCNJ4	1	0.00315737	0.000281	11.796	-4.40371	274	119	88	88	88	179	276	287	179	179	196	3	48	3	3	45	1	60	1	1	274	119	88			179	276	287			196	3	48			45	1	60
hsa-mir-3156-3	1	0.00316815	0.000282	11.7903	2.75685	425	24	32	24	24	236	9	5	5	5	213	174	353	174	174	404	151	253	151	151	425	24	32			236	9	5			213	174	353			404	151	253
AGT	1	0.00317307	0.000283	11.7873	-2.08025	168	473	11	11	11	135	294	1	1	1	18	484	1	1	1	35	475	1	1	1	168	473	11			135	294	1			18	484	1			35	475	1
CTXN1	1	0.00318444	0.000284	11.7814	-3.63773	658	62	183	62	62	184	47	230	47	47	127	2	90	2	2	214	1	147	1	1	658	62	183			184	47	230			127	2	90			214	1	147
GRM4	1	0.00319032	0.000285	11.7779	4.10273	310	1	9	1	1	122	1	8	1	1	537	101	50	50	50	376	230	25	25	25	310	1	9			122	1	8			537	101	50			376	230	25
SSR3	1	0.00319756	0.000286	11.7739	-3.52296	198	116	45	45	45	198	59	13	13	13	34	32	1	1	1	30	161	1	1	1	198	116	45			198	59	13			34	32	1			30	161	1
JRKL	1	0.00319932	0.000286	11.7723	2.14657	107	204	93	93	93	24	326	169	24	24	1347	608	311	311	311	1119	415	311	311	311	107	204	93			24	326	169			1347	608	311			1119	415	311
PRAMEF21	1	0.00323021	0.000289	11.7577	4.65767	9	206	1	1	1	2	64	1	1	1	86	154	129	86	86	196	76	77	76	76	9	206	1			2	64	1			86	154	129			196	76	77
KIF13A	1	0.00323372	0.000289	11.7554	3.2396	491	7	27	7	7	152	1	1	1	1	341	34	208	34	34	211	157	131	131	131	491	7	27			152	1	1			341	34	208			211	157	131
NFATC1	1	0.00323691	0.00029	11.7532	-1.67288	119	60	477	60	60	6	15	414	6	6	95	7	153	7	7	47	9	93	9	9	119	60	477			6	15	414			95	7	153			47	9	93
GLTPD1	1	0.00324651	0.000291	11.7481	2.54736	1030	16	15	15	15	421	3	2	2	2	990	36	187	36	36	1132	69	348	69	69	1030	16	15			421	3	2			990	36	187			1132	69	348
CHMP1B	1	0.00326369	0.000292	11.7397	-3.99572	223	197	59	59	59	168	35	62	35	35	37	29	1	1	1	133	79	1	1	1	223	197	59			168	35	62			37	29	1			133	79	1
SMARCA1	1	0.00330484	0.000296	11.7209	2.97244	24	47	118	24	24	1	129	300	1	1	256	434	262	256	256	233	748	176	176	176	24	47	118			1	129	300			256	434	262			233	748	176
RASGEF1B	1	0.00330567	0.000296	11.7198	-2.24044	281	15	172	15	15	544	1	123	1	1	101	1	151	1	1	105	1	204	1	1	281	15	172			544	1	123			101	1	151			105	1	204
ATP13A3	1	0.00331007	0.000297	11.7171	2.27387	41	111	211	41	41	6	15	142	6	6	221	224	229	221	221	390	323	138	138	138	41	111	211			6	15	142			221	224	229			390	323	138
SLC52A1	1	0.00331064	0.000297	11.7161	0.708799	313	63	48	48	48	327	32	3	3	3	343	99	4	4	4	326	109	99	99	99	313	63	48			327	32	3			343	99	4			326	109	99
MOBP	1	0.00332223	0.000298	11.7103	-2.75852	238	7	367	7	7	83	1	470	1	1	4	1	129	1	1	2	1	140	1	1	238	7	367			83	1	470			4	1	129			2	1	140
MAP3K7CL	1	0.00334831	0.000301	11.6982	-3.04967	20	55	43	20	20	1	4	17	1	1	1	27	1	1	1	1	40	1	1	1	20	55	43			1	4	17			1	27	1			1	40	1
CXorf23	1	0.0033594	0.000302	11.6927	-1.57868	448	60	7	7	7	469	5	1	1	1	168	2	1	1	1	108	79	1	1	1	448	60	7			469	5	1			168	2	1			108	79	1
CYP4F22	1	0.00336015	0.000302	11.6915	1.78736	366	108	48	48	48	416	220	37	37	37	541	247	283	247	247	451	510	291	291	291	366	108	48			416	220	37			541	247	283			451	510	291
CORT	1	0.00336015	0.000302	11.6908	3.01105	73	3	23	3	3	65	1	6	1	1	115	86	22	22	22	272	88	36	36	36	73	3	23			65	1	6			115	86	22			272	88	36
A4GALT	1	0.00336318	0.000303	11.6887	-1.52976	617	524	173	173	173	378	175	160	160	160	157	437	34	34	34	294	315	50	50	50	617	524	173			378	175	160			157	437	34			294	315	50
EPB41L1	1	0.00338437	0.000305	11.6789	-2.54745	18	144	84	18	18	1	60	15	1	1	1	104	1	1	1	1	163	12	1	1	18	144	84			1	60	15			1	104	1			1	163	12
NT5M	1	0.00339823	0.000306	11.6723	2.06329	452	28	76	28	28	311	19	39	19	19	307	96	552	96	96	510	159	822	159	159	452	28	76			311	19	39			307	96	552			510	159	822
NAT8	1	0.00341631	0.000308	11.6638	4.03758	357	9	89	9	9	121	1	12	1	1	225	265	561	225	225	282	326	418	282	282	357	9	89			121	1	12			225	265	561			282	326	418
CACNG5	1	0.00342249	0.000309	11.6605	-4.2272	152	41	91	41	41	318	78	64	64	64	38	1	39	1	1	10	1	139	1	1	152	41	91			318	78	64			38	1	39			10	1	139
IFT74	1	0.00343395	0.00031	11.6549	-0.179622	321	1	1	1	1	297	1	1	1	1	141	1	1	1	1	395	1	1	1	1	321					297					141					395
ZNF75D	1	0.00347067	0.000314	11.6388	4.47286	271	2	33	2	2	97	1	79	1	1	320	98	184	98	98	390	195	364	195	195	271	2	33			97	1	79			320	98	184			390	195	364
SHROOM3	1	0.00348534	0.000315	11.6319	2.98697	26	64	3	3	3	28	200	1	1	1	282	108	53	53	53	338	135	10	10	10	26	64	3			28	200	1			282	108	53			338	135	10
MCRS1	1	0.00348534	0.000315	11.6312	-0.179704	179	1	1	1	1	20	1	1	1	1	123	1	1	1	1	31	1	1	1	1	179					20					123					31
ARHGEF25	1	0.00349104	0.000316	11.6268	-2.1066	197	15	310	15	15	182	1	301	1	1	140	1	217	1	1	140	1	166	1	1	197	15	310			182	1	301			140	1	217			140	1	166
FOXB2	1	0.00349104	0.000316	11.6267	1.31892	179	94	60	60	60	57	96	191	57	57	203	609	176	176	176	258	575	174	174	174	179	94	60			57	96	191			203	609	176			258	575	174
PLA2G12A	1	0.00349104	0.000316	11.6265	2.55702	35	184	2	2	2	28	374	1	1	1	110	276	22	22	22	77	500	19	19	19	35	184	2			28	374	1			110	276	22			77	500	19
PIN4	1	0.00349946	0.000317	11.6223	-0.179734	521	1	1	1	1	396	1	1	1	1	429	1	1	1	1	330	1	1	1	1	521					396					429					330
FOXO4	1	0.00350365	0.000318	11.6198	4.35951	1	50	28	1	1	2	113	1	1	1	267	171	81	81	81	310	234	27	27	27	1	50	28			2	113	1			267	171	81			310	234	27
hsa-mir-502	1	0.00352768	0.00032	11.6092	3.73716	5	2	114	35	5	82	2	4	2	2	107	220	107	271	107	191	201	191	351	191	5	2	114	35		82	2	4	2		1	220	107	271		1	201	191	351
CASC10	1	0.00354705	0.000322	11.5998	2.30793	12	32	690	12	12	1	2	186	1	1	116	41	750	41	41	143	49	568	49	49	12	32	690			1	2	186			116	41	750			143	49	568
UGDH	1	0.00354705	0.000322	11.5998	1.30161	106	395	96	96	96	45	541	11	11	11	241	635	298	241	241	46	626	331	46	46	106	395	96			45	541	11			241	635	298			46	626	331
TSPEAR	1	0.00355339	0.000323	11.5964	-4.58398	117	137	80	80	80	128	286	8	8	8	1	5	88	1	1	3	1	37	1	1	117	137	80			128	286	8			1	5	88			3	1	37
NUDT18	1	0.00356084	0.000324	11.5921	-3.98888	167	54	123	54	54	241	587	123	123	123	4	67	99	4	4	1	40	128	1	1	167	54	123			241	587	123			4	67	99			1	40	128
ZNF844	1	0.00356084	0.000324	11.5919	-2.35277	173	262	15	15	15	79	329	1	1	1	95	29	1	1	1	238	64	1	1	1	173	262	15			79	329	1			95	29	1			238	64	1
TFB1M	1	0.00357042	0.000325	11.5873	1.94586	146	273	42	42	42	136	106	1	1	1	196	440	181	181	181	209	292	131	131	131	146	273	42			136	106	1			196	440	181			209	292	131
CALHM3	1	0.00357065	0.000325	11.5864	1.773	25	45	68	25	25	116	34	37	34	34	114	133	515	114	114	98	114	776	98	98	25	45	68			116	34	37			114	133	515			98	114	776
XPNPEP2	1	0.00357195	0.000325	11.5851	3.76303	135	1	20	1	1	215	1	13	1	1	242	37	134	37	37	235	80	45	45	45	135	1	20			215	1	13			242	37	134			235	80	45
C1orf53	1	0.00357922	0.000326	11.5814	-0.179876	957	1	1	1	1	537	1	1	1	1	535	1	1	1	1	714	1	1	1	1	957					537					535					714
C8orf47	1	0.00357948	0.000327	11.5806	3.89513	177	165	1	1	1	195	63	1	1	1	249	366	67	67	67	586	320	42	42	42	177	165	1			195	63	1			249	366	67			586	320	42
TMEM45B	1	0.00359618	0.000328	11.5731	1.78306	20	51	11	11	11	26	1	11	1	1	164	296	29	29	29	158	174	1	1	1	20	51	11			26	1	11			164	296	29			158	174	1
NIPA1	1	0.00363651	0.000332	11.5563	1.3293	24	192	79	24	24	1	203	1	1	1	35	268	52	35	35	66	251	75	66	66	24	192	79			1	203	1			35	268	52			66	251	75
OR2M3	1	0.00363857	0.000332	11.5547	3.51032	469	31	19	19	19	251	3	3	3	3	200	422	444	200	200	413	339	252	252	252	469	31	19			251	3	3			200	422	444			413	339	252
ATP11B	1	0.0036408	0.000333	11.5531	0.696033	80	125	227	80	80	2	52	39	2	2	132	197	80	80	80	32	275	278	32	32	80	125	227			2	52	39			132	197	80			32	275	278
hsa-mir-548i-1	1	0.0036648	0.000335	11.5428	-0.180011	359	1	1	1	1	223	1	1	1	1	213	1	1	1	1	274	1	1	1	1	359					223					213					274
hsa-mir-6733	1	0.00368299	0.000337	11.5349	-1.72617	318	8	127	8	8	159	1	179	1	1	243	1	46	1	1	352	1	31	1	1	318	8	127			159	1	179			243	1	46			352	1	31
FKBP15	1	0.00369613	0.000338	11.529	-0.238478	497	124	1	1	1	286	123	1	1	1	332	114	1	1	1	305	89	1	1	1	497	124				286	123				332	114				305	89
CEP76	1	0.00374536	0.000343	11.5091	0.910332	202	202	202	202	202	102	102	21	21	21	471	143	276	143	143	289	243	493	243	243	202	202	202			102	102	21			471	143	276			289	243	493
PATE3	1	0.00374536	0.000343	11.5084	-4.74241	24	197	63	24	24	135	397	177	135	135	12	389	1	1	1	2	252	1	1	1	24	197	63			135	397	177			12	389	1			2	252	1
hsa-mir-3978	1	0.00374706	0.000344	11.507	2.92147	402	26	305	12	26	199	1	278	1	1	655	2	382	147	147	1071	320	673	320	320	402	26	305	12		199	1	278	1		655	2	382	147		1071	1	673	320
CHN2	1	0.00376366	0.000345	11.4999	-4.52253	83	625	122	83	83	1	497	1	1	1	1	10	137	1	1	1	1	28	1	1	83	625	122			1	497	1			1	10	137			1	1	28
CD82	1	0.0037675	0.000346	11.4977	3.84758	74	1	9	1	1	80	3	21	3	3	77	291	69	69	69	184	87	79	79	79	74	1	9			80	3	21			77	291	69			184	87	79
THRA	1	0.00377552	0.000347	11.4939	-4.18812	76	97	147	76	76	6	131	151	6	6	11	1	113	1	1	1	1	141	1	1	76	97	147			6	131	151			11	1	113			1	1	141
LOC100130539	1	0.00378299	0.000348	11.4903	4.00715	21	4	29	4	4	1	1	8	1	1	54	706	109	54	54	23	810	81	23	23	21	4	29			1	1	8			54	706	109			23	810	81
SETD4	1	0.00380653	0.00035	11.4803	-5.06889	258	253	134	134	134	196	50	43	43	43	216	3	1	1	1	553	1	1	1	1	258	253	134			196	50	43			216	3	1			553	1	1
GALR1	1	0.00380653	0.00035	11.4798	-4.60469	107	129	76	76	76	56	27	54	27	27	1	79	2	1	1	1	161	1	1	1	107	129	76			56	27	54			1	79	2			1	161	1
ZMYND15	1	0.00381933	0.000351	11.4742	-4.08686	45	134	250	45	45	76	126	62	62	62	1	29	83	1	1	1	123	19	1	1	45	134	250			76	126	62			1	29	83			1	123	19
SPINK4	1	0.00382802	0.000353	11.4694	-5.10756	110	189	491	110	110	43	90	642	43	43	1	236	7	1	1	1	211	2	1	1	110	189	491			43	90	642			1	236	7			1	211	2
EPB41L4B	1	0.00382802	0.000353	11.4689	4.05347	22	10	236	10	10	1	7	130	1	1	148	1084	207	148	148	301	936	152	152	152	22	10	236			1	7	130			148	1084	207			301	936	152
NME5	1	0.00382802	0.000353	11.4687	-1.54679	61	562	1081	61	61	54	418	428	54	54	32	58	699	32	32	5	113	942	5	5	61	562	1081			54	418	428			32	58	699			5	113	942
CRYBB2	1	0.00386096	0.000356	11.4556	-4.21898	324	41	82	41	41	396	14	64	14	14	6	1	77	1	1	1	1	118	1	1	324	41	82			396	14	64			6	1	77			1	1	118
LOC286238	1	0.00391564	0.000361	11.4346	3.38147	17	5	29	5	5	44	6	3	3	3	135	887	31	31	31	46	597	132	46	46	17	5	29			44	6	3			135	887	31			46	597	132
AGO4	1	0.00395095	0.000365	11.4209	-0.180444	396	1	1	1	1	187	1	1	1	1	217	1	1	1	1	266	1	1	1	1	396					187					217					266
hsa-mir-424	1	0.00395552	0.000365	11.4184	-1.498	128	183	134	244	134	3	161	186	147	147	63	63	94	87	63	66	3	3	115	3	128	183	134	244		3	161	186	147		63	1	94	87		66	1	3	115
ABCF2	1	0.00396072	0.000366	11.4158	-3.63209	1259	160	263	160	160	774	259	178	178	178	19	201	33	19	19	2	175	22	2	2	1259	160	263			774	259	178			19	201	33			2	175	22
OR6C2	1	0.00396281	0.000367	11.4137	0.915081	843	286	110	110	110	745	16	94	16	16	796	316	165	165	165	1005	383	180	180	180	843	286	110			745	16	94			796	316	165			1005	383	180
SPPL2A	1	0.00396281	0.000367	11.4136	-4.83988	263	1679	148	148	148	177	928	74	74	74	146	99	1	1	1	293	181	1	1	1	263	1679	148			177	928	74			146	99	1			293	181	1
EVI2A	1	0.00398413	0.000369	11.4051	-2.67831	89	13	68	13	13	95	1	140	1	1	82	1	2	1	1	116	1	7	1	1	89	13	68			95	1	140			82	1	2			116	1	7
SMG9	1	0.00398609	0.000369	11.403	-3.52967	51	77	121	51	51	1	30	145	1	1	20	1	39	1	1	1	1	109	1	1	51	77	121			1	30	145			20	1	39			1	1	109
KLK6	1	0.00398609	0.000369	11.4029	-3.69313	21	357	12	12	12	1	417	29	1	1	1	3	12	1	1	1	1	1	1	1	21	357	12			1	417	29			1	3	12			1	1	1
hsa-mir-3132	1	0.00399595	0.00037	11.3986	-4.39177	354	22	79	22	22	291	63	70	63	63	6	23	1	1	1	1	107	6	1	1	354	22	79			291	63	70			6	23	1			1	107	6
FLG2	1	0.00403743	0.000374	11.3829	-2.32941	175	9	35	9	9	79	2	1	1	1	179	1	1	1	1	66	1	1	1	1	175	9	35			79	2	1			179	1	1			66	1	1
SLC7A3	1	0.00405174	0.000376	11.3771	-2.60211	248	6	58	6	6	335	1	28	1	1	142	1	1	1	1	30	1	1	1	1	248	6	58			335	1	28			142	1	1			30	1	1
VPS28	1	0.00407157	0.000378	11.3693	-3.47529	46	6	38	6	6	51	1	77	1	1	1	1	1	1	1	1	1	1	1	1	46	6	38			51	1	77			1	1	1			1	1	1
ANAPC15	1	0.00408739	0.00038	11.363	-1.73844	153	47	179	47	47	112	20	372	20	20	152	8	47	8	8	161	10	41	10	10	153	47	179			112	20	372			152	8	47			161	10	41
OTUB2	1	0.00409819	0.000381	11.3584	-5.51125	145	141	284	141	141	203	134	334	134	134	279	1	6	1	1	336	1	1	1	1	145	141	284			203	134	334			279	1	6			336	1	1
ZC3H12A	1	0.00411622	0.000383	11.3513	-0.282786	256	1142	161	161	161	91	1144	119	91	91	188	966	161	161	161	76	783	112	76	76	256	1142	161			91	1144	119			188	966	161			76	783	112
LRRC46	1	0.00411837	0.000383	11.3498	-4.2698	202	82	166	82	82	10	5	150	5	5	11	16	1	1	1	63	22	1	1	1	202	82	166			10	5	150			11	16	1			63	22	1
ZNF669	1	0.00412042	0.000384	11.3484	4.45939	1	218	57	1	1	1	228	11	1	1	159	1475	103	103	103	298	1323	5	5	5	1	218	57			1	228	11			159	1475	103			298	1323	5
RGS1	1	0.00412284	0.000384	11.3468	-3.66511	14	606	65	14	14	1	654	298	1	1	1	148	1	1	1	1	274	1	1	1	14	606	65			1	654	298			1	148	1			1	274	1
hsa-mir-4654	1	0.0041628	0.000388	11.3311	-3.36007	5	248	16	5	5	15	188	1	1	1	1	3	1	1	1	1	1	1	1	1	5	248	16			15	188	1			1	3	1			1	1	1
3	1	0.0041628	0.000388	11.3307	-5.45667	190	618	369	190	190	13	765	277	13	13	1	4	436	1	1	1	3	676	1	1	190	618	369			13	765	277			1	4	436			1	3	676
NEURL	1	0.0041628	0.000388	11.3307	2.33879	87	117	11	11	11	38	67	1	1	1	195	95	161	95	95	116	162	9	9	9	87	117	11			38	67	1			195	95	161			116	162	9
PPP1R14C	1	0.00417047	0.000389	11.3268	-4.31687	263	338	71	71	71	162	32	10	10	10	2	246	1	1	1	6	320	1	1	1	263	338	71			162	32	10			2	246	1			6	320	1
PPP1R3G	1	0.00417047	0.000389	11.3265	-1.60977	72	665	54	54	54	47	1010	241	47	47	21	100	36	21	21	99	199	22	22	22	72	665	54			47	1010	241			21	100	36			99	199	22
IMPDH1	1	0.00417125	0.00039	11.3253	-4.07132	10	251	37	10	10	1	699	2	1	1	1	2	1	1	1	1	1	1	1	1	10	251	37			1	699	2			1	2	1			1	1	1
EPB41L2	1	0.00417125	0.00039	11.3248	-4.29187	66	312	87	66	66	56	117	14	14	14	1	350	2	1	1	1	298	1	1	1	66	312	87			56	117	14			1	350	2			1	298	1
dummyguide450	1	0.0041861	0.000392	11.3184	-0.101261	741	1	1	1	1	841	1	1	1	1	651	1	1	1	1	1134	1	1	1	1	741					841					651					1134
FAM122C	1	0.0041861	0.000392	11.3182	1.99529	181	437	14	14	14	16	469	1	1	1	188	778	79	79	79	110	811	36	36	36	181	437	14			16	469	1			188	778	79			110	811	36
SAR1A	1	0.00418667	0.000392	11.3172	3.24468	346	49	35	35	35	935	11	5	5	5	737	365	457	365	365	368	406	664	368	368	346	49	35			935	11	5			737	365	457			368	406	664
RBMS1	1	0.00420254	0.000394	11.3111	5.11638	119	3	2	2	2	187	2	2	2	2	57	540	251	57	57	192	392	349	192	192	119	3	2			187	2	2			57	540	251			192	392	349
DUS3L	1	0.00420567	0.000394	11.3092	3.81023	527	1	3	1	1	284	1	1	1	1	471	96	22	22	22	303	71	33	33	33	527	1	3			284	1	1			471	96	22			303	71	33
OR2S2	1	0.00421511	0.000395	11.3049	1.90314	1435	181	10	10	10	1108	12	12	12	12	1074	248	59	59	59	1343	593	86	86	86	1435	181	10			1108	12	12			1074	248	59			1343	593	86
WWP1	1	0.00421511	0.000395	11.3045	1.86044	131	31	9	9	9	71	3	1	1	1	104	120	44	44	44	79	45	10	10	10	131	31	9			71	3	1			104	120	44			79	45	10
ANKRD28	1	0.00421654	0.000396	11.3033	-2.38345	236	213	321	213	213	10	225	335	10	10	15	61	335	15	15	62	3	359	3	3	236	213	321			10	225	335			15	61	335			62	3	359
SNRPB	1	0.00422367	0.000397	11.2999	-3.67408	660	370	46	46	46	584	293	1	1	1	79	3	19	3	3	149	1	1	1	1	660	370	46			584	293	1			79	3	19			149	1	1
TRPV5	1	0.00422367	0.000397	11.2994	1.78	90	210	116	90	90	78	127	29	29	29	222	304	800	222	222	192	266	1121	192	192	90	210	116			78	127	29			222	304	800			192	266	1121
ENTPD1	1	0.00423599	0.000398	11.2945	-0.180903	135	1	1	1	1	192	1	1	1	1	128	1	1	1	1	150	1	1	1	1	135					192					128					150
CLCN1	1	0.00423644	0.000398	11.2936	-2.58837	1278	414	218	218	218	1429	129	47	47	47	1099	14	50	14	14	1065	13	62	13	13	1278	414	218			1429	129	47			1099	14	50			1065	13	62
PRDM4	1	0.00424068	0.000399	11.2914	-3.38269	120	90	275	90	90	103	47	659	47	47	93	9	11	9	9	71	20	1	1	1	120	90	275			103	47	659			93	9	11			71	20	1
SLC7A10	1	0.00426098	0.000401	11.2836	-5.17916	197	331	95	95	95	74	64	73	64	64	1	306	1	1	1	1	349	1	1	1	197	331	95			74	64	73			1	306	1			1	349	1
ZNF229	1	0.00426098	0.000401	11.283	-3.84418	43	83	479	43	43	125	115	559	115	115	25	3	474	3	3	9	1	502	1	1	43	83	479			125	115	559			25	3	474			9	1	502
HPSE2	1	0.00426098	0.000401	11.2823	5.04341	24	451	2	2	2	1	504	1	1	1	136	556	428	136	136	185	632	516	185	185	24	451	2			1	504	1			136	556	428			185	632	516
C6orf136	1	0.00429103	0.000405	11.2715	-3.06348	86	1672	32	32	32	27	2136	1	1	1	47	189	1	1	1	111	217	1	1	1	86	1672	32			27	2136	1			47	189	1			111	217	1
ADAM8	1	0.00430085	0.000406	11.2668	2.66562	6	51	3	3	3	1	22	1	1	1	1	42	34	1	1	116	29	40	29	29	6	51	3			1	22	1			1	42	34			116	29	40
SLC19A1	1	0.00430085	0.000406	11.2667	4.05544	70	1	8	1	1	1	1	1	1	1	39	161	34	34	34	80	238	24	24	24	70	1	8			1	1	1			39	161	34			80	238	24
RGS12	1	0.00433855	0.00041	11.2534	-4.82493	126	152	127	126	126	87	215	12	12	12	2	405	1	1	1	1	212	1	1	1	126	152	127			87	215	12			2	405	1			1	212	1
PDK1	1	0.00433871	0.00041	11.2526	-4.7697	367	65	1241	65	65	27	194	935	27	27	1	212	30	1	1	1	156	31	1	1	367	65	1241			27	194	935			1	212	30			1	156	31
FANCL	1	0.00436969	0.000413	11.2416	2.59452	39	39	14	14	14	40	1	1	1	1	62	305	146	62	62	22	328	121	22	22	39	39	14			40	1	1			62	305	146			22	328	121
ABHD8	1	0.0043788	0.000414	11.2379	2.42985	192	327	60	60	60	367	329	5	5	5	390	491	304	304	304	492	1000	521	492	492	192	327	60			367	329	5			390	491	304			492	1000	521
EBI3	1	0.00438147	0.000415	11.2363	-4.79799	449	324	569	324	324	768	431	725	431	431	876	7	51	7	7	955	2	1	1	1	449	324	569			768	431	725			876	7	51			955	2	1
MSRA	1	0.00438402	0.000415	11.2347	-5.49504	130	166	505	130	130	98	191	561	98	98	1	306	5	1	1	1	344	2	1	1	130	166	505			98	191	561			1	306	5			1	344	2
SLC25A21	1	0.00438546	0.000415	11.2335	1.10635	41	335	41	41	41	1	101	7	1	1	82	275	62	62	62	87	186	41	41	41	41	335	41			1	101	7			82	275	62			87	186	41
ZNF827	1	0.00439577	0.000417	11.2294	-1.77396	162	65	264	65	65	84	90	234	84	84	80	25	221	25	25	85	1	185	1	1	162	65	264			84	90	234			80	25	221			85	1	185
hsa-mir-4674	1	0.00439608	0.000417	11.2285	-3.59534	174	52	26	26	26	74	12	20	12	12	133	1	1	1	1	235	1	1	1	1	174	52	26			74	12	20			133	1	1			235	1	1
TSN	1	0.00440618	0.000418	11.2245	0.934947	127	111	52	52	52	55	1	68	1	1	257	116	39	39	39	272	104	90	90	90	127	111	52			55	1	68			257	116	39			272	104	90
LTA	1	0.00443643	0.000421	11.2139	-3.42299	61	58	166	58	58	1	116	93	1	1	1	60	66	1	1	1	93	6	1	1	61	58	166			1	116	93			1	60	66			1	93	6
PTPRQ	1	0.00444971	0.000422	11.2089	-4.11328	55	104	83	55	55	315	165	1	1	1	7	1	50	1	1	31	1	30	1	1	55	104	83			315	165	1			7	1	50			31	1	30
TMEM243	1	0.00446589	0.000424	11.2029	-3.60373	103	20	85	20	20	261	1	45	1	1	2	1	41	1	1	1	1	51	1	1	103	20	85			261	1	45			2	1	41			1	1	51
UBL3	1	0.00454599	0.000432	11.1765	2.1124	136	57	548	57	57	97	2	629	2	2	250	399	745	250	250	178	318	1229	178	178	136	57	548			97	2	629			250	399	745			178	318	1229
GPR39	1	0.00456181	0.000434	11.1708	-4.15486	87	138	149	87	87	70	25	50	25	25	1	46	76	1	1	1	6	33	1	1	87	138	149			70	25	50			1	46	76			1	6	33
OR2M5	1	0.00457468	0.000435	11.166	-3.96654	703	134	184	134	134	539	79	155	79	79	291	3	50	3	3	482	1	72	1	1	703	134	184			539	79	155			291	3	50			482	1	72
SMIM7	1	0.00457468	0.000435	11.1653	2.83026	4	5	292	4	4	1	1	213	1	1	53	36	130	36	36	50	22	326	22	22	4	5	292			1	1	213			53	36	130			50	22	326
PRRG3	1	0.00457774	0.000436	11.1636	-3.31911	356	131	25	25	25	597	533	19	19	19	478	74	1	1	1	838	6	1	1	1	356	131	25			597	533	19			478	74	1			838	6	1
RBBP8	1	0.00459222	0.000438	11.1583	-5.62436	154	70	296	70	70	127	126	190	126	126	1	144	1	1	1	1	216	1	1	1	154	70	296			127	126	190			1	144	1			1	216	1
hsa-mir-4722	1	0.00460679	0.000439	11.153	-0.18143	100	1	1	1	1	714	1	1	1	1	371	1	1	1	1	335	1	1	1	1	100					714					371					335
REG3A	1	0.00462953	0.000442	11.1452	-4.70304	339	228	32	32	32	274	238	107	107	107	3	398	2	2	2	2	343	1	1	1	339	228	32			274	238	107			3	398	2			2	343	1
hsa-mir-99b	1	0.00464385	0.000443	11.14	4.27574	19	1	72	1	1	38	2	12	3	3	133	115	26	279	115	293	119	82	149	119	19	1	72	1		38	2	12	3		133	115	26	279		293	119	82	149
TMEM2	1	0.00471149	0.00045	11.1184	2.53452	116	173	5	5	5	9	147	3	3	3	195	283	87	87	87	110	152	20	20	20	116	173	5			9	147	3			195	283	87			110	152	20
[truncated: 18,940 more rows]

## Sheet: miRNA
Gene symbol	FDR(Bonferroni)	FDR(BH)	p-value	'-log2(p-value)'	log2(Fold change)
hsa-mir-6780a	2.79e-11	6.91e-14	1.33e-15	49.415	-0.148417
hsa-mir-2115	5.35e-09	1.14e-11	2.55e-13	41.8326	-4.54888
hsa-mir-340	2.89e-08	5.83e-11	1.38e-12	39.4006	-5.93054
hsa-mir-3591	2.11e-07	4.09e-10	1.01e-11	36.5285	-5.4448
hsa-mir-298	4.15e-07	7.7e-10	1.98e-11	35.556	-5.16618
hsa-mir-1181	1.95e-06	3.39e-09	9.33e-11	33.3187	-3.82534
hsa-mir-940	4.41e-06	7.36e-09	2.11e-10	32.1454	-4.54492
hsa-mir-3167	4.8e-06	7.98e-09	2.29e-10	32.0239	-5.75646
hsa-mir-6868	1.53e-05	2.41e-08	7.3e-10	30.3519	-0.111687
hsa-mir-6069	5.76e-05	8.5e-08	2.75e-09	28.4387	-4.71502
hsa-mir-4283-1	5.98e-05	8.82e-08	2.86e-09	28.3834	-2.56432
hsa-mir-939	0.000364	4.89e-07	1.74e-08	25.7772	-3.49227
hsa-mir-4750	0.000767	9.88e-07	3.66e-08	24.7032	-4.24016
hsa-mir-494	0.00129558	1.61e-06	6.19e-08	23.9461	-4.3269
hsa-mir-6504	0.00158082	1.93e-06	7.55e-08	23.659	-4.26959
hsa-mir-147b	6.51e-11	1.57e-13	3.11e-15	48.1926	2.29332
hsa-mir-4767	1.44e-10	3.41e-13	6.88e-15	47.0458	3.29785
hsa-mir-708	1.86e-10	4.36e-13	8.88e-15	46.6781	2.12541
hsa-mir-134	1.73e-06	3.04e-09	8.27e-11	33.4932	3.25468
hsa-mir-3910-2	3.5e-06	5.91e-09	1.67e-10	32.4794	1.51922
hsa-mir-3927	8.91e-06	1.44e-08	4.26e-10	31.1296	0.711813
hsa-mir-373	1.39e-05	2.21e-08	6.65e-10	30.4866	1.92281
hsa-mir-4802	3.18e-05	4.82e-08	1.52e-09	29.2951	3.49443
hsa-mir-3141	4.65e-05	6.98e-08	2.22e-09	28.7449	3.56293
hsa-mir-3177	6.06e-05	8.92e-08	2.89e-09	28.3645	1.953
hsa-mir-1224	8.11e-05	1.18e-07	3.87e-09	27.9436	1.87728
hsa-mir-6771	0.000604	7.9e-07	2.88e-08	25.0475	3.7864
hsa-mir-6721	0.000657	8.58e-07	3.14e-08	24.926	4.43082
hsa-mir-16-1	0.000847	1.08e-06	4.04e-08	24.56	4.24384
hsa-mir-3617	0.00115175	1.44e-06	5.5e-08	24.1159	2.40124
