# Supplementary material for: MiR‐940 Suppresses Ferroptosis by Controlling Expression of Key Regulatory Genes
Source: Adv Sci (Weinh). 2026 May 29:e75830. Online ahead of print. doi: 10.1002/advs.75830 (PMC13336029; doi:10.1002/advs.75830)
Supplement: Supplementary file 5 — Supporting File 5: advs75830‐sup‐0005‐Suppl Table 4_Kolak_mir‐940 ferroptosis_RNAseq_raw_counts.csv. [file ADVS-9999-e75830-s005.csv]

	control-4	control-3	control-2	control-1	miRNA-4	miRNA-3	miRNA-2	miRNA-1
ENSG00000223972	0	0	0	0	0	0	0	0
ENSG00000227232	89	131	64	77	196	225	49	96
ENSG00000278267	11	19	9	5	15	13	4	7
ENSG00000243485	0	0	0	0	3	0	0	0
ENSG00000237613	1	0	0	0	0	0	0	0
ENSG00000268020	0	0	0	0	0	0	0	0
ENSG00000240361	0	0	0	2	0	0	0	0
ENSG00000186092	0	0	0	0	0	0	0	0
ENSG00000238009	0	3	0	1	4	1	0	0
ENSG00000239945	0	0	0	0	0	0	0	0
ENSG00000233750	0	0	0	0	0	0	0	0
ENSG00000268903	1	0	0	0	0	1	0	1
ENSG00000269981	1	2	0	0	1	1	0	0
ENSG00000239906	0	0	0	0	0	0	0	0
ENSG00000241860	0	0	0	1	1	2	0	0
ENSG00000222623	0	0	0	0	0	0	0	0
ENSG00000241599	0	0	0	0	0	0	0	0
ENSG00000279928	0	1	0	0	0	0	0	0
ENSG00000279457	123	248	113	110	301	297	78	131
ENSG00000273874	0	0	0	0	0	1	0	0
ENSG00000228463	0	1	1	0	5	1	0	0
ENSG00000241670	0	0	0	0	0	0	0	0
ENSG00000236679	0	0	0	0	0	0	1	1
ENSG00000236743	0	0	0	0	0	0	0	0
ENSG00000236601	0	0	0	0	0	0	0	0
ENSG00000237094	3	8	2	1	5	2	1	1
ENSG00000269732	0	0	0	0	0	0	0	0
ENSG00000278566	0	0	0	0	0	0	0	0
ENSG00000224813	0	0	0	0	0	0	0	0
ENSG00000233653	0	0	0	0	0	0	0	0
ENSG00000250575	0	0	0	0	0	0	0	0
ENSG00000278757	0	0	0	0	0	0	0	0
ENSG00000230021	0	1	1	1	0	1	0	1
ENSG00000235146	0	0	0	0	0	0	0	0
ENSG00000225972	2	2	1	2	7	5	0	5
ENSG00000225630	103	244	94	65	278	203	68	171
ENSG00000237973	277	420	118	81	498	441	132	247
ENSG00000278791	0	0	0	0	0	0	0	0
ENSG00000229344	1	0	2	1	2	3	1	2
ENSG00000240409	3	2	2	0	4	4	0	1
ENSG00000248527	2026	4944	2741	1261	7094	6253	2022	3876
ENSG00000198744	3	2	3	1	8	4	3	3
ENSG00000268663	0	0	0	0	0	0	0	0
ENSG00000273547	0	0	0	0	0	0	0	0
ENSG00000283574	0	0	0	0	0	0	0	0
ENSG00000229376	2	0	0	0	2	2	3	2
ENSG00000228327	71	114	48	59	128	129	30	47
ENSG00000223181	0	1	0	0	0	0	0	0
ENSG00000229905	0	0	0	0	1	0	0	0
ENSG00000237491	8	14	5	6	34	29	11	9
ENSG00000230092	8	10	5	8	19	28	10	13
ENSG00000177757	5	12	2	9	35	22	4	12
ENSG00000228794	287	544	220	228	375	368	116	169
ENSG00000225880	28	39	28	21	53	50	15	18
ENSG00000230368	0	0	0	0	0	0	0	0
ENSG00000234711	0	0	0	0	0	0	0	0
ENSG00000283040	0	0	0	0	0	0	0	0
ENSG00000272438	8	6	4	0	27	44	10	25
ENSG00000230699	8	19	5	4	114	114	32	59
ENSG00000241180	2	0	0	2	11	12	2	7
ENSG00000223764	8	17	9	4	82	76	32	32
ENSG00000187634	13	32	7	12	68	84	25	44
ENSG00000188976	8002	14517	6320	5718	15776	18161	5431	7819
ENSG00000187961	467	860	435	357	1767	1889	581	982
ENSG00000187583	157	319	146	127	665	652	200	356
ENSG00000187642	107	175	88	91	347	368	92	220
ENSG00000272512	10	15	4	5	120	128	34	73
ENSG00000188290	169	295	113	112	610	723	204	300
ENSG00000187608	173	310	147	111	657	695	242	338
ENSG00000231702	0	1	0	0	0	1	1	0
ENSG00000224969	0	0	0	0	5	4	0	0
ENSG00000188157	16335	30096	13798	12677	61351	67851	21988	31933
ENSG00000242590	0	0	0	0	0	0	0	0
ENSG00000217801	166	382	185	119	873	958	299	464
ENSG00000273443	31	44	26	23	134	151	51	82
ENSG00000237330	1	0	0	0	3	8	6	1
ENSG00000131591	268	533	241	216	344	341	95	175
ENSG00000223823	0	0	0	0	0	0	0	0
ENSG00000207730	0	0	0	0	0	0	0	0
ENSG00000207607	0	0	0	0	0	0	0	0
ENSG00000198976	0	0	0	0	0	0	0	0
ENSG00000272141	0	0	0	0	0	0	0	0
ENSG00000205231	0	0	0	0	0	0	0	0
ENSG00000162571	0	0	0	0	0	0	0	0
ENSG00000186891	0	0	0	0	1	2	0	1
ENSG00000186827	4	3	1	1	20	35	6	18
ENSG00000078808	3742	7120	2986	2870	13059	14933	4566	6403
ENSG00000176022	1107	1975	935	857	4768	5501	1757	2426
ENSG00000184163	31	62	32	25	77	88	34	57
ENSG00000260179	17	17	6	7	34	28	9	14
ENSG00000160087	2055	3826	1665	1490	5345	6179	1741	2693
ENSG00000230415	13	16	5	4	72	89	20	36
ENSG00000162572	42	82	35	22	392	408	128	205
ENSG00000131584	962	1855	869	673	3819	4244	1250	2112
ENSG00000278073	0	0	0	0	0	0	0	0
ENSG00000169972	353	688	293	295	802	882	265	408
ENSG00000127054	2389	4183	1865	1683	4653	4907	1616	2469
ENSG00000240731	64	132	41	50	160	131	54	57
ENSG00000224051	910	1614	808	724	1180	1436	422	710
ENSG00000169962	19	32	18	10	56	61	20	14
ENSG00000107404	2591	4966	2095	1932	4362	4821	1470	2306
ENSG00000162576	374	716	292	256	2347	2584	773	1169
ENSG00000175756	2897	5358	2348	2092	5885	6801	2158	3334
ENSG00000223663	0	2	0	0	2	1	0	1
ENSG00000221978	3037	6021	2663	2064	10800	11166	3409	5318
ENSG00000224870	700	1304	531	514	2905	3166	1003	1451
ENSG00000242485	2050	4054	1793	1453	3640	4094	1335	1711
ENSG00000264293	0	0	0	0	0	0	0	0
ENSG00000272455	63	138	67	52	121	148	44	67
ENSG00000235098	0	2	1	0	17	15	6	6
ENSG00000225905	0	0	0	0	0	0	1	0
ENSG00000205116	0	0	1	0	0	0	0	0
ENSG00000225285	0	1	0	0	1	0	2	0
ENSG00000179403	2	5	3	3	26	37	9	17
ENSG00000215915	3	5	3	2	2	8	2	2
ENSG00000160072	1347	2505	1105	884	1534	1719	497	898
ENSG00000197785	2041	3763	1631	1440	1570	1718	532	844
ENSG00000205090	63	89	46	32	244	298	75	149
ENSG00000160075	2756	5396	2287	2065	3039	3448	1073	1559
ENSG00000215014	9	15	14	12	14	16	3	12
ENSG00000279244	0	0	0	0	0	0	0	0
ENSG00000274481	0	0	0	0	0	0	0	0
ENSG00000228594	20	35	43	19	33	33	13	26
ENSG00000272106	83	186	87	68	341	333	124	189
ENSG00000197530	397	686	305	308	3746	4274	1337	2105
ENSG00000189409	4	1	1	0	16	17	10	10
ENSG00000248333	2024	3639	1504	1423	3862	4294	1338	1928
ENSG00000272004	4	4	2	2	8	15	9	3
ENSG00000189339	1484	2807	1285	1201	3568	4227	1241	1753
ENSG00000269737	17	28	4	6	58	42	16	16
ENSG00000215914	0	2	0	0	6	11	1	6
ENSG00000008128	242	490	208	209	854	863	285	434
ENSG00000268575	54	74	30	30	200	229	69	90
ENSG00000227775	67	124	52	55	249	234	66	110
ENSG00000215790	81	141	61	58	280	290	79	136
ENSG00000008130	1386	2776	1185	1010	1330	1318	424	670
ENSG00000078369	7875	14265	6580	5984	20521	23176	7422	9887
ENSG00000231050	33	38	18	13	52	57	12	28
ENSG00000169885	5	3	0	0	3	7	1	3
ENSG00000178821	1	3	0	1	3	2	2	1
ENSG00000142609	1	1	0	0	4	5	3	1
ENSG00000233542	1	9	2	2	1	1	0	0
ENSG00000187730	0	0	0	0	0	0	0	1
ENSG00000226969	0	0	0	0	0	0	0	0
ENSG00000067606	30	39	18	15	40	49	21	15
ENSG00000271806	0	0	0	0	0	0	0	0
ENSG00000182873	10	25	11	10	17	13	8	8
ENSG00000162585	946	1840	812	691	3989	4607	1425	2261
ENSG00000234396	0	1	0	0	4	6	2	3
ENSG00000157933	2156	4177	1772	1732	9708	10860	3599	5138
ENSG00000116151	248	427	169	166	974	1068	345	510
ENSG00000272161	0	2	0	0	0	0	0	0
ENSG00000269896	8	18	9	9	34	23	12	11
ENSG00000272420	4	8	4	3	10	16	3	5
ENSG00000157916	2813	5598	2384	2204	7000	7952	2323	3272
ENSG00000157911	337	675	315	247	894	1063	333	463
ENSG00000149527	21	39	17	12	1379	1566	432	715
ENSG00000224387	0	0	0	0	2	5	1	0
ENSG00000229393	0	0	0	0	6	2	1	2
ENSG00000157881	496	990	429	376	1423	1450	491	642
ENSG00000197921	0	0	0	0	0	0	0	0
ENSG00000272449	36	73	34	32	214	184	75	91
ENSG00000238164	17	23	14	9	252	319	106	156
ENSG00000157873	253	450	218	194	2401	2534	821	1286
ENSG00000225931	0	1	1	0	3	3	4	1
ENSG00000228037	1	0	0	0	0	3	0	1
ENSG00000157870	529	921	391	386	1011	1102	373	498
ENSG00000142606	0	3	1	0	0	0	3	0
ENSG00000237058	0	0	0	0	0	0	0	0
ENSG00000215912	2	21	3	5	15	12	8	4
ENSG00000283259	0	0	0	0	0	0	0	0
ENSG00000233234	0	0	0	0	0	0	0	0
ENSG00000231630	0	1	0	0	0	0	0	0
ENSG00000169717	0	0	0	0	0	0	0	0
ENSG00000177133	0	0	0	0	0	0	0	0
ENSG00000142611	4	2	1	2	14	15	2	5
ENSG00000283572	0	0	0	0	0	0	0	0
ENSG00000226286	0	0	0	0	0	0	0	0
ENSG00000279839	0	0	0	0	0	0	0	0
ENSG00000272235	0	0	0	0	1	1	0	0
ENSG00000130762	1	8	2	0	4	7	2	3
ENSG00000272088	0	0	0	0	0	0	0	0
ENSG00000162591	29	59	27	21	106	148	42	79
ENSG00000207776	0	0	0	0	0	0	0	0
ENSG00000238260	3	7	1	1	16	14	2	4
ENSG00000158109	1008	1865	864	753	4738	5479	1681	2392
ENSG00000116213	621	1286	568	462	1127	1169	398	541
ENSG00000078900	3	5	1	2	35	32	6	18
ENSG00000227589	0	1	0	0	0	0	0	0
ENSG00000235131	0	0	0	0	0	0	0	0
ENSG00000227372	25	40	17	14	12	13	3	6
ENSG00000276189	0	0	0	0	0	0	0	0
ENSG00000162592	0	0	0	0	1	2	0	2
ENSG00000235169	5	31	18	10	190	228	71	116
ENSG00000130764	2057	3449	1469	1365	3776	4216	1317	1982
ENSG00000266075	1	0	1	0	7	0	3	0
ENSG00000272153	21	77	34	26	86	96	29	36
ENSG00000116198	1151	2033	883	841	2035	2334	724	966
ENSG00000169598	123	227	113	73	245	264	102	109
ENSG00000198912	700	1254	595	487	604	719	230	279
ENSG00000236423	24	35	16	5	101	90	31	41
ENSG00000233304	0	0	0	0	0	0	0	0
ENSG00000226374	0	0	0	0	1	0	0	0
ENSG00000229280	0	0	0	0	0	0	0	0
ENSG00000235054	2	7	3	4	0	0	0	0
ENSG00000227169	0	0	0	0	0	0	0	0
ENSG00000232596	0	0	0	0	0	0	0	0
ENSG00000196581	606	1218	517	432	524	570	175	266
ENSG00000231510	0	0	0	0	0	0	0	0
ENSG00000260972	0	0	0	0	0	0	0	0
ENSG00000283356	0	0	0	0	0	0	0	0
ENSG00000236948	0	0	0	0	1	0	0	0
ENSG00000264341	0	0	0	0	0	0	0	0
ENSG00000264101	0	0	0	0	0	0	0	0
ENSG00000131697	259	508	223	156	805	805	279	409
ENSG00000069424	1031	1941	900	779	1963	2139	681	988
ENSG00000116254	3	9	3	4	8	9	3	2
ENSG00000116251	9679	18007	7798	6416	16047	17837	5528	7596
ENSG00000226944	4	1	7	1	10	25	1	9
ENSG00000158286	31	59	30	15	98	77	18	34
ENSG00000116237	2432	4572	1945	1782	2973	3371	1056	1383
ENSG00000225077	15	43	13	8	24	19	3	5
ENSG00000173673	0	0	0	0	1	0	0	0
ENSG00000158292	267	487	231	207	1253	1541	439	706
ENSG00000097021	2860	5239	2356	2203	5127	5624	1901	2611
ENSG00000271746	0	0	0	0	0	0	0	0
ENSG00000069812	28	57	35	16	605	685	231	306
ENSG00000187017	1	2	4	1	27	23	10	21
ENSG00000265392	0	0	0	0	0	0	0	0
ENSG00000231868	0	0	0	0	0	0	0	3
ENSG00000215788	350	670	293	190	1291	1258	367	710
ENSG00000171680	1091	1974	875	749	3264	3537	1073	1806
ENSG00000162408	971	2068	852	691	752	947	286	395
ENSG00000253022	0	2	1	0	1	0	0	1
ENSG00000229519	4	15	3	2	7	9	3	1
ENSG00000173662	2	2	0	0	4	0	0	1
ENSG00000204859	314	601	277	222	870	929	282	419
ENSG00000162413	1370	2528	1133	972	2774	3038	1011	1409
ENSG00000116273	889	1709	791	704	2185	2346	707	990
ENSG00000041988	185	341	165	143	433	513	134	216
ENSG00000007923	1628	3089	1243	1099	2533	2674	919	1193
ENSG00000228750	0	0	0	0	0	0	0	0
ENSG00000237436	2	17	12	1	35	25	6	16
ENSG00000171735	880	1413	650	540	1795	2109	632	849
ENSG00000227950	0	1	0	0	0	0	0	1
ENSG00000237365	0	0	0	0	0	0	0	0
ENSG00000207056	0	0	0	0	0	0	0	0
ENSG00000237402	1	1	0	0	0	0	2	0
ENSG00000237728	1	0	2	0	0	0	0	1
ENSG00000225126	0	0	2	1	0	0	0	0
ENSG00000270171	0	0	0	0	0	0	0	0
ENSG00000270035	0	0	0	0	0	0	0	0
ENSG00000269978	0	0	0	0	0	0	0	0
ENSG00000049245	1779	3707	1683	1439	4474	5163	1640	2064
ENSG00000269925	21	36	18	15	5	11	4	3
ENSG00000049246	273	581	247	209	1455	1535	510	664
ENSG00000236266	2	7	4	4	15	16	10	7
ENSG00000049247	0	1	0	2	0	1	2	5
ENSG00000049249	46	69	29	38	195	206	69	81
ENSG00000270330	0	0	0	0	0	0	0	0
ENSG00000116288	4732	9314	3890	3346	9836	11316	3467	4815
ENSG00000200344	2	3	3	0	6	1	0	1
ENSG00000116285	17778	32515	14739	13739	43213	47516	15398	19450
ENSG00000238290	14	36	20	14	172	198	53	90
ENSG00000232848	0	0	0	0	0	1	1	1
ENSG00000229305	0	0	0	0	3	0	0	0
ENSG00000227634	0	1	0	0	2	2	2	0
ENSG00000200975	0	0	0	0	0	0	0	0
ENSG00000233645	0	0	0	0	0	0	0	0
ENSG00000251977	0	0	0	0	0	0	0	0
ENSG00000162426	13	16	10	11	60	81	20	29
ENSG00000252254	0	0	0	1	0	2	0	0
ENSG00000142599	2349	4391	1971	1836	4320	4660	1544	2108
ENSG00000232912	1	1	0	0	4	1	0	6
ENSG00000221083	0	0	1	2	0	0	2	0
ENSG00000270282	0	0	2	0	0	0	0	0
ENSG00000234619	0	1	0	0	1	1	0	1
ENSG00000224315	1	1	0	1	3	0	2	0
ENSG00000222511	0	0	2	0	1	0	0	1
ENSG00000226545	0	2	0	1	0	0	2	0
ENSG00000228423	3	0	1	1	0	3	0	0
ENSG00000229716	0	0	0	0	0	0	0	0
ENSG00000074800	60436	114270	49228	45516	98970	111628	36090	49762
ENSG00000274258	0	0	1	1	0	0	0	0
ENSG00000236269	28	41	20	14	26	35	11	9
ENSG00000230679	2	15	4	3	32	54	17	14
ENSG00000201725	0	0	0	0	0	0	0	0
ENSG00000238249	0	0	0	3	0	0	0	0
ENSG00000232208	0	0	0	0	0	0	0	0
ENSG00000232663	0	0	0	0	0	0	0	0
ENSG00000131686	1	4	0	1	0	0	0	0
ENSG00000265141	0	0	0	0	0	0	0	0
ENSG00000197241	0	0	0	0	0	1	0	0
ENSG00000142583	0	0	0	1	2	1	1	0
ENSG00000252404	0	0	0	0	0	0	0	0
ENSG00000180758	185	379	137	152	2236	2572	817	1188
ENSG00000228526	4	14	6	9	230	210	71	134
ENSG00000234546	0	0	0	0	8	7	0	0
ENSG00000281937	2	3	0	1	5	16	10	3
ENSG00000049239	915	1676	706	698	2702	2944	871	1321
ENSG00000171621	553	975	479	435	3295	3889	1148	1618
ENSG00000235263	0	0	0	0	0	0	0	0
ENSG00000171612	373	791	323	298	676	711	180	268
ENSG00000231181	4	5	0	0	5	2	0	0
ENSG00000188807	1200	2081	876	866	213	252	65	120
ENSG00000171608	604	1177	595	515	1191	1204	403	593
ENSG00000179840	0	0	0	0	0	0	0	0
ENSG00000233268	0	0	0	0	0	0	0	0
ENSG00000231789	9	21	10	14	56	49	13	15
ENSG00000171603	5676	11357	4797	4564	18579	21512	6758	9157
ENSG00000271264	0	0	0	0	1	0	0	0
ENSG00000280113	0	0	0	0	0	0	0	0
ENSG00000178585	991	1834	875	741	1465	1496	559	790
ENSG00000223989	0	0	0	0	0	0	0	0
ENSG00000162441	738	1372	558	499	953	1044	378	472
ENSG00000228150	6	18	11	17	22	25	4	16
ENSG00000173614	185	393	170	142	643	761	195	324
ENSG00000202415	2	4	3	2	8	10	2	7
ENSG00000283611	2	0	1	2	10	9	2	1
ENSG00000265521	0	0	0	0	3	2	0	0
ENSG00000241326	0	0	0	0	0	0	0	0
ENSG00000162444	2	0	0	1	0	0	0	0
ENSG00000130939	1686	3178	1392	1235	3982	4639	1514	1854
ENSG00000224340	0	3	0	0	0	0	0	0
ENSG00000233623	0	2	1	1	2	4	0	1
ENSG00000201746	0	0	0	0	1	5	2	0
ENSG00000054523	1756	3426	1426	1335	2541	2641	869	1037
ENSG00000264881	0	0	0	0	0	0	0	0
ENSG00000199562	1	2	0	1	1	0	1	1
ENSG00000264501	0	0	0	0	0	0	0	0
ENSG00000142657	4875	9572	4245	3799	10563	12322	3652	5122
ENSG00000271989	4	3	4	4	2	6	0	0
ENSG00000251503	29	26	16	13	31	30	21	18
ENSG00000175279	283	480	198	177	421	406	131	158
ENSG00000241563	4	12	3	5	11	9	6	4
ENSG00000160049	3776	7164	3195	2840	2141	2390	728	996
ENSG00000203469	0	0	0	0	0	0	0	0
ENSG00000142655	711	1242	567	509	1118	1256	414	578
ENSG00000243267	0	1	0	0	3	0	0	0
ENSG00000130940	65	137	49	62	56	55	14	26
ENSG00000272078	10	13	8	8	5	2	1	4
ENSG00000225158	0	0	0	0	0	0	0	0
ENSG00000175262	2	6	0	2	1	0	1	0
ENSG00000215785	0	0	0	1	1	0	0	0
ENSG00000120948	3270	6426	2608	2303	4241	4581	1317	1825
ENSG00000277726	0	2	0	0	2	1	1	1
ENSG00000009724	17	25	9	8	67	53	19	34
ENSG00000271895	19	50	17	11	84	72	18	32
ENSG00000116649	3024	5742	2496	2386	1935	2164	675	983
ENSG00000171824	1611	3216	1398	1307	2275	2548	757	1098
ENSG00000226849	4	4	1	2	3	12	3	7
ENSG00000230337	4	16	3	9	10	13	5	8
ENSG00000198793	2373	4795	2126	1824	5276	5878	1999	2479
ENSG00000225602	2	2	0	1	0	1	2	0
ENSG00000253086	0	0	0	0	0	0	0	0
ENSG00000171819	1	3	2	2	0	2	0	0
ENSG00000207451	0	0	1	0	0	0	0	0
ENSG00000238173	0	0	0	0	0	0	1	0
ENSG00000120942	716	1417	625	500	449	520	159	225
ENSG00000238199	1	3	1	1	1	1	0	0
ENSG00000224338	0	0	0	0	0	0	0	0
ENSG00000204624	2	9	7	2	9	7	3	4
ENSG00000235643	1	1	0	0	0	0	1	1
ENSG00000116661	6	16	9	6	18	22	9	12
ENSG00000132879	28	56	19	20	100	125	46	59
ENSG00000116663	120	184	74	93	265	284	100	121
ENSG00000116670	564	1019	399	428	687	785	250	396
ENSG00000162490	2	5	5	3	485	574	167	236
ENSG00000177674	407	752	356	305	1713	2076	597	984
ENSG00000215910	0	1	0	0	0	1	0	0
ENSG00000177553	0	0	0	0	0	0	0	0
ENSG00000177000	286	592	261	249	1185	1294	415	614
ENSG00000011021	709	1552	696	614	3278	3464	1124	1468
ENSG00000242349	27	59	34	17	11	14	2	10
ENSG00000276470	0	0	0	0	0	0	0	0
ENSG00000278852	0	0	0	0	0	0	0	0
ENSG00000175206	2	4	3	0	3	2	1	2
ENSG00000275915	0	0	0	0	0	0	0	0
ENSG00000120937	0	0	0	0	0	1	0	0
ENSG00000224904	0	0	0	1	0	0	1	0
ENSG00000199347	1	3	2	0	7	10	3	4
ENSG00000201801	1	9	1	3	2	1	3	0
ENSG00000116685	1820	3173	1425	1445	3423	3885	1256	1784
ENSG00000083444	2385	4538	2069	1967	4117	4707	1513	2028
ENSG00000116688	4237	8075	3454	3171	6881	7892	2556	3456
ENSG00000270914	0	0	0	0	0	0	0	0
ENSG00000116691	292	531	232	203	708	804	245	369
ENSG00000202461	2	1	0	0	5	4	1	3
ENSG00000276869	0	0	0	0	0	0	0	0
ENSG00000243539	0	0	0	0	0	0	0	0
ENSG00000120949	59	97	44	53	14	21	3	8
ENSG00000201135	0	0	0	0	0	0	0	0
ENSG00000227875	0	0	0	0	0	0	0	0
ENSG00000028137	16	26	12	10	63	67	22	44
ENSG00000263676	0	0	0	0	0	0	0	0
ENSG00000225196	0	0	0	0	0	0	0	0
ENSG00000252969	0	0	0	0	0	0	0	0
ENSG00000048707	1193	2432	1091	996	2943	3153	1046	1253
ENSG00000239149	2	3	2	1	5	6	4	0
ENSG00000229484	0	0	0	0	0	0	0	0
ENSG00000162496	48	58	19	18	556	603	197	288
ENSG00000221340	0	1	0	1	2	2	1	0
ENSG00000276830	0	0	0	0	0	0	0	0
ENSG00000272482	10	9	3	5	118	125	42	61
ENSG00000204518	0	0	1	0	0	0	0	0
ENSG00000226166	0	0	0	0	0	0	0	0
ENSG00000188984	0	0	0	0	0	0	0	0
ENSG00000157330	0	0	0	0	0	0	0	0
ENSG00000116726	0	1	0	0	0	0	0	0
ENSG00000116721	0	1	0	0	0	1	0	0
ENSG00000228338	0	0	0	0	0	0	0	0
ENSG00000239810	0	0	0	0	0	0	0	0
ENSG00000231103	0	0	0	0	0	0	0	0
ENSG00000179172	1	0	0	0	0	0	0	0
ENSG00000120952	0	1	0	0	0	0	0	0
ENSG00000243073	0	0	0	0	0	0	0	0
ENSG00000187545	0	0	0	0	0	0	0	0
ENSG00000204510	0	0	0	0	0	0	0	0
ENSG00000207434	0	0	0	0	0	0	0	0
ENSG00000234064	0	0	0	0	0	0	0	0
ENSG00000232423	0	0	0	0	0	0	0	0
ENSG00000274178	0	0	0	0	0	0	0	0
ENSG00000274764	0	0	0	0	0	0	0	0
ENSG00000229571	0	0	0	0	0	0	0	0
ENSG00000277058	0	0	0	0	0	0	0	0
ENSG00000277862	0	0	0	0	0	0	0	0
ENSG00000236179	0	0	0	0	0	0	0	0
ENSG00000275774	0	0	0	0	0	0	0	0
ENSG00000229978	0	0	0	0	0	0	0	0
ENSG00000233336	0	0	0	0	0	0	0	0
ENSG00000280267	0	0	0	0	0	0	0	0
ENSG00000179412	0	0	0	0	0	0	0	0
ENSG00000204505	0	0	0	0	0	0	0	0
ENSG00000279169	0	0	0	0	0	0	0	0
ENSG00000279804	0	0	0	0	0	0	0	0
ENSG00000250894	0	0	0	0	0	0	0	0
ENSG00000270601	0	0	0	0	0	0	0	0
ENSG00000231219	0	0	0	0	0	0	0	0
ENSG00000207511	0	0	0	0	0	0	0	0
ENSG00000182330	0	0	0	0	0	0	0	0
ENSG00000204501	0	0	0	0	0	0	0	0
ENSG00000237700	0	0	0	0	0	0	0	0
ENSG00000228229	0	0	0	0	0	0	0	0
ENSG00000204481	0	0	0	0	0	0	0	0
ENSG00000204480	0	0	0	0	0	0	0	0
ENSG00000204479	0	0	0	0	0	0	0	0
ENSG00000204478	0	0	0	0	0	0	0	0
ENSG00000162494	0	0	0	0	1	0	1	0
ENSG00000259961	0	0	0	0	0	0	0	0
ENSG00000215909	0	0	0	0	0	0	0	0
ENSG00000162493	62	98	40	35	75	66	19	19
ENSG00000237445	0	0	0	0	0	0	0	0
ENSG00000253085	0	0	0	0	0	0	0	0
ENSG00000116731	649	1236	499	463	1434	1625	562	617
ENSG00000189337	213	344	148	147	408	458	157	180
ENSG00000252151	0	0	0	0	0	0	0	0
ENSG00000231606	0	0	0	0	0	0	0	0
ENSG00000234593	0	0	0	0	0	0	0	0
ENSG00000235829	0	0	0	0	0	0	0	0
ENSG00000175147	1	1	0	0	79	61	27	39
ENSG00000171729	335	594	303	289	2181	2623	779	1090
ENSG00000204464	0	0	1	0	5	6	1	3
ENSG00000215720	1	2	0	0	3	8	0	0
ENSG00000278480	0	0	1	1	2	2	0	1
ENSG00000142621	26	37	15	13	22	14	9	6
ENSG00000233485	0	0	0	0	0	0	0	0
ENSG00000236045	0	0	0	0	2	2	0	1
ENSG00000228140	2	12	3	4	9	10	0	4
ENSG00000142634	5404	9934	4428	4074	1684	1770	531	872
ENSG00000162438	2	0	0	0	3	1	1	0
ENSG00000142615	0	0	0	0	0	1	0	0
ENSG00000215704	0	0	1	0	4	6	1	0
ENSG00000132906	132	247	115	82	403	411	145	195
ENSG00000116138	500	1051	437	430	1098	1244	398	529
ENSG00000251866	0	0	0	0	3	0	0	0
ENSG00000272510	1	0	0	0	0	0	0	0
ENSG00000116771	5	5	2	3	6	3	3	3
ENSG00000237301	0	1	0	0	0	2	1	0
ENSG00000235084	7	1	6	2	5	6	2	4
ENSG00000252417	0	0	0	0	0	0	0	0
ENSG00000236500	0	0	0	0	0	0	0	0
ENSG00000197312	981	1931	799	748	1976	2366	814	873
ENSG00000215695	0	0	0	0	0	0	0	0
ENSG00000271742	0	0	0	0	1	0	0	0
ENSG00000116786	2248	4142	1864	1724	2569	2816	880	1287
ENSG00000237938	13	30	7	9	19	19	8	11
ENSG00000162461	14	19	17	7	36	27	4	15
ENSG00000224459	19	31	12	15	23	35	3	6
ENSG00000162460	2	3	2	1	5	3	0	0
ENSG00000162458	1716	3226	1507	1379	4081	4387	1366	2048
ENSG00000224321	15	12	14	8	26	37	7	13
ENSG00000233954	314	634	292	225	651	737	210	373
ENSG00000178715	2	1	2	0	1	4	1	4
ENSG00000179743	120	195	84	90	452	465	151	204
ENSG00000065526	2857	5647	2325	2123	4447	4694	1591	2037
ENSG00000270620	0	0	0	0	0	1	0	0
ENSG00000116809	806	1413	674	569	1878	2106	627	996
ENSG00000234607	0	1	1	0	0	0	0	0
ENSG00000231353	0	0	0	0	0	0	0	0
ENSG00000275503	0	0	0	0	0	0	0	0
ENSG00000224966	0	0	0	0	0	0	0	0
ENSG00000183888	0	0	0	0	0	0	0	0
ENSG00000233078	0	0	0	0	0	0	0	0
ENSG00000173641	0	0	0	0	3	2	0	1
ENSG00000186510	0	0	0	1	0	0	0	1
ENSG00000232456	7	5	4	5	5	12	2	10
ENSG00000184908	0	0	1	0	0	3	2	1
ENSG00000185519	47	87	36	27	143	174	58	97
ENSG00000142627	9294	17357	7752	7162	25993	29730	9412	13129
ENSG00000227959	75	149	73	57	78	74	25	27
ENSG00000224621	29	50	13	14	27	15	10	10
ENSG00000234166	0	0	0	0	0	0	0	0
ENSG00000142632	0	0	0	0	0	0	0	0
ENSG00000237276	2	1	5	1	2	11	1	3
ENSG00000132881	181	348	148	141	442	464	168	219
ENSG00000233929	0	1	0	0	1	0	0	0
ENSG00000037637	449	868	400	335	1211	1326	410	542
ENSG00000055070	8826	15586	6663	6446	16911	19271	6034	8329
ENSG00000226457	2	3	0	0	6	2	2	0
ENSG00000187144	4	3	1	0	5	5	2	1
ENSG00000157191	1526	2856	1230	1137	5347	6382	1979	2773
ENSG00000226029	12	22	12	6	44	48	15	21
ENSG00000080947	73	132	71	51	435	424	138	202
ENSG00000206652	2	0	1	0	0	1	0	1
ENSG00000261135	1	9	5	1	8	5	2	2
ENSG00000224174	0	15	1	5	9	15	4	2
ENSG00000233421	5	11	6	2	14	16	2	4
ENSG00000277344	1	0	0	1	0	0	0	0
ENSG00000268991	0	0	0	0	0	0	0	0
ENSG00000225710	0	0	0	0	0	0	0	0
ENSG00000219481	424	778	322	287	764	884	291	407
ENSG00000271732	0	1	0	0	3	0	3	0
ENSG00000215908	374	641	266	229	631	692	191	313
ENSG00000186301	68	141	54	32	506	466	131	274
ENSG00000282143	0	0	0	0	0	0	0	0
ENSG00000207513	0	0	0	1	1	0	0	0
ENSG00000237847	0	0	0	0	0	0	0	0
ENSG00000280114	0	0	0	0	0	0	0	0
ENSG00000236698	33	43	13	17	23	26	10	12
ENSG00000268869	0	0	0	0	0	0	0	1
ENSG00000279151	0	0	0	0	0	0	0	0
ENSG00000279132	0	0	0	0	0	0	0	0
ENSG00000282740	0	0	0	0	0	0	0	0
ENSG00000058453	540	893	415	377	977	1085	325	546
ENSG00000227684	2	2	0	1	4	2	1	0
ENSG00000207389	0	0	1	0	0	1	0	0
ENSG00000186715	31	50	25	13	208	187	58	70
ENSG00000223643	0	0	0	0	0	0	0	0
ENSG00000230239	0	0	0	0	0	0	0	1
ENSG00000263811	0	0	0	0	0	0	0	0
ENSG00000228549	40	48	14	27	51	86	21	37
ENSG00000277234	0	0	0	0	0	0	0	0
ENSG00000238142	22	27	14	12	57	61	27	35
ENSG00000235241	21	31	6	21	36	29	13	9
ENSG00000207005	1	0	0	1	3	2	0	0
ENSG00000272426	3	0	2	1	7	8	0	0
ENSG00000117122	3	5	2	0	22	13	3	4
ENSG00000226526	1	1	1	0	0	1	0	0
ENSG00000159363	1747	3217	1491	1506	993	1140	371	565
ENSG00000117118	1689	3239	1481	1280	3103	3647	1094	1477
ENSG00000117115	3	8	0	3	3	6	0	2
ENSG00000204362	5	18	3	2	13	11	3	3
ENSG00000282843	0	0	0	0	0	2	0	0
ENSG00000142623	39	44	27	18	147	178	57	77
ENSG00000142619	5	28	30	18	210	232	65	98
ENSG00000266634	0	0	0	0	0	0	0	0
ENSG00000159339	1	2	1	1	49	54	17	19
ENSG00000280226	0	0	0	0	0	0	0	0
ENSG00000276747	0	0	0	0	0	0	0	0
ENSG00000179051	4644	9087	3869	3479	6360	7119	2298	3306
ENSG00000227751	0	0	0	0	0	0	0	0
ENSG00000074964	241	413	191	189	605	652	209	325
ENSG00000236648	0	0	0	0	0	0	0	0
ENSG00000117148	3681	7357	3137	2875	3982	4629	1473	1956
ENSG00000261781	0	0	0	0	0	0	0	0
ENSG00000117154	0	0	0	0	1	0	0	0
ENSG00000280222	0	0	0	0	0	0	0	0
ENSG00000230035	0	0	0	0	0	0	0	0
ENSG00000225387	0	0	0	0	0	0	0	0
ENSG00000179023	8	18	5	2	58	82	20	35
ENSG00000235282	0	0	0	0	0	0	0	0
ENSG00000225478	0	0	0	0	0	0	0	0
ENSG00000009709	0	0	0	0	0	0	0	0
ENSG00000179002	0	0	0	0	0	0	0	0
ENSG00000255275	0	0	0	0	1	0	0	0
ENSG00000159423	73	140	71	58	343	369	147	152
ENSG00000265606	0	0	0	0	0	0	0	0
ENSG00000221662	0	0	0	1	0	0	0	0
ENSG00000169991	1809	3240	1416	1299	3137	3564	1180	1549
ENSG00000272084	16	31	22	14	34	33	18	12
ENSG00000127481	7618	15106	6368	5906	23439	24948	8184	10568
ENSG00000230424	9	9	4	4	31	22	9	10
ENSG00000127463	4327	8251	3684	3377	9638	10834	3574	4389
ENSG00000053372	2389	4632	1956	1864	2560	2870	892	1245
ENSG00000211454	5	7	4	4	8	5	2	8
ENSG00000162482	3	13	3	4	19	9	4	6
ENSG00000270728	29	53	17	16	61	91	30	28
ENSG00000053371	1055	1884	868	851	999	1118	378	530
ENSG00000200403	1	5	1	0	2	2	0	0
ENSG00000040487	335	675	253	258	1355	1573	459	668
ENSG00000077549	6189	11546	4938	4456	15746	17891	5658	7704
ENSG00000240490	0	2	1	0	1	1	0	0
ENSG00000201609	0	0	0	0	0	0	0	0
ENSG00000235185	0	0	0	0	0	0	0	0
ENSG00000173436	1408	2407	977	1015	2511	2999	903	1073
ENSG00000270136	1	3	0	2	2	3	1	1
ENSG00000226396	17	37	18	5	32	55	13	19
ENSG00000158747	257	489	223	196	418	499	163	191
ENSG00000158748	0	2	0	0	2	0	0	0
ENSG00000162542	296	480	223	237	335	409	128	194
ENSG00000178828	0	0	0	0	0	0	0	0
ENSG00000235434	0	0	0	0	0	0	0	0
ENSG00000169914	318	520	243	208	693	630	199	279
ENSG00000188784	0	0	0	0	0	0	0	0
ENSG00000242688	0	0	0	0	0	0	0	0
ENSG00000188257	0	0	0	0	0	0	0	0
ENSG00000127472	1	3	0	0	1	0	0	0
ENSG00000117215	1	3	2	1	1	1	0	0
ENSG00000158786	0	0	1	0	0	0	0	0
ENSG00000227066	0	0	0	0	1	0	0	0
ENSG00000187980	0	0	0	0	0	0	0	0
ENSG00000225986	0	0	0	0	0	0	0	0
ENSG00000162543	0	2	0	0	1	0	0	0
ENSG00000228105	0	0	0	0	0	0	0	0
ENSG00000158816	0	0	0	0	0	0	0	0
ENSG00000226664	0	0	0	0	0	0	0	0
ENSG00000236963	0	1	0	0	0	3	0	2
ENSG00000226487	0	0	0	0	0	0	0	0
ENSG00000162545	2063	3433	1476	1518	6858	7769	2485	3370
ENSG00000090432	1104	2127	896	843	2505	2820	860	1211
ENSG00000215520	0	0	0	0	0	0	0	0
ENSG00000183114	1	19	6	9	48	72	24	27
ENSG00000158825	199	359	172	156	38	33	11	23
ENSG00000158828	660	1171	535	492	1784	2018	650	899
ENSG00000117242	317	591	255	231	413	394	163	182
ENSG00000244038	8757	16071	7165	6492	22977	26042	8043	10664
ENSG00000117245	10	28	12	10	52	38	16	19
ENSG00000235432	0	0	0	0	2	1	0	1
ENSG00000189410	542	920	461	401	1385	1569	537	742
ENSG00000233069	0	3	1	2	7	9	2	7
ENSG00000127483	3872	7506	3335	2874	7297	8402	2659	3472
ENSG00000075151	2738	5310	2296	1956	9989	11377	3631	4597
ENSG00000251914	0	0	0	0	1	0	0	0
ENSG00000221808	0	0	0	0	0	2	0	0
ENSG00000233072	0	0	0	0	1	0	1	0
ENSG00000236073	1	4	0	0	0	3	0	0
ENSG00000235112	3	2	0	1	2	1	1	0
ENSG00000117298	3233	5963	2813	2530	21887	24159	7484	10331
ENSG00000236936	2	1	1	0	5	4	1	1
ENSG00000231105	4	8	5	5	91	132	29	58
ENSG00000236216	0	0	0	0	0	0	0	0
ENSG00000228823	0	0	0	0	0	0	0	0
ENSG00000236009	0	0	0	0	0	0	0	0
ENSG00000227001	3	15	4	2	3	0	0	2
ENSG00000187952	6	7	2	3	6	7	0	5
ENSG00000186543	0	0	0	0	0	0	0	0
ENSG00000142794	304	580	217	215	214	200	67	109
ENSG00000176378	0	1	1	0	0	1	0	0
ENSG00000162551	0	0	1	0	0	1	0	0
ENSG00000233431	0	0	0	0	0	0	0	0
ENSG00000076864	1	9	6	2	9	7	3	3
ENSG00000090686	1983	3990	1678	1501	3312	3661	1092	1455
ENSG00000231978	0	1	0	0	0	1	0	0
ENSG00000187942	11	8	13	7	29	20	7	9
ENSG00000142798	1324	2401	1087	1030	4274	4619	1555	2042
ENSG00000232037	0	0	0	0	1	0	0	0
ENSG00000283234	0	0	0	0	0	0	0	0
ENSG00000219073	0	0	0	0	0	0	0	0
ENSG00000273610	0	0	0	0	0	0	0	0
ENSG00000201919	0	0	0	0	0	0	0	0
ENSG00000142789	0	0	0	0	0	0	0	0
ENSG00000278124	0	0	0	0	0	0	0	0
ENSG00000201273	0	0	0	0	0	0	0	0
ENSG00000228397	12	20	7	8	36	37	12	14
ENSG00000218510	258	381	171	169	639	759	229	299
ENSG00000070831	8276	15366	6566	6317	16365	18484	5880	7604
ENSG00000230068	2	2	4	2	4	10	0	0
ENSG00000271428	0	0	0	1	0	3	1	1
ENSG00000271840	1	2	1	0	2	1	2	1
ENSG00000162552	9	4	2	4	46	36	15	17
ENSG00000266564	0	0	0	0	1	0	0	0
ENSG00000234397	0	0	0	0	1	3	0	0
ENSG00000279625	0	1	0	1	0	0	0	0
ENSG00000184677	963	1799	761	612	2078	2192	747	979
ENSG00000237200	1	8	2	2	0	3	0	1
ENSG00000070886	0	0	0	0	1	0	2	0
ENSG00000276835	0	0	0	0	0	0	0	0
ENSG00000173372	0	0	0	1	1	0	2	0
ENSG00000159189	1	1	0	1	0	1	3	0
ENSG00000173369	0	0	0	0	0	0	1	0
ENSG00000133216	2693	4832	2123	1964	9920	11677	3542	4839
ENSG00000265422	0	0	0	0	0	0	0	0
ENSG00000225952	0	0	0	0	0	3	0	1
ENSG00000264014	0	0	0	0	0	2	0	0
ENSG00000215906	0	0	0	0	0	0	0	0
ENSG00000227868	3	7	3	0	1	5	3	7
ENSG00000004487	3286	6095	2732	2492	4361	4902	1566	2186
ENSG00000240553	1	1	1	1	3	2	0	0
ENSG00000263793	0	0	0	0	0	0	0	0
ENSG00000266802	0	1	0	0	1	0	0	1
ENSG00000169641	2957	5695	2488	2271	3514	3646	1223	1609
ENSG00000229010	0	1	0	1	3	3	0	2
ENSG00000206935	0	0	0	0	2	0	0	0
ENSG00000252578	0	0	0	0	0	0	0	1
ENSG00000179546	485	930	416	386	552	595	232	279
ENSG00000215381	0	0	0	0	0	0	0	0
ENSG00000261326	16	41	7	15	32	41	11	21
ENSG00000125944	4502	8557	3497	3363	6683	7464	2299	2983
ENSG00000125945	221	422	196	177	872	920	312	331
ENSG00000249087	50	76	24	17	204	221	66	98
ENSG00000201405	0	0	0	0	0	0	0	0
ENSG00000271420	0	1	0	0	4	0	0	1
ENSG00000204219	28	40	23	15	150	168	46	67
ENSG00000232482	0	0	0	0	0	0	0	0
ENSG00000088280	80	162	55	58	360	414	121	168
ENSG00000007968	120	271	112	97	40	16	13	20
ENSG00000235052	2	7	3	6	18	16	8	5
ENSG00000117318	1293	2480	1053	992	1152	1275	381	598
ENSG00000197880	5	1	0	1	7	11	2	6
ENSG00000229239	0	0	0	0	1	0	0	0
ENSG00000142676	22512	44557	17995	14953	36783	43020	12723	19221
ENSG00000011007	3891	7517	3156	2924	2728	3074	978	1234
ENSG00000236810	21	58	35	19	39	39	17	19
ENSG00000057757	1042	1855	719	688	1043	1184	351	569
ENSG00000011009	3080	5348	2294	2204	2866	3198	944	1418
ENSG00000117308	2616	4762	2172	1928	9665	11041	3544	5098
ENSG00000117305	239	445	189	153	1441	1635	502	717
ENSG00000179163	183	331	142	135	1252	1416	404	584
ENSG00000188822	0	0	1	0	0	1	0	0
ENSG00000229106	0	0	0	0	0	1	0	0
ENSG00000232557	0	0	0	0	0	0	0	0
ENSG00000264926	0	0	0	0	0	0	0	0
ENSG00000230228	0	0	0	0	0	0	0	0
ENSG00000189266	2491	4746	1897	1737	4729	5502	1732	1889
ENSG00000188529	2867	5364	2228	1903	4349	4826	1574	1965
ENSG00000215905	0	0	0	0	0	2	0	0
ENSG00000225315	0	0	0	0	0	1	0	2
ENSG00000142661	116	219	107	84	944	1173	350	517
ENSG00000230703	0	0	0	0	1	1	0	0
ENSG00000142677	8	21	15	9	70	79	18	30
ENSG00000185436	0	2	0	2	3	0	1	0
ENSG00000230023	0	0	0	0	0	0	0	0
ENSG00000232298	0	0	0	0	0	0	0	0
ENSG00000158055	5	4	2	3	151	146	51	47
ENSG00000001460	232	398	184	158	192	207	68	101
ENSG00000001461	1075	1934	823	847	1831	2130	677	823
ENSG00000117602	376	732	286	279	846	816	322	411
ENSG00000264443	0	0	0	0	0	0	0	0
ENSG00000184454	0	0	0	0	0	0	1	0
ENSG00000227312	0	0	0	0	0	0	0	0
ENSG00000239106	0	1	0	0	0	0	0	0
ENSG00000133226	2995	5765	2182	2301	4164	4521	1498	2099
ENSG00000169504	9164	18085	7831	7084	21826	24243	7745	9039
ENSG00000238482	0	1	0	0	1	0	0	1
ENSG00000020633	454	870	385	333	2656	2905	885	1274
ENSG00000278034	0	1	0	0	0	1	0	3
ENSG00000229162	1	4	0	3	40	37	7	12
ENSG00000261025	0	0	0	0	2	1	0	1
ENSG00000264371	0	2	0	0	1	0	1	1
ENSG00000233755	0	0	0	0	5	2	0	1
ENSG00000233419	0	0	0	0	0	0	0	0
ENSG00000231953	0	0	0	0	1	0	0	2
ENSG00000117614	1362	2386	964	940	3103	3573	1055	1473
ENSG00000117616	1045	2031	841	772	3905	4076	1322	1789
ENSG00000272432	0	6	2	1	24	19	5	11
ENSG00000261349	4	7	3	2	23	24	7	10
ENSG00000187010	5	11	5	3	25	19	2	8
ENSG00000224183	0	1	3	1	6	7	4	3
ENSG00000259984	0	3	0	0	10	8	0	2
ENSG00000183726	2259	4219	1764	1594	5219	6049	1941	2467
ENSG00000188672	3	9	1	2	7	10	6	4
ENSG00000238084	1	4	1	1	2	4	1	1
ENSG00000204178	805	1362	681	558	724	693	236	311
ENSG00000157978	405	769	346	296	350	429	121	172
ENSG00000225643	0	8	1	1	0	3	1	0
ENSG00000117643	1	4	6	3	46	49	15	17
ENSG00000233478	0	0	0	0	0	0	0	0
ENSG00000162430	2547	4872	2243	1998	5671	5997	2036	2792
ENSG00000255054	0	0	0	0	0	0	0	0
ENSG00000228172	15	30	8	11	55	54	13	38
ENSG00000117640	884	1786	776	640	2959	3487	1073	1432
ENSG00000272478	0	0	0	0	0	0	0	0
ENSG00000127423	126	232	88	97	101	89	21	26
ENSG00000236528	0	2	1	0	3	1	1	0
ENSG00000182749	352	710	294	291	501	615	165	268
ENSG00000207302	0	0	0	0	0	0	0	0
ENSG00000117632	5330	10191	4415	3980	6723	7419	2423	3198
ENSG00000229786	0	1	0	0	1	0	0	0
ENSG00000223624	0	0	0	0	0	0	0	0
ENSG00000158006	328	588	288	246	1463	1626	509	696
ENSG00000207237	0	1	0	0	0	0	0	0
ENSG00000252190	0	0	0	0	0	0	0	0
ENSG00000252691	0	0	0	0	0	0	0	0
ENSG00000158008	1	3	6	0	4	3	2	1
ENSG00000158014	0	0	0	0	0	0	0	0
ENSG00000158022	0	0	0	0	0	0	0	0
ENSG00000175087	188	413	172	156	392	382	120	154
ENSG00000197245	0	4	1	0	12	6	8	7
ENSG00000282872	0	0	0	0	0	0	0	0
ENSG00000236782	15	28	1	6	9	11	6	3
ENSG00000142684	26	42	15	13	36	45	7	23
ENSG00000142675	4	9	8	3	2	2	1	1
ENSG00000188782	0	0	0	0	0	0	0	0
ENSG00000236155	0	0	0	0	1	1	0	0
ENSG00000278572	0	0	0	0	0	0	0	0
ENSG00000130695	502	941	419	287	396	447	131	194
ENSG00000270733	2	3	2	0	0	2	0	0
ENSG00000142669	4310	8499	3915	3507	4485	4965	1520	2252
ENSG00000158062	150	283	129	136	586	572	161	305
ENSG00000169442	0	0	2	0	1	2	0	1
ENSG00000176092	3	5	2	2	12	20	7	8
ENSG00000225854	0	0	0	0	0	0	0	0
ENSG00000176083	0	0	1	0	0	0	0	0
ENSG00000131914	0	0	2	0	0	0	1	0
ENSG00000117682	635	1340	564	490	839	861	249	384
ENSG00000223583	1	2	0	0	2	0	5	2
ENSG00000225891	1	4	4	2	9	8	7	5
ENSG00000198830	9281	15846	6673	6560	1911	2172	654	872
ENSG00000224129	0	0	0	0	0	0	0	0
ENSG00000117676	742	1392	615	539	1223	1443	468	647
ENSG00000238705	0	0	0	0	0	0	0	0
ENSG00000243905	0	0	0	0	0	0	0	0
ENSG00000252802	0	0	0	0	0	0	0	0
ENSG00000252429	0	0	0	0	0	0	0	0
ENSG00000229247	0	0	0	0	0	0	0	0
ENSG00000238316	0	0	0	0	0	0	0	0
ENSG00000235069	0	0	0	0	0	0	0	0
ENSG00000260063	12	30	10	11	55	75	15	37
ENSG00000117713	2929	5373	2306	2157	5335	5600	1834	2494
ENSG00000060642	237	442	198	191	749	771	243	334
ENSG00000241188	0	0	0	0	2	1	0	1
ENSG00000204160	617	1208	548	458	792	939	288	406
ENSG00000175793	141	265	138	118	87	96	37	51
ENSG00000226698	0	0	0	0	0	0	0	0
ENSG00000142751	671	1414	572	531	1567	1664	523	765
ENSG00000198746	359	650	263	262	406	452	157	201
ENSG00000090273	5270	9516	3912	3588	7822	9330	2718	3977
ENSG00000131910	1	0	0	0	1	0	0	0
ENSG00000175707	0	0	0	0	0	2	0	1
ENSG00000172746	0	0	0	0	0	2	0	1
ENSG00000224064	0	0	0	0	0	0	0	2
ENSG00000225294	0	0	0	0	0	0	0	0
ENSG00000253368	191	327	122	151	322	358	121	170
ENSG00000158246	18	43	21	23	4	1	0	0
ENSG00000280403	0	0	1	0	1	1	0	0
ENSG00000090020	1492	2754	1224	1151	724	870	281	420
ENSG00000229985	0	0	0	0	0	0	0	0
ENSG00000214973	1	4	1	0	0	0	0	1
ENSG00000225159	12	25	14	3	13	6	4	10
ENSG00000225990	0	0	0	0	0	0	0	0
ENSG00000224311	0	0	0	0	0	0	0	0
ENSG00000142784	756	1385	597	633	478	479	151	188
ENSG00000252098	0	0	0	0	0	0	1	1
ENSG00000243659	0	0	0	0	1	0	0	0
ENSG00000186501	678	1407	648	523	895	1065	327	456
ENSG00000206888	0	6	1	0	4	5	0	2
ENSG00000241547	7	15	6	7	23	28	10	7
ENSG00000142765	62	130	51	33	400	461	110	222
ENSG00000142733	264	534	229	187	889	1016	337	454
ENSG00000142748	4	5	4	0	7	2	2	0
ENSG00000174950	0	0	0	0	0	3	0	0
ENSG00000231207	0	0	0	0	0	0	0	0
ENSG00000181773	59	123	54	42	59	54	18	28
ENSG00000158195	4316	8144	3498	3333	2881	3232	1052	1387
ENSG00000241169	0	0	0	0	1	1	0	1
ENSG00000237429	0	1	0	0	2	0	0	1
ENSG00000126705	1083	1959	904	793	2580	2876	916	1246
ENSG00000000938	0	2	0	1	0	0	0	0
ENSG00000235912	6	7	3	1	5	10	3	6
ENSG00000233975	0	0	0	0	0	0	0	0
ENSG00000126709	187	300	127	139	571	713	193	274
ENSG00000225886	0	0	0	0	1	1	0	1
ENSG00000206767	0	0	0	0	0	0	0	0
ENSG00000226662	0	0	0	0	0	0	0	0
ENSG00000207095	0	0	0	0	0	0	0	0
ENSG00000009780	123	255	83	86	216	211	59	88
ENSG00000231344	1	4	1	1	3	4	0	1
ENSG00000230833	0	0	0	0	0	1	0	0
ENSG00000117758	781	1559	638	627	2179	2401	738	914
ENSG00000269971	1	2	0	0	0	2	0	0
ENSG00000270031	4	2	2	1	3	5	0	2
ENSG00000223062	0	0	0	0	1	0	0	0
ENSG00000117751	1178	2250	953	812	1987	2107	665	878
ENSG00000252947	0	0	0	5	1	3	0	0
ENSG00000278868	0	0	0	0	0	0	0	0
ENSG00000130775	14	35	12	13	67	75	31	46
ENSG00000117748	1037	1993	813	733	1256	1383	412	555
ENSG00000130768	8	24	12	12	60	46	21	24
ENSG00000227050	0	0	0	0	1	0	0	0
ENSG00000158156	431	794	371	334	995	1205	376	510
ENSG00000158161	1415	2658	1129	1066	1479	1648	455	647
ENSG00000238231	2	1	0	0	0	2	2	2
ENSG00000240750	4	3	2	0	5	10	0	2
ENSG00000228589	7	25	8	7	11	19	5	16
ENSG00000228943	0	0	0	0	0	0	0	0
ENSG00000214812	1	0	0	0	0	0	0	0
ENSG00000253005	0	0	0	0	0	0	0	0
ENSG00000169403	2	3	1	2	3	13	0	2
ENSG00000126698	2854	5469	2178	2020	3004	3424	1074	1424
ENSG00000130770	1022	1979	960	772	1964	2236	650	923
ENSG00000270605	15	27	13	4	67	67	22	46
ENSG00000271398	2	3	1	2	4	5	1	5
ENSG00000130766	1114	2140	966	831	2658	2851	945	1342
ENSG00000130772	389	761	340	285	1100	1232	396	492
ENSG00000204138	1258	2456	1026	943	1389	1501	462	626
ENSG00000206779	0	0	0	0	0	0	0	0
ENSG00000229820	0	0	0	0	0	0	0	0
ENSG00000221216	3	2	0	0	0	0	0	0
ENSG00000180198	3807	7113	3042	2739	1159	1367	422	643
ENSG00000242125	2165	4348	1785	1510	986	1033	331	509
ENSG00000274266	0	0	0	0	0	0	0	0
ENSG00000200087	83	171	56	62	50	41	16	24
ENSG00000231468	5	11	1	1	4	3	0	2
ENSG00000279443	24	54	13	29	22	14	5	17
ENSG00000180098	252	484	213	204	575	670	184	280
ENSG00000197989	535	999	473	321	296	263	72	139
ENSG00000221539	18	32	13	8	6	6	2	1
ENSG00000278274	0	0	0	0	0	0	0	0
ENSG00000273544	0	0	0	0	0	0	0	0
ENSG00000274582	0	0	0	0	0	0	0	0
ENSG00000280498	0	0	0	0	0	0	0	0
ENSG00000120656	431	746	353	356	872	1027	302	389
ENSG00000188060	2	3	1	0	11	4	0	2
ENSG00000229388	11	30	5	7	38	62	17	36
ENSG00000270103	0	0	0	0	0	0	0	0
ENSG00000274978	4	4	0	2	6	4	3	1
ENSG00000162419	421	872	399	315	890	948	307	423
ENSG00000252777	0	1	0	0	0	0	0	0
ENSG00000198492	2461	4855	2100	1987	4806	5407	1687	2139
ENSG00000116329	3	8	1	6	8	4	3	11
ENSG00000233427	0	0	0	0	1	0	1	0
ENSG00000199756	0	0	0	0	0	0	0	0
ENSG00000159023	512	926	394	356	368	420	115	193
ENSG00000225616	0	0	0	1	1	6	2	1
ENSG00000206704	0	0	0	0	0	0	0	0
ENSG00000277958	0	0	0	0	0	0	0	0
ENSG00000253304	24	39	18	16	3	17	3	2
ENSG00000225750	0	1	1	0	5	1	0	0
ENSG00000116350	2540	4534	1789	1662	2984	3476	1040	1619
ENSG00000277916	0	0	0	0	0	0	0	0
ENSG00000116353	372	708	315	266	367	405	152	206
ENSG00000237934	1	8	3	2	7	5	2	2
ENSG00000060656	1016	1940	918	811	4678	5242	1650	2240
ENSG00000230523	0	1	0	0	1	5	1	0
ENSG00000225011	0	0	0	0	0	0	0	0
ENSG00000228176	1	4	0	2	36	34	9	12
ENSG00000270927	0	0	0	0	0	0	0	0
ENSG00000233399	0	0	0	0	0	0	0	0
ENSG00000233372	0	0	0	0	0	0	0	0
ENSG00000231251	0	0	0	0	0	0	0	0
ENSG00000236335	0	0	0	0	0	0	0	0
ENSG00000231949	0	0	0	0	0	0	0	1
ENSG00000162510	2	7	2	3	9	12	9	7
ENSG00000186056	8	21	5	6	35	47	24	12
ENSG00000162511	12	26	5	9	106	118	44	39
ENSG00000264773	0	0	0	0	0	0	0	0
ENSG00000229607	0	0	0	0	0	0	0	0
ENSG00000223382	1	1	0	2	10	9	1	6
ENSG00000222784	0	0	0	0	0	0	0	0
ENSG00000235143	0	0	0	0	0	0	0	0
ENSG00000162512	1232	2320	1030	980	1762	2052	633	919
ENSG00000266210	0	0	0	0	0	0	0	0
ENSG00000134644	2484	4660	1884	1736	3927	4319	1372	1777
ENSG00000237329	2	2	0	1	2	0	0	0
ENSG00000232768	2	0	0	0	0	3	1	1
ENSG00000215900	0	0	0	0	0	0	0	0
ENSG00000225142	0	0	0	0	0	0	0	0
ENSG00000084628	0	3	1	0	6	2	2	1
ENSG00000060688	1284	2349	978	863	1143	1387	468	517
ENSG00000229447	4	10	1	0	11	9	0	2
ENSG00000121766	727	1285	555	507	872	1079	341	469
ENSG00000229044	0	0	0	0	3	0	0	0
ENSG00000121769	22	40	15	12	25	36	13	15
ENSG00000168528	779	1429	667	594	849	997	320	443
ENSG00000215899	1	0	0	0	0	0	0	0
ENSG00000206981	0	0	0	0	0	0	0	0
ENSG00000260386	0	0	0	0	0	0	0	0
ENSG00000265961	0	0	0	0	0	0	0	0
ENSG00000229167	0	2	3	2	4	1	0	0
ENSG00000142910	388	698	317	283	238	256	67	122
ENSG00000121764	1	3	0	0	13	9	3	1
ENSG00000162517	969	1912	772	730	689	732	225	349
ENSG00000235790	4	7	1	5	6	12	2	3
ENSG00000264078	1	0	0	0	1	1	1	0
ENSG00000084636	66	100	45	35	548	591	185	319
ENSG00000121753	288	563	269	243	864	988	293	392
ENSG00000266580	0	0	0	0	2	0	0	1
ENSG00000254545	5	23	7	5	19	27	11	16
ENSG00000134668	578	1096	500	398	1583	1727	531	835
ENSG00000203620	0	1	0	0	0	2	1	0
ENSG00000269967	4	4	4	0	6	2	2	1
ENSG00000184007	6151	11151	4900	4513	7131	7773	2526	3292
ENSG00000228634	4	6	3	0	8	7	2	5
ENSG00000121774	5903	11478	4823	4619	8784	10111	3115	4047
ENSG00000203325	0	9	2	0	12	4	3	8
ENSG00000121775	583	1122	513	458	1088	1250	396	519
ENSG00000266203	1	1	1	0	2	0	0	0
ENSG00000276493	0	0	1	0	0	1	0	1
ENSG00000025800	3149	5729	2244	2286	4280	4713	1546	1996
ENSG00000250135	0	0	0	0	0	0	0	0
ENSG00000084652	2864	5130	2116	2005	3919	4111	1340	1798
ENSG00000160050	194	347	149	120	972	1081	355	512
ENSG00000224066	3	3	3	8	31	26	20	19
ENSG00000160051	70	138	78	49	166	196	65	88
ENSG00000222046	3	10	4	1	31	42	12	13
ENSG00000160055	188	326	187	131	678	760	249	351
ENSG00000084623	7840	14599	6430	5774	15508	17434	5698	7516
ENSG00000220785	13	15	4	8	13	7	2	6
ENSG00000183615	26	57	25	19	16	13	4	5
ENSG00000182866	2	11	0	7	0	0	1	0
ENSG00000277617	0	0	0	0	0	0	0	0
ENSG00000252450	0	0	0	0	0	0	0	0
ENSG00000116478	2619	4973	2216	1930	5684	6698	2058	2824
ENSG00000175130	2937	5367	2461	2388	14426	16674	5131	7179
ENSG00000233775	0	0	2	0	1	6	0	0
ENSG00000162526	8	27	8	5	84	78	30	31
ENSG00000225828	69	100	42	27	324	390	114	157
ENSG00000160058	1170	1913	892	816	3062	3492	1041	1586
ENSG00000224333	0	0	0	0	0	0	0	0
ENSG00000270850	0	0	0	0	0	0	0	0
ENSG00000229259	0	0	0	0	0	0	0	0
ENSG00000263529	0	0	0	0	0	0	0	0
ENSG00000254553	0	0	0	0	0	2	0	0
ENSG00000273274	0	1	0	0	1	3	0	2
ENSG00000160062	129	203	91	71	132	156	59	59
ENSG00000176261	503	962	372	352	984	1099	319	447
ENSG00000200591	0	2	0	0	5	1	2	0
ENSG00000162521	3088	6074	2525	2457	5056	5432	1833	2173
ENSG00000162520	37	65	28	33	486	554	191	257
ENSG00000224409	0	1	2	2	30	21	7	15
ENSG00000162522	592	1113	499	469	1227	1424	464	656
ENSG00000134684	4895	9135	3824	3538	4586	5310	1558	2334
ENSG00000116497	538	1018	426	386	1245	1404	458	544
ENSG00000160097	6	15	4	4	46	37	10	17
ENSG00000121905	1	2	6	2	4	5	2	4
ENSG00000121900	448	843	374	388	790	788	271	386
ENSG00000116514	1135	2110	957	960	3911	4535	1448	1881
ENSG00000278966	0	0	0	0	0	2	0	0
ENSG00000217644	3	1	0	1	9	5	4	7
ENSG00000239670	1	5	1	0	3	6	4	1
ENSG00000236065	0	1	4	1	1	1	0	1
ENSG00000004455	4113	7716	3147	2834	5230	5702	1827	2454
ENSG00000276645	0	1	0	0	0	0	0	0
ENSG00000142920	124	209	76	107	313	365	89	142
ENSG00000278997	5	8	7	3	26	28	6	10
ENSG00000116525	210	432	193	152	548	625	202	259
ENSG00000279179	11	13	5	5	11	10	1	8
ENSG00000160094	334	589	258	247	1251	1506	458	644
ENSG00000270115	0	2	0	0	0	0	0	0
ENSG00000184389	0	0	1	1	43	58	12	29
ENSG00000225313	64	139	54	51	283	322	79	160
ENSG00000134686	5629	10581	4642	4352	20166	22467	6993	10032
ENSG00000222112	7	12	6	4	27	31	10	15
ENSG00000233246	4	20	1	7	23	33	3	9
ENSG00000234512	0	0	0	0	0	1	0	0
ENSG00000121903	142	285	133	119	420	485	135	177
ENSG00000235907	0	0	0	0	2	0	0	0
ENSG00000121904	35	61	37	24	336	365	130	153
ENSG00000227000	0	0	0	0	0	0	0	0
ENSG00000176256	0	0	0	0	0	0	0	0
ENSG00000231163	0	0	0	0	0	2	0	0
ENSG00000142698	2	3	1	1	12	18	6	7
ENSG00000270241	0	0	0	0	0	0	0	0
ENSG00000207941	0	0	0	0	0	0	0	0
ENSG00000163866	1222	2129	925	874	1316	1472	495	651
ENSG00000189280	2	0	0	0	9	13	2	9
ENSG00000189433	0	0	0	0	2	5	0	1
ENSG00000255811	0	0	0	0	0	0	0	0
ENSG00000188910	0	0	0	0	1	0	0	0
ENSG00000187513	0	0	0	0	5	3	0	1
ENSG00000230163	19	44	18	19	23	25	3	14
ENSG00000116544	9	8	5	6	2	4	0	1
ENSG00000241014	27	49	26	13	179	181	60	73
ENSG00000271741	3	17	4	8	17	28	9	10
ENSG00000243749	136	242	117	97	472	522	176	190
ENSG00000163867	284	434	201	157	538	566	206	203
ENSG00000233940	0	0	0	0	0	0	0	0
ENSG00000197056	527	1005	430	408	725	806	234	284
ENSG00000228348	0	0	0	0	0	0	0	0
ENSG00000116560	14332	25764	10912	10232	13977	15377	4959	6722
ENSG00000201868	0	0	0	0	0	0	0	0
ENSG00000146463	1976	4039	1768	1578	4566	4823	1655	1963
ENSG00000240374	0	1	0	0	0	4	0	1
ENSG00000201542	0	1	0	0	0	0	0	0
ENSG00000229994	2	4	1	0	15	13	4	2
ENSG00000227409	1	0	1	0	0	4	0	0
ENSG00000278702	0	0	0	0	0	1	0	0
ENSG00000142687	2352	4577	1953	1809	5730	6374	2004	2685
ENSG00000236274	2	0	0	0	1	1	0	1
ENSG00000020129	2198	4334	1883	1689	8334	9194	3051	4293
ENSG00000239636	2	3	9	4	15	15	4	5
ENSG00000116819	6	11	7	3	80	71	29	39
ENSG00000126067	2995	5836	2613	2353	4181	4634	1582	1856
ENSG00000142686	980	1895	792	739	2729	2949	960	1261
ENSG00000092853	1621	2775	1078	1030	348	364	116	137
ENSG00000232335	1	1	1	0	1	1	0	1
ENSG00000134698	230	427	210	171	950	1057	320	432
ENSG00000092847	2513	4721	2064	1831	2053	2046	676	910
ENSG00000271164	0	0	0	1	0	0	0	0
ENSG00000271914	0	0	0	0	0	0	0	0
ENSG00000126070	839	1553	632	580	1469	1542	543	678
ENSG00000271554	0	2	4	1	1	0	1	0
ENSG00000232862	0	0	0	0	2	1	0	0
ENSG00000092850	3	2	5	2	1	4	0	1
ENSG00000116863	1149	2251	978	880	2243	2304	777	1078
ENSG00000171812	26	54	28	25	109	122	37	46
ENSG00000054116	1446	2722	1185	1063	3672	4095	1256	1812
ENSG00000116871	10161	17869	7807	7477	20178	23470	7081	10737
ENSG00000264592	0	0	0	0	0	0	0	0
ENSG00000054118	6236	11287	4780	4454	9848	10712	3584	4507
ENSG00000231849	0	0	2	0	4	0	0	0
ENSG00000214193	55	144	34	29	112	112	32	48
ENSG00000142694	322	471	240	237	1940	2246	657	1111
ENSG00000116883	44	59	33	17	84	69	22	42
ENSG00000196182	1070	2088	952	918	732	806	273	384
ENSG00000181817	725	1289	551	525	636	707	233	288
ENSG00000222821	0	0	0	0	1	0	0	0
ENSG00000116885	37	62	29	36	268	275	87	144
ENSG00000201448	1	1	1	0	1	1	2	0
ENSG00000116898	856	1694	736	639	1027	1050	351	464
ENSG00000119535	0	1	0	0	0	0	0	0
ENSG00000230214	0	0	0	0	0	0	0	0
ENSG00000234481	0	0	0	0	0	0	0	0
ENSG00000163873	0	0	0	0	0	1	0	0
ENSG00000264698	0	0	0	0	0	0	0	0
ENSG00000207328	0	0	0	0	0	0	0	0
ENSG00000223944	0	0	0	0	0	0	0	0
ENSG00000230451	0	0	0	0	0	0	0	0
ENSG00000233621	60	102	36	51	427	499	162	243
ENSG00000163874	215	481	215	168	789	796	253	388
ENSG00000163875	817	1681	696	692	1972	2318	710	991
ENSG00000263675	2	6	8	2	3	2	0	1
ENSG00000163877	614	1192	494	443	747	843	239	343
ENSG00000232273	0	3	2	0	2	1	2	4
ENSG00000237749	0	1	2	0	1	2	2	0
ENSG00000163879	2	6	2	5	4	7	0	5
ENSG00000134697	1904	3991	1578	1506	3789	4466	1352	1975
ENSG00000169218	0	0	0	2	0	0	0	0
ENSG00000116922	405	739	350	289	692	741	258	319
ENSG00000134690	1317	2576	1093	952	479	565	182	243
ENSG00000183317	1	0	0	0	3	4	0	3
ENSG00000200421	0	0	0	0	0	0	0	0
ENSG00000214141	0	0	0	0	0	0	0	0
ENSG00000227416	0	0	0	0	0	0	0	0
ENSG00000185090	277	549	236	232	518	603	195	287
ENSG00000233728	0	0	0	0	0	0	0	0
ENSG00000196449	756	1413	595	568	2798	3208	964	1317
ENSG00000197982	826	1446	660	606	2187	2516	822	1151
ENSG00000188786	975	1970	813	758	1961	2287	707	959
ENSG00000235673	0	1	3	0	1	1	0	0
ENSG00000204084	599	1206	520	436	598	680	224	310
ENSG00000230955	0	0	0	0	0	0	0	0
ENSG00000252448	1	3	2	0	4	4	3	1
ENSG00000222282	0	2	1	0	3	1	2	0
ENSG00000277168	0	0	0	0	0	0	0	0
ENSG00000183431	4407	8369	3410	3226	5658	6221	1981	2605
ENSG00000212541	1	7	4	1	23	25	5	10
ENSG00000183386	424	824	371	377	1828	2141	687	984
ENSG00000183520	1522	2985	1312	1138	2228	2399	817	977
ENSG00000185668	2	5	5	6	134	149	44	67
ENSG00000224592	8	12	16	4	91	91	31	46
ENSG00000223589	0	0	0	0	1	1	0	0
ENSG00000265596	0	0	0	0	0	1	0	0
ENSG00000237290	0	0	0	0	0	0	0	0
ENSG00000275350	0	0	0	0	0	0	0	0
ENSG00000200796	0	0	0	0	0	0	0	0
ENSG00000238063	0	0	0	0	0	1	0	0
ENSG00000215895	1	0	1	3	1	1	0	1
ENSG00000116954	506	885	413	357	1487	1737	519	659
ENSG00000273637	0	0	0	0	0	2	0	0
ENSG00000228436	8	16	8	12	31	38	8	19
ENSG00000214114	628	1285	559	439	546	600	170	226
ENSG00000274944	3	1	3	0	11	19	4	6
ENSG00000131233	2	0	0	0	3	4	0	0
ENSG00000158315	55	82	40	33	142	203	62	87
ENSG00000199963	0	0	0	0	0	0	0	0
ENSG00000207466	0	0	0	0	0	0	0	0
ENSG00000235549	0	0	0	0	0	0	0	0
ENSG00000174574	2045	3778	1605	1490	6768	7600	2351	3064
ENSG00000168653	1723	3674	1646	1353	4579	5260	1590	2234
ENSG00000127603	18094	34375	14737	13360	33297	35426	11516	14273
ENSG00000206654	0	0	0	0	0	0	0	0
ENSG00000270040	2	4	1	0	0	1	0	0
ENSG00000226438	1	1	2	0	1	2	0	0
ENSG00000217897	0	3	0	0	1	1	0	1
ENSG00000183682	5	8	6	4	87	104	41	49
ENSG00000237624	0	0	0	0	19	29	5	10
ENSG00000182109	33	75	37	29	222	208	54	112
ENSG00000243970	14	23	16	12	48	79	25	36
ENSG00000090621	9589	17958	7894	7175	7429	7918	2597	3629
ENSG00000228060	4	18	10	8	6	9	1	2
ENSG00000201457	7	8	2	0	8	5	2	0
ENSG00000163909	0	0	1	0	2	3	1	1
ENSG00000225903	0	0	0	0	0	0	0	0
ENSG00000116981	0	0	0	0	2	2	0	0
ENSG00000116983	0	0	0	0	1	1	0	0
ENSG00000084072	856	1597	657	627	1722	1897	555	808
ENSG00000225333	0	0	0	0	1	0	0	0
ENSG00000252413	0	0	0	0	0	0	0	0
ENSG00000116985	6	13	7	7	31	32	4	15
ENSG00000198754	1	3	0	2	3	6	0	0
ENSG00000261798	1	1	0	0	5	5	0	0
ENSG00000229213	0	0	0	0	0	0	0	0
ENSG00000043514	420	806	373	311	645	699	211	284
ENSG00000202222	3	1	0	0	3	1	0	0
ENSG00000116990	21	36	13	11	69	63	13	13
ENSG00000236546	0	0	0	0	0	0	0	0
ENSG00000207356	0	0	0	0	0	0	0	0
ENSG00000168389	0	3	0	1	12	5	2	3
ENSG00000228477	0	0	0	1	1	1	0	0
ENSG00000131236	12597	24184	10485	9652	5185	5856	1885	2494
ENSG00000131238	2297	4711	1947	1806	2894	3410	1085	1285
ENSG00000226745	0	0	0	0	0	0	0	0
ENSG00000117000	635	1393	576	503	1882	2072	692	771
ENSG00000207508	2	0	0	0	1	0	1	0
ENSG00000188800	0	2	0	1	0	0	0	0
ENSG00000259943	154	241	122	75	203	214	55	86
ENSG00000084073	1801	3194	1357	1279	3549	3823	1300	1515
ENSG00000231296	0	3	1	0	0	1	1	0
ENSG00000049089	10	15	0	2	40	41	14	22
ENSG00000227311	0	0	0	0	0	0	0	0
ENSG00000084070	894	1699	765	669	1619	1735	528	769
ENSG00000213172	0	0	0	0	0	0	0	0
ENSG00000187801	177	270	120	91	172	227	70	89
ENSG00000260920	60	136	64	54	136	143	40	45
ENSG00000279667	0	0	0	0	1	1	0	0
ENSG00000187815	91	189	81	78	96	119	34	43
ENSG00000238287	14	19	18	12	19	24	8	3
ENSG00000164002	117	276	108	101	106	142	34	45
ENSG00000227278	0	1	0	1	0	0	0	0
ENSG00000238186	4	7	2	3	1	4	6	1
ENSG00000117010	87	144	57	62	111	122	34	47
ENSG00000236505	0	0	0	0	0	0	0	0
ENSG00000233910	0	0	0	0	0	0	0	0
ENSG00000117016	33	69	29	26	176	181	42	80
ENSG00000237899	6	13	1	5	16	16	6	9
ENSG00000272145	30	79	25	15	61	56	8	24
ENSG00000066136	1065	1934	872	752	2835	3235	1031	1413
ENSG00000198974	0	0	0	0	0	0	1	0
ENSG00000207962	0	0	0	0	0	0	0	0
ENSG00000117013	5	3	0	0	3	1	1	1
ENSG00000264582	0	0	0	0	0	0	0	0
ENSG00000179862	12	20	7	9	4	8	1	4
ENSG00000229528	0	1	0	0	1	0	0	2
ENSG00000228940	0	0	0	0	1	0	0	0
ENSG00000233118	0	0	0	0	0	0	0	0
ENSG00000171793	3510	6571	2737	2601	2874	3326	956	1452
ENSG00000281207	53	64	29	29	81	77	22	33
ENSG00000171790	20	37	19	8	36	38	10	13
ENSG00000010803	702	1459	622	595	617	606	184	261
ENSG00000215893	2	0	1	1	2	1	0	1
ENSG00000235358	1	5	2	0	1	2	1	0
ENSG00000213987	0	0	0	0	0	0	0	0
ENSG00000204060	17	33	12	13	39	49	16	30
ENSG00000229901	1	0	0	1	10	3	5	7
ENSG00000127129	0	6	0	0	5	11	2	4
ENSG00000127124	818	1574	718	673	1306	1495	497	641
ENSG00000230881	0	0	0	0	2	1	0	0
ENSG00000230638	1	4	0	1	6	4	1	1
ENSG00000227538	0	0	0	0	0	0	0	0
ENSG00000228776	0	0	0	0	0	0	0	0
ENSG00000044012	0	0	0	0	0	0	0	0
ENSG00000197273	0	0	0	0	0	0	0	0
ENSG00000198815	1755	3483	1507	1420	3460	3772	1278	1515
ENSG00000227527	4	19	5	9	30	15	4	8
ENSG00000177181	20	44	23	17	15	15	3	14
ENSG00000235002	0	0	0	0	0	0	0	0
ENSG00000066185	4	6	2	2	5	12	3	3
ENSG00000127125	466	808	402	347	1055	1169	348	467
ENSG00000186409	11	28	10	8	67	62	25	23
ENSG00000230116	0	0	0	0	0	0	0	0
ENSG00000236876	0	0	0	0	0	0	0	0
ENSG00000200254	0	0	0	0	0	0	0	0
ENSG00000236180	0	1	0	0	1	1	1	0
ENSG00000171960	891	1849	774	666	340	373	126	189
ENSG00000234917	4	4	6	2	8	9	0	3
ENSG00000065978	35116	65168	27561	26034	65020	74713	22862	30891
ENSG00000164007	0	1	0	0	2	3	3	2
ENSG00000117385	1000	1840	811	794	2573	2774	889	1189
ENSG00000164008	38	36	25	18	66	59	23	20
ENSG00000283580	7	16	3	3	17	12	0	4
ENSG00000228452	18	29	15	7	35	33	10	24
ENSG00000274386	0	4	3	3	8	15	2	6
ENSG00000177868	136	264	104	91	370	365	125	151
ENSG00000164010	201	398	171	112	776	885	254	363
ENSG00000228192	71	130	32	52	83	78	17	40
ENSG00000164011	189	310	122	133	255	236	90	137
ENSG00000233708	0	0	1	0	0	0	0	0
ENSG00000237090	1	0	0	0	0	0	0	1
ENSG00000225099	0	0	0	0	0	0	0	0
ENSG00000117394	4471	8632	3962	3658	8322	9110	3077	4243
ENSG00000227533	24	25	21	16	85	75	27	34
ENSG00000207256	0	0	0	0	0	1	0	0
ENSG00000283136	0	0	0	0	0	0	0	0
ENSG00000277513	0	0	0	0	0	0	0	0
ENSG00000186973	3	3	4	1	3	4	1	5
ENSG00000117395	6226	11007	4541	4154	6290	7151	2163	3067
ENSG00000243710	23	49	23	32	150	181	63	79
ENSG00000179178	0	0	0	0	0	0	0	0
ENSG00000253313	0	0	0	0	0	0	1	0
ENSG00000066056	1180	2168	964	994	1147	1335	415	608
ENSG00000117400	5	2	1	0	9	4	2	4
ENSG00000234694	15	28	11	13	30	43	11	26
ENSG00000117399	4576	8464	3853	3390	1924	2111	687	953
ENSG00000066322	2547	4829	2183	1985	3609	4137	1336	1821
ENSG00000159479	1041	1803	837	756	1164	1319	415	581
ENSG00000229431	20	39	7	4	16	21	5	4
ENSG00000198198	955	1850	823	705	1837	2101	569	940
ENSG00000229372	4	10	3	1	4	5	2	3
ENSG00000274975	0	0	0	0	0	0	0	0
ENSG00000178922	361	650	287	266	1119	1292	396	567
ENSG00000229348	12	18	9	8	23	38	6	17
ENSG00000142949	9399	17284	7709	7395	20683	23906	7667	10122
ENSG00000066135	1420	2606	1170	1070	2517	2825	908	1206
ENSG00000236200	52	114	53	30	256	287	95	111
ENSG00000126091	232	423	210	161	913	1024	281	435
ENSG00000229444	2	7	0	0	1	1	3	0
ENSG00000283414	0	0	0	0	0	0	0	1
ENSG00000233674	3	1	1	0	1	1	0	1
ENSG00000283477	0	0	0	0	1	0	0	0
ENSG00000224751	0	2	0	0	0	1	1	0
ENSG00000117407	11	13	6	3	26	26	12	19
ENSG00000237950	6	11	5	6	16	18	8	10
ENSG00000117408	770	1588	687	676	1859	2100	656	943
ENSG00000132768	1108	2141	911	872	889	909	311	448
ENSG00000117410	1441	2720	1238	1207	5860	7009	2058	3172
ENSG00000117411	1610	3034	1357	1229	1867	2299	734	1004
ENSG00000159214	191	290	135	144	756	753	223	370
ENSG00000196517	256	538	233	187	372	421	126	166
ENSG00000230615	110	236	95	79	318	309	103	136
ENSG00000227163	3	6	0	0	1	6	0	3
ENSG00000271647	0	2	0	0	3	2	2	0
ENSG00000239560	0	1	0	0	0	0	0	0
ENSG00000171872	19	43	16	12	21	19	9	10
ENSG00000233514	0	0	0	0	0	1	0	1
ENSG00000283039	0	0	0	0	0	0	0	0
ENSG00000226804	0	0	0	0	0	0	0	0
ENSG00000200171	0	0	0	0	0	0	0	0
ENSG00000238037	0	0	0	0	0	0	0	0
ENSG00000227994	0	0	0	0	0	0	0	0
ENSG00000271329	0	0	0	0	0	0	0	0
ENSG00000178028	651	1265	541	411	2286	2520	755	1120
ENSG00000117419	1024	1816	858	736	1730	1898	620	902
ENSG00000233602	0	2	0	2	7	9	0	1
ENSG00000199385	0	0	0	0	0	0	0	0
ENSG00000187147	1892	3689	1566	1440	2494	2682	861	1171
ENSG00000263381	0	0	0	0	0	0	0	0
ENSG00000126106	82	176	70	55	381	406	100	211
ENSG00000198520	1	2	1	5	50	37	13	26
ENSG00000199377	0	1	0	0	0	0	0	2
ENSG00000200169	3	2	2	3	5	4	0	2
ENSG00000142945	1788	3428	1532	1368	1100	1235	367	475
ENSG00000225721	18	45	18	9	22	33	8	16
ENSG00000142937	21201	40110	18455	16136	38651	44933	13633	19180
ENSG00000264294	0	0	0	0	0	0	0	0
ENSG00000200913	31	69	25	11	14	18	11	4
ENSG00000202031	6	9	4	2	2	0	1	1
ENSG00000281859	0	0	0	0	0	0	0	0
ENSG00000207421	0	0	0	0	0	0	0	0
ENSG00000234093	1	2	1	1	1	0	0	0
ENSG00000142959	0	3	2	2	11	15	1	1
ENSG00000173846	729	1409	661	590	5998	6814	2216	3112
ENSG00000188396	12	28	7	11	157	190	46	87
ENSG00000222009	387	744	317	244	3171	3399	1027	1780
ENSG00000117425	0	11	1	2	35	24	5	30
ENSG00000202444	0	0	0	0	0	0	0	0
ENSG00000226499	1	0	0	0	1	0	0	0
ENSG00000070785	533	1121	479	413	983	1068	308	410
ENSG00000229815	0	0	0	0	1	0	0	1
ENSG00000232369	0	1	1	0	0	1	0	0
ENSG00000268949	1	3	1	1	0	4	0	0
ENSG00000126107	879	1515	688	658	1457	1530	499	680
ENSG00000126088	1416	2883	1291	1089	2371	2619	821	1209
ENSG00000162415	4	4	2	3	20	20	5	3
ENSG00000234315	0	0	0	0	0	0	0	0
ENSG00000281912	22	24	20	8	33	21	9	25
ENSG00000186603	3	9	1	0	8	12	2	6
ENSG00000132781	272	510	264	218	453	486	145	216
ENSG00000132773	385	774	322	323	391	424	137	208
ENSG00000070759	46	99	39	24	117	104	34	57
ENSG00000236872	0	0	0	0	0	0	0	0
ENSG00000280670	42	85	44	46	83	64	19	32
ENSG00000132763	394	779	340	281	565	593	192	262
ENSG00000117450	10323	17755	7557	7026	15889	18133	5681	7468
ENSG00000234379	0	0	0	0	0	0	0	0
ENSG00000117448	1150	2232	997	899	1407	1602	479	748
ENSG00000281133	0	0	3	0	0	1	0	1
ENSG00000280836	1	5	2	1	5	3	0	0
ENSG00000132780	3337	6354	2660	2280	2205	2573	743	1076
ENSG00000281112	0	0	0	0	1	1	0	1
ENSG00000281825	1	0	1	0	0	0	1	0
ENSG00000159588	20	33	20	12	79	73	24	47
ENSG00000159592	2605	4861	2289	1960	4713	5023	1677	2134
ENSG00000225447	4	7	4	1	3	3	0	2
ENSG00000234329	10	9	2	5	9	20	8	6
ENSG00000159596	674	1370	571	507	1497	1550	471	588
ENSG00000197429	408	782	317	299	1014	1191	364	484
ENSG00000230896	35	58	36	23	126	132	53	73
ENSG00000236111	0	0	0	0	0	0	0	0
ENSG00000086015	1814	3446	1585	1405	1819	2040	635	897
ENSG00000232467	0	5	0	0	2	2	0	0
ENSG00000117461	155	239	103	98	474	528	170	220
ENSG00000278139	0	0	0	0	0	0	0	0
ENSG00000226957	0	0	0	0	0	1	0	0
ENSG00000233114	0	0	0	0	0	0	0	0
ENSG00000227857	0	1	2	0	1	7	2	3
ENSG00000117472	54	132	46	42	288	272	100	136
ENSG00000250719	0	0	0	0	0	0	0	0
ENSG00000085998	2127	3973	1819	1702	10472	12055	3731	5166
ENSG00000171357	2	6	4	8	11	16	1	8
ENSG00000085999	582	1133	529	450	143	139	37	62
ENSG00000132128	2004	3732	1629	1580	3202	3624	1155	1668
ENSG00000173660	6527	12745	5539	4580	13232	14723	4638	6637
ENSG00000117481	479	874	397	359	992	1128	301	454
ENSG00000225779	1	1	0	0	0	1	0	1
ENSG00000117480	4	8	4	2	24	31	7	17
ENSG00000232022	0	1	0	0	0	0	0	0
ENSG00000224863	0	0	0	0	0	0	0	0
ENSG00000197587	0	0	0	0	0	0	0	0
ENSG00000282881	0	0	0	0	0	0	0	0
ENSG00000269956	0	1	2	1	9	1	1	0
ENSG00000162456	0	0	0	0	0	0	0	0
ENSG00000079277	237	447	233	173	797	916	261	413
ENSG00000142961	157	311	135	106	438	421	120	220
ENSG00000123472	951	1771	832	724	1393	1512	511	657
ENSG00000233647	0	0	0	0	0	0	0	0
ENSG00000186118	1	1	0	1	7	7	1	2
ENSG00000228237	3	2	1	0	3	3	1	0
ENSG00000159658	1226	2325	1094	913	2347	2587	807	1005
ENSG00000236476	0	0	0	0	0	0	0	0
ENSG00000142973	0	0	0	0	0	0	0	0
ENSG00000154198	0	0	0	0	0	0	0	0
ENSG00000238145	0	0	0	0	0	0	0	0
ENSG00000187048	0	0	0	0	0	0	0	0
ENSG00000259832	0	0	0	0	0	0	0	0
ENSG00000261196	0	0	0	0	0	0	0	0
ENSG00000261593	0	0	0	0	0	0	0	0
ENSG00000261290	0	0	0	0	0	0	0	0
ENSG00000186377	3	3	0	2	4	5	1	4
ENSG00000186160	2	0	0	2	1	2	0	2
ENSG00000225154	0	0	0	0	0	0	0	0
ENSG00000225506	24	33	17	29	43	74	14	27
ENSG00000162365	3	1	0	0	1	1	2	1
ENSG00000225514	0	0	0	0	1	0	0	0
ENSG00000224805	9	20	11	7	29	38	16	11
ENSG00000162366	0	2	0	1	0	0	0	0
ENSG00000162367	2	2	1	0	2	0	0	1
ENSG00000226252	0	0	0	0	0	0	0	0
ENSG00000123473	758	1492	612	588	371	435	149	160
ENSG00000162368	3144	5937	2478	2336	7479	8382	2602	2998
ENSG00000225762	5	7	3	0	6	10	1	2
ENSG00000186790	0	0	0	0	3	1	3	0
ENSG00000237424	204	347	129	115	190	240	91	102
ENSG00000186564	114	237	102	71	158	199	44	62
ENSG00000271355	0	0	0	0	0	0	0	0
ENSG00000229554	0	0	0	0	0	0	0	0
ENSG00000227883	0	0	0	0	0	0	0	0
ENSG00000227947	0	0	0	0	0	0	0	0
ENSG00000269113	3	16	8	7	31	43	13	33
ENSG00000223814	0	0	0	0	0	0	0	0
ENSG00000225028	1	1	0	3	1	3	0	0
ENSG00000226133	0	0	0	0	0	0	0	0
ENSG00000231413	0	0	0	0	0	0	0	0
ENSG00000237180	0	0	0	0	0	0	0	0
ENSG00000242267	0	0	0	0	0	0	0	0
ENSG00000279096	0	0	0	0	0	0	0	1
ENSG00000223720	0	0	0	0	0	0	0	0
ENSG00000117834	0	0	0	0	2	2	3	0
ENSG00000272491	0	0	0	0	0	0	0	0
ENSG00000279214	0	0	0	0	1	0	0	1
ENSG00000132122	31	55	23	29	95	113	39	43
ENSG00000224986	0	0	0	0	0	1	0	1
ENSG00000206700	0	0	0	0	0	0	0	0
ENSG00000235105	1	2	2	2	4	2	2	1
ENSG00000223175	0	0	0	0	0	0	0	1
ENSG00000232514	0	0	0	0	0	0	0	0
ENSG00000186094	2	2	1	0	1	1	3	2
ENSG00000162373	23	28	18	12	19	13	11	8
ENSG00000229846	0	0	0	0	0	0	0	0
ENSG00000230114	0	0	0	0	1	0	0	0
ENSG00000225623	0	0	0	0	0	0	0	0
ENSG00000237478	0	0	0	0	0	0	0	0
ENSG00000215887	0	0	0	0	0	0	0	0
ENSG00000279324	0	0	0	0	1	0	0	0
ENSG00000233595	0	0	0	0	0	0	0	0
ENSG00000162374	2	4	4	0	1	0	0	0
ENSG00000230828	0	0	0	0	0	0	0	0
ENSG00000237337	0	0	0	0	0	0	0	0
ENSG00000233407	0	0	0	0	0	0	0	0
ENSG00000234080	1	0	0	0	0	2	0	0
ENSG00000229316	0	0	0	0	0	0	0	0
ENSG00000225671	0	0	0	0	0	0	0	0
ENSG00000142700	0	0	0	0	0	0	0	1
ENSG00000185104	1877	3719	1517	1509	1350	1535	424	603
ENSG00000225767	0	2	1	0	1	2	2	0
ENSG00000207194	1	0	0	0	0	1	0	0
ENSG00000230585	4	7	4	2	5	5	2	2
ENSG00000237130	0	0	0	0	0	0	0	0
ENSG00000123080	910	1584	671	663	752	840	284	368
ENSG00000265538	0	0	0	0	0	0	0	0
ENSG00000275816	0	0	0	0	0	0	0	0
ENSG00000204006	1	0	0	0	0	1	0	0
ENSG00000200262	0	0	0	0	0	0	0	0
ENSG00000213478	1	0	1	0	0	0	0	0
ENSG00000203356	0	1	0	1	0	1	0	0
ENSG00000123091	2247	4354	1854	1781	6234	7077	2264	2729
ENSG00000233406	1	5	2	0	5	2	2	0
ENSG00000236434	1	0	0	0	2	0	0	1
ENSG00000085831	10	9	6	2	21	20	6	7
ENSG00000261664	0	0	0	0	0	0	0	0
ENSG00000085832	1630	3155	1306	1219	2420	2514	843	967
ENSG00000232027	2	3	3	1	0	0	0	4
ENSG00000206595	0	0	0	0	0	0	0	0
ENSG00000238140	1	4	3	1	1	0	0	0
ENSG00000227070	3	5	0	1	3	3	1	1
ENSG00000252032	0	0	0	0	0	0	0	0
ENSG00000227742	2	6	0	0	8	3	1	0
ENSG00000117859	613	1272	568	482	1430	1369	485	591
ENSG00000236973	0	1	0	0	0	0	0	1
ENSG00000232846	0	0	0	0	2	1	0	0
ENSG00000212624	0	0	0	0	0	0	0	0
ENSG00000078618	4454	8314	3599	3238	11365	12731	3864	5137
ENSG00000266993	6	21	1	1	22	17	1	7
ENSG00000272175	0	0	0	0	0	3	1	0
ENSG00000230604	0	0	0	0	0	2	1	0
ENSG00000169213	2577	4779	1992	1870	6584	7306	2370	2886
ENSG00000229032	1	0	0	0	0	0	0	0
ENSG00000264613	0	0	0	0	0	0	0	0
ENSG00000117862	1713	3246	1360	1224	2555	2832	886	1157
ENSG00000198841	277	517	226	209	490	607	179	252
ENSG00000223390	0	1	0	1	3	0	0	0
ENSG00000228369	1	4	4	0	1	2	0	0
ENSG00000134717	1169	2292	936	891	2815	2983	966	1211
ENSG00000157077	1084	2198	881	776	2362	2509	858	1029
ENSG00000241745	0	0	0	0	0	0	0	0
ENSG00000228407	3	2	2	4	11	8	3	2
ENSG00000223429	0	0	0	0	0	0	0	0
ENSG00000224255	0	1	0	0	0	2	1	0
ENSG00000236004	0	0	0	0	0	0	0	0
ENSG00000237663	0	0	0	0	0	0	0	0
ENSG00000213735	0	0	0	0	1	0	0	0
ENSG00000154222	1645	2986	1364	1196	2662	2834	875	1437
ENSG00000272100	1	7	4	0	3	4	2	2
ENSG00000224680	19	26	10	9	14	15	3	1
ENSG00000085840	400	884	380	380	123	161	56	83
ENSG00000134748	1666	3443	1473	1232	2808	3144	997	1307
ENSG00000134744	1143	2277	983	883	2436	2582	839	1049
ENSG00000272371	0	0	0	1	0	3	0	0
ENSG00000236290	0	0	0	0	0	1	0	0
ENSG00000116157	0	0	0	0	2	0	0	0
ENSG00000182183	0	0	1	0	0	0	0	0
ENSG00000162377	1034	2215	855	785	1880	2148	673	848
ENSG00000233664	0	0	0	0	0	0	0	0
ENSG00000239640	0	0	0	0	0	0	0	0
ENSG00000162378	831	1533	655	650	1775	1931	669	731
ENSG00000252018	0	0	0	0	1	0	0	0
ENSG00000228929	10	16	11	6	15	23	11	14
ENSG00000206627	2	0	0	0	0	0	0	0
ENSG00000203995	42	93	31	22	18	30	4	4
ENSG00000242391	2	0	0	0	0	1	0	0
ENSG00000121310	220	395	161	136	350	421	111	195
ENSG00000230953	7	5	1	2	11	9	4	3
ENSG00000231866	0	0	0	0	0	0	0	0
ENSG00000116171	1039	2037	919	791	2869	3142	1045	1250
ENSG00000264834	1	0	1	0	0	1	0	0
ENSG00000266188	0	0	0	0	0	0	0	0
ENSG00000265815	0	0	0	0	0	0	0	0
ENSG00000237279	0	0	0	0	0	0	0	0
ENSG00000236360	2	1	2	1	2	0	0	0
ENSG00000226147	3	2	1	2	0	4	0	0
ENSG00000279054	0	0	0	1	0	1	0	0
ENSG00000174348	2	0	0	0	4	3	0	1
ENSG00000232993	0	0	0	0	0	0	0	0
ENSG00000227644	0	0	0	0	0	0	0	0
ENSG00000162383	0	0	0	0	0	1	0	0
ENSG00000235563	0	0	0	0	0	0	0	0
ENSG00000277397	0	0	0	0	0	0	0	0
ENSG00000157184	333	625	264	272	1530	1768	535	784
ENSG00000236723	4	3	2	3	12	9	3	7
ENSG00000162384	580	1020	481	361	1333	1477	424	574
ENSG00000259818	1	2	0	0	3	4	0	0
ENSG00000162385	980	2013	843	654	945	1083	355	457
ENSG00000226754	15	17	5	9	55	64	15	34
ENSG00000157193	1713	3226	1438	1242	3233	3668	1098	1411
ENSG00000234578	3	0	0	0	0	0	0	1
ENSG00000228838	2	4	2	0	2	2	0	1
ENSG00000225030	1	2	1	2	0	0	0	4
ENSG00000232762	11	16	6	3	6	3	1	0
ENSG00000225675	13	27	14	5	33	43	7	15
ENSG00000226938	0	0	0	0	0	0	0	0
ENSG00000230138	0	0	0	1	1	2	1	0
ENSG00000236253	0	0	0	0	0	0	0	0
ENSG00000143006	0	0	0	0	0	0	0	0
ENSG00000174332	28	20	10	15	86	91	31	46
ENSG00000239007	0	0	0	0	0	0	0	0
ENSG00000058804	2014	3876	1721	1591	1659	1863	581	680
ENSG00000201003	3	2	0	0	2	0	0	0
ENSG00000229687	0	0	0	0	0	0	0	0
ENSG00000058799	194	386	156	167	997	987	332	456
ENSG00000211452	0	1	1	3	2	4	1	2
ENSG00000081870	391	801	345	282	664	760	203	305
ENSG00000116212	740	1417	662	604	1420	1539	528	701
ENSG00000219102	8	11	4	3	5	6	3	2
ENSG00000203985	0	0	0	0	2	0	0	0
ENSG00000116209	2255	4225	1772	1709	9535	10368	3312	4191
ENSG00000280378	2	7	2	0	7	0	0	2
ENSG00000116205	514	1039	433	354	976	1009	291	453
ENSG00000225183	0	0	0	0	0	1	0	0
ENSG00000279049	0	0	0	0	0	0	0	0
ENSG00000256407	0	0	0	0	1	1	0	0
ENSG00000157211	0	0	0	0	0	0	0	0
ENSG00000280425	0	0	0	0	0	0	0	0
ENSG00000215883	185	330	138	132	158	195	64	104
ENSG00000116221	2029	3833	1782	1593	2356	2744	842	1184
ENSG00000157216	1741	3113	1452	1304	3889	4519	1338	1973
ENSG00000198711	12	15	9	7	65	67	21	39
ENSG00000225632	0	0	0	0	0	0	0	0
ENSG00000232245	0	0	0	0	0	0	0	0
ENSG00000235741	0	0	0	0	0	0	0	0
ENSG00000237173	0	0	0	0	0	0	0	0
ENSG00000227453	0	0	0	0	0	0	0	0
ENSG00000162390	81	179	72	70	53	43	6	11
ENSG00000162391	2	7	2	2	6	3	0	3
ENSG00000230728	0	0	0	0	0	0	0	0
ENSG00000184313	0	0	0	0	0	0	0	0
ENSG00000271723	0	0	0	0	0	0	0	0
ENSG00000243725	146	295	103	97	220	236	64	86
ENSG00000162396	118	252	126	114	317	358	119	144
ENSG00000006555	0	0	0	0	0	0	0	0
ENSG00000237453	0	0	0	0	0	0	0	0
ENSG00000162398	1	0	1	0	0	5	0	1
ENSG00000116133	8895	17422	7584	6961	12501	14057	4300	5822
ENSG00000242396	12	23	8	8	52	59	19	23
ENSG00000233203	3	5	1	2	12	14	2	2
ENSG00000143001	0	0	0	0	2	1	1	1
ENSG00000233271	0	0	0	0	0	0	0	0
ENSG00000162399	0	0	0	0	0	0	0	0
ENSG00000169174	0	1	0	1	1	1	2	2
ENSG00000162402	3009	5856	2488	2265	5137	5582	1715	2091
ENSG00000231090	0	0	0	0	0	0	0	0
ENSG00000231095	0	0	0	0	0	0	0	0
ENSG00000265822	0	0	0	0	0	0	0	0
ENSG00000231900	0	0	0	0	0	0	0	0
ENSG00000232198	0	0	0	0	0	0	0	0
ENSG00000199831	0	0	0	0	0	0	0	0
ENSG00000252162	0	0	0	0	0	0	0	0
ENSG00000272051	0	0	0	0	0	0	0	0
ENSG00000234810	0	0	0	0	0	1	1	1
ENSG00000230250	0	0	0	0	0	0	0	0
ENSG00000227104	0	0	0	0	0	0	0	0
ENSG00000233079	0	0	0	0	0	0	0	0
ENSG00000235612	0	0	0	0	0	0	0	0
ENSG00000229871	0	0	0	0	0	0	0	0
ENSG00000260971	1	5	0	1	5	6	0	2
ENSG00000223956	1	0	0	0	0	1	0	0
ENSG00000162407	179	295	123	101	1188	1272	453	519
ENSG00000236776	0	0	0	0	2	0	0	0
ENSG00000224980	0	0	0	0	0	0	0	0
ENSG00000225475	0	0	0	0	0	1	0	0
ENSG00000162409	335	611	323	229	207	231	88	100
ENSG00000187889	3	0	1	0	0	3	0	1
ENSG00000229913	0	0	0	0	0	0	0	0
ENSG00000157131	0	0	0	0	0	0	0	0
ENSG00000021852	0	0	0	0	0	0	0	0
ENSG00000236341	0	0	0	0	0	0	0	0
ENSG00000173406	3	8	1	0	0	0	0	1
ENSG00000227935	0	0	0	0	0	0	0	0
ENSG00000236888	0	1	0	0	0	1	0	0
ENSG00000226759	0	0	0	0	0	0	0	0
ENSG00000229887	0	0	0	0	0	0	0	0
ENSG00000223416	0	1	1	0	0	1	0	1
ENSG00000235038	0	0	0	0	0	0	0	0
ENSG00000230546	0	0	0	0	0	0	0	0
ENSG00000233216	0	0	0	0	0	0	0	0
ENSG00000162600	362	676	283	263	479	520	204	219
ENSG00000270209	0	0	0	0	0	0	0	0
ENSG00000264128	0	0	0	0	0	0	0	0
ENSG00000184292	0	1	0	2	7	13	1	1
ENSG00000185839	4	4	1	2	2	6	0	2
ENSG00000162601	1099	2104	915	764	1503	1513	529	601
ENSG00000283445	7	12	7	6	16	24	3	10
ENSG00000177606	5088	8926	3987	3629	8763	10528	3160	4694
ENSG00000234807	3	7	5	9	17	33	4	12
ENSG00000272226	22	32	12	19	9	14	3	5
ENSG00000231740	0	0	0	0	0	0	0	0
ENSG00000232453	10	19	9	12	99	158	40	57
ENSG00000237352	36	88	31	34	170	162	51	73
ENSG00000228121	1	1	0	0	0	0	0	1
ENSG00000241042	0	2	0	0	1	1	0	0
ENSG00000235215	1	2	0	0	2	8	1	3
ENSG00000224609	0	1	1	1	3	10	2	2
ENSG00000270457	3	3	0	1	10	24	8	9
ENSG00000172456	140	300	121	98	849	980	296	372
ENSG00000266150	0	0	0	0	0	0	0	0
ENSG00000226883	0	2	0	0	0	1	0	0
ENSG00000134709	0	5	2	1	6	10	4	2
ENSG00000134716	89	144	56	67	170	194	50	65
ENSG00000265535	0	0	0	0	0	0	0	0
ENSG00000162598	1	0	0	0	0	0	0	0
ENSG00000229332	0	0	0	0	0	0	1	0
ENSG00000238242	0	0	0	0	0	0	0	0
ENSG00000226476	1	1	2	0	0	0	0	0
ENSG00000231252	0	0	0	0	1	0	0	0
ENSG00000162599	400	590	257	250	687	705	253	319
ENSG00000237928	9	12	7	4	69	86	36	28
ENSG00000270742	0	0	0	0	0	0	0	0
ENSG00000237853	0	0	1	0	0	0	0	0
ENSG00000223920	0	0	0	0	0	0	0	0
ENSG00000162604	452	908	419	319	1436	1459	486	620
ENSG00000271200	0	3	1	0	0	3	0	2
ENSG00000132849	213	424	155	177	132	130	37	60
ENSG00000200575	0	0	0	0	0	0	0	0
ENSG00000212360	0	0	0	0	0	0	0	0
ENSG00000236646	0	0	0	0	0	0	0	0
ENSG00000242860	0	0	0	0	0	0	0	0
ENSG00000263908	0	0	0	0	0	0	0	0
ENSG00000283690	0	0	0	0	0	0	0	0
ENSG00000234204	0	0	0	0	0	0	0	0
ENSG00000234088	0	0	0	0	0	0	0	0
ENSG00000240563	0	0	0	0	0	0	0	0
ENSG00000237227	0	0	0	0	0	0	0	0
ENSG00000200174	0	0	0	0	0	0	0	0
ENSG00000132854	0	0	0	0	0	0	0	0
ENSG00000201153	0	0	0	0	0	0	0	0
ENSG00000162607	2251	4217	1847	1640	1031	1174	386	415
ENSG00000116641	1670	3204	1382	1304	3417	3629	1177	1502
ENSG00000270549	2	0	0	0	0	4	1	0
ENSG00000132855	1	2	1	1	0	0	1	1
ENSG00000278967	0	0	0	0	1	0	0	0
ENSG00000213703	4	0	0	1	1	1	0	0
ENSG00000235545	3	20	5	1	20	14	6	12
ENSG00000125703	388	696	294	252	389	399	135	158
ENSG00000234318	0	3	1	2	1	1	0	0
ENSG00000237163	0	1	0	0	0	0	0	0
ENSG00000229537	0	0	0	0	0	0	0	0
ENSG00000227485	0	0	0	0	0	0	0	0
ENSG00000229225	0	0	0	0	0	0	0	0
ENSG00000203605	0	0	0	0	0	0	0	0
ENSG00000224209	0	3	0	0	0	1	0	0
ENSG00000228734	0	0	0	0	0	0	0	0
ENSG00000223683	0	0	1	0	0	0	0	0
ENSG00000230798	7	23	10	5	10	15	1	7
ENSG00000187140	4	8	2	3	1	3	0	1
ENSG00000275836	0	0	0	0	0	0	0	0
ENSG00000252784	0	0	0	0	0	0	0	0
ENSG00000236674	0	0	0	0	0	0	0	0
ENSG00000088035	296	588	275	235	357	362	117	152
ENSG00000142856	408	778	318	293	371	380	120	154
ENSG00000203965	74	119	51	48	210	255	75	82
ENSG00000264271	0	0	0	0	0	0	0	0
ENSG00000251720	0	3	2	0	0	6	0	0
ENSG00000116652	5	16	7	1	14	13	9	13
ENSG00000276884	0	0	0	0	0	0	0	0
ENSG00000278287	0	0	0	0	0	0	0	0
ENSG00000277565	0	0	0	0	0	0	0	0
ENSG00000275823	0	0	0	0	0	0	0	0
ENSG00000277689	0	0	0	0	0	0	0	0
ENSG00000274199	0	0	0	0	0	0	0	0
ENSG00000079739	895	1690	786	696	2892	3231	1057	1442
ENSG00000244256	2	3	2	1	8	9	4	0
ENSG00000185483	152	361	133	143	1618	1908	562	705
ENSG00000177452	0	0	0	0	0	0	0	0
ENSG00000228056	0	1	0	0	0	2	1	0
ENSG00000207190	0	0	0	0	0	0	0	0
ENSG00000200508	0	0	0	0	0	0	0	0
ENSG00000223949	0	5	0	0	14	21	1	3
ENSG00000177414	0	0	0	0	0	0	1	1
ENSG00000238653	0	0	0	0	0	0	0	0
ENSG00000158966	374	712	380	285	517	587	176	215
ENSG00000264470	0	0	0	0	0	0	0	0
ENSG00000162437	501	1095	483	426	560	621	171	230
ENSG00000162434	2711	5419	2299	2172	8210	9300	2920	3671
ENSG00000234784	0	0	1	0	0	0	0	0
ENSG00000233877	0	0	0	0	0	0	0	0
ENSG00000226891	4	9	2	0	9	1	0	2
ENSG00000185031	0	1	0	0	1	0	0	0
ENSG00000272506	0	0	0	0	4	0	1	0
ENSG00000212257	0	0	0	0	0	0	0	0
ENSG00000265996	3	2	1	2	2	3	0	3
ENSG00000199135	0	0	0	0	0	0	0	0
ENSG00000231485	4	8	2	0	7	8	0	4
ENSG00000235804	0	0	0	0	0	0	0	0
ENSG00000234496	0	0	0	0	0	0	0	0
ENSG00000162433	982	1983	791	794	1188	1318	446	522
ENSG00000231622	0	0	0	0	0	0	0	0
ENSG00000116675	129	269	115	124	302	296	84	107
ENSG00000229294	0	0	0	0	0	0	0	0
ENSG00000234144	0	1	0	0	0	0	0	0
ENSG00000222624	0	0	0	0	0	0	0	0
ENSG00000213625	1249	2467	1081	1019	4259	4680	1515	1801
ENSG00000116678	103	188	81	87	1885	2183	699	705
ENSG00000237852	0	3	1	0	6	1	2	2
ENSG00000224570	0	0	1	0	1	1	1	1
ENSG00000239319	0	0	0	0	0	0	0	0
ENSG00000184588	384	757	313	315	112	107	48	60
ENSG00000227466	0	0	0	0	0	0	0	0
ENSG00000223152	0	0	0	0	0	0	0	0
ENSG00000118473	4	9	1	1	9	8	3	9
ENSG00000264720	0	0	0	0	0	0	0	0
ENSG00000248458	0	0	0	1	25	11	1	5
ENSG00000152760	0	0	0	0	0	0	0	0
ENSG00000172410	0	0	0	0	0	0	0	0
ENSG00000152763	8	24	8	12	80	96	22	30
ENSG00000231080	0	0	0	0	0	0	0	0
ENSG00000198160	995	1813	771	752	1841	2005	639	723
ENSG00000116704	418	807	335	292	1287	1318	455	580
ENSG00000203963	0	0	0	1	0	0	0	0
ENSG00000252433	0	0	0	0	0	0	0	0
ENSG00000275678	0	1	0	0	0	0	1	1
ENSG00000162594	3	4	0	0	0	3	0	0
ENSG00000253074	0	0	0	0	0	0	0	0
ENSG00000252116	0	0	0	0	0	0	0	0
ENSG00000228523	0	0	0	0	0	0	0	0
ENSG00000081985	6	7	3	2	7	5	0	3
ENSG00000142864	18457	34508	14147	12798	28412	32592	10184	12750
ENSG00000223263	6	1	0	0	4	2	0	0
ENSG00000235200	0	0	0	0	0	0	0	0
ENSG00000207504	0	0	0	0	1	0	0	0
ENSG00000238139	0	0	0	0	0	0	0	0
ENSG00000242482	0	0	0	0	0	0	0	0
ENSG00000232048	0	0	0	0	0	0	0	0
ENSG00000116717	2518	4565	1829	1795	7937	9162	2733	3982
ENSG00000172380	6462	12379	5164	4933	13647	15340	5120	5847
ENSG00000238778	0	1	1	0	1	0	0	0
ENSG00000232284	45	64	26	25	193	189	67	86
ENSG00000235055	0	0	0	0	0	0	0	0
ENSG00000162595	3	2	3	3	9	18	11	6
ENSG00000228431	0	0	0	0	1	0	0	0
ENSG00000116729	2361	4331	1953	1654	14710	16646	5138	6689
ENSG00000234383	5	6	2	1	21	22	6	5
ENSG00000221203	0	0	0	0	1	2	0	0
ENSG00000229133	1	1	0	1	1	0	0	1
ENSG00000225242	0	0	0	0	0	0	0	0
ENSG00000237622	0	0	0	0	0	0	0	0
ENSG00000229440	0	1	0	0	0	0	0	0
ENSG00000116745	9	19	4	9	7	15	5	3
ENSG00000024526	2105	4060	1762	1433	1762	1999	687	688
ENSG00000233589	9	20	7	3	13	13	2	6
ENSG00000234264	5	6	6	4	4	6	2	1
ENSG00000225167	0	0	0	0	0	0	0	0
ENSG00000223883	0	0	0	0	5	3	3	2
ENSG00000235446	0	0	0	0	0	0	0	0
ENSG00000229639	0	0	0	0	2	0	1	0
ENSG00000033122	14	43	9	11	11	11	3	3
ENSG00000270615	0	0	0	0	0	0	0	0
ENSG00000240692	0	0	0	0	0	0	0	0
ENSG00000229359	0	0	0	0	0	0	0	0
ENSG00000237919	0	0	0	0	0	0	0	0
ENSG00000066557	588	1151	487	458	553	595	205	223
ENSG00000244389	0	0	0	0	0	0	0	0
ENSG00000116754	3760	7206	3062	2662	6410	7223	2273	3101
ENSG00000228988	0	0	0	0	1	1	0	0
ENSG00000118454	480	950	373	377	2116	2408	768	867
ENSG00000197568	42	70	33	43	35	48	12	12
ENSG00000226088	0	3	1	0	4	0	2	0
ENSG00000279230	0	0	0	0	2	2	0	0
ENSG00000116761	87	173	93	73	186	171	63	87
ENSG00000278636	0	0	0	0	0	0	0	0
ENSG00000271992	0	0	3	1	8	4	0	1
ENSG00000233020	0	0	0	0	0	0	0	0
ENSG00000237033	0	0	0	0	0	0	0	0
ENSG00000229051	0	0	0	0	0	0	0	0
ENSG00000226208	0	0	0	0	0	0	0	0
ENSG00000050628	3	3	4	2	5	5	0	4
ENSG00000235782	1	0	0	0	7	2	0	0
ENSG00000269933	0	0	0	0	0	0	0	0
ENSG00000235079	0	7	4	0	8	11	3	0
ENSG00000132485	3377	6391	2738	2423	5943	6537	2138	2498
ENSG00000207721	9	24	7	1	12	18	4	8
ENSG00000229956	11	16	14	6	50	41	11	23
ENSG00000226324	0	0	0	0	0	0	0	0
ENSG00000172260	283	544	199	193	652	700	215	259
ENSG00000231985	0	0	0	0	0	0	0	0
ENSG00000271618	0	0	0	0	0	0	0	0
ENSG00000228853	0	0	0	0	0	0	0	0
ENSG00000233994	1	5	2	1	6	3	2	1
ENSG00000227207	0	0	0	0	0	0	0	0
ENSG00000212366	0	0	0	0	0	0	0	0
ENSG00000225087	1	1	1	0	1	2	0	0
ENSG00000227016	0	0	0	0	0	0	0	0
ENSG00000280317	0	0	0	0	0	0	0	0
ENSG00000229636	0	0	0	0	0	0	0	0
ENSG00000251825	0	0	0	0	0	0	0	0
ENSG00000233973	1	2	0	0	0	0	0	0
ENSG00000223479	0	0	0	0	0	1	0	0
ENSG00000252005	0	0	0	0	0	0	0	0
ENSG00000162620	22	45	26	11	61	74	26	16
ENSG00000254685	263	440	183	192	290	317	112	136
ENSG00000259030	2	3	1	1	60	49	18	27
ENSG00000116783	0	2	1	1	8	1	1	1
ENSG00000237324	0	0	0	0	2	2	1	0
ENSG00000233894	0	0	0	0	1	2	0	0
ENSG00000162621	0	0	0	0	0	3	0	0
ENSG00000178965	10	23	5	4	6	17	5	6
ENSG00000234497	0	0	0	0	0	0	0	0
ENSG00000272864	0	1	1	0	0	3	2	1
ENSG00000116791	930	1645	663	667	1938	2294	725	819
ENSG00000162623	1041	2001	855	793	1341	1525	506	569
ENSG00000229943	0	0	0	0	0	0	0	0
ENSG00000261213	0	0	0	0	0	0	0	0
ENSG00000224127	0	0	0	0	0	1	0	0
ENSG00000162624	1	0	0	0	1	4	1	1
ENSG00000224149	1	0	2	1	3	2	1	0
ENSG00000206999	0	0	0	0	0	0	0	0
ENSG00000137968	72	141	47	48	368	436	137	169
ENSG00000224493	0	1	0	0	0	0	0	0
ENSG00000252338	0	0	0	0	0	0	0	0
ENSG00000213579	0	0	1	0	1	0	0	0
ENSG00000230863	0	2	0	0	0	0	1	0
ENSG00000178193	0	4	0	2	2	1	0	1
ENSG00000117054	1129	2203	961	841	1739	1927	535	744
ENSG00000181227	5	18	3	13	23	14	10	6
ENSG00000137955	2323	4481	2008	1643	1909	1970	627	797
ENSG00000206620	0	0	0	0	0	0	0	0
ENSG00000207241	0	0	0	0	0	0	0	0
ENSG00000201487	0	0	0	0	0	0	0	0
ENSG00000057468	6	13	2	5	3	7	2	0
ENSG00000154007	0	0	0	0	0	0	0	0
ENSG00000225605	0	1	0	0	0	0	0	0
ENSG00000230027	0	1	0	1	0	1	0	0
ENSG00000184005	7	10	8	9	5	0	0	1
ENSG00000223905	0	0	0	0	0	0	0	0
ENSG00000272855	0	0	0	0	0	0	0	0
ENSG00000226415	12	28	7	9	38	41	11	23
ENSG00000199921	0	0	0	0	0	0	0	0
ENSG00000237552	0	0	0	0	1	0	0	0
ENSG00000117069	18	59	26	8	5	2	2	0
ENSG00000276081	0	0	0	0	0	0	0	0
ENSG00000230498	4	1	1	0	0	0	0	0
ENSG00000142892	838	1813	743	711	1801	1988	697	676
ENSG00000226084	51	87	57	38	62	61	30	31
ENSG00000228187	1	0	0	0	0	0	0	0
ENSG00000154027	70	163	72	50	160	231	54	71
ENSG00000233099	0	0	0	0	0	0	0	0
ENSG00000251767	0	0	0	0	0	0	0	0
ENSG00000036549	1275	2388	1043	911	1337	1384	404	509
ENSG00000243437	0	2	0	0	0	0	0	0
ENSG00000077254	1738	3537	1488	1462	4549	4991	1619	1898
ENSG00000232672	0	0	0	0	0	0	0	0
ENSG00000180488	775	1430	554	520	2081	2270	754	843
ENSG00000219201	11	17	6	8	8	15	4	5
ENSG00000235613	5	3	0	0	2	2	0	3
ENSG00000232015	0	0	0	0	0	0	0	0
ENSG00000235927	30	47	19	18	40	34	10	19
ENSG00000162614	400	794	258	295	275	339	124	189
ENSG00000162613	3125	6036	2481	2207	5031	5965	1815	2384
ENSG00000162616	369	725	276	286	884	1068	372	397
ENSG00000137960	1	6	2	0	5	5	3	0
ENSG00000273338	0	6	1	0	6	10	1	1
ENSG00000213561	0	0	0	0	0	0	0	0
ENSG00000251958	0	0	0	0	0	0	0	0
ENSG00000213560	0	0	0	0	0	0	0	0
ENSG00000233333	0	0	0	0	0	0	0	0
ENSG00000237413	1	1	0	0	0	0	0	0
ENSG00000122420	55	91	44	35	417	452	139	172
ENSG00000227556	0	0	0	0	0	0	0	0
ENSG00000137959	1	1	1	0	3	2	1	0
ENSG00000137965	135	335	126	125	186	210	60	80
ENSG00000238015	0	0	0	0	0	0	0	0
ENSG00000235400	0	0	0	0	0	0	1	0
ENSG00000162618	1350	2692	1141	1032	4444	5183	1645	1829
ENSG00000230787	1	0	0	0	0	1	0	0
ENSG00000235011	0	0	0	0	0	0	0	0
ENSG00000282898	0	0	0	0	0	0	0	0
ENSG00000232676	0	0	0	0	0	0	0	0
ENSG00000235756	0	0	0	0	0	0	0	0
ENSG00000260322	0	0	0	0	0	0	0	0
ENSG00000277670	0	0	0	0	0	0	0	0
ENSG00000236407	0	0	0	0	0	0	0	0
ENSG00000225598	0	0	0	0	0	0	0	0
ENSG00000213559	0	0	0	0	0	0	0	0
ENSG00000227062	0	0	0	0	0	0	0	0
ENSG00000234108	0	0	0	0	0	0	0	0
ENSG00000224326	1	0	0	0	2	0	0	0
ENSG00000234184	0	0	0	0	0	0	0	0
ENSG00000227937	0	0	0	0	0	0	0	0
ENSG00000229752	0	1	0	0	0	1	0	0
ENSG00000235089	0	0	0	0	0	0	0	0
ENSG00000223026	0	0	0	0	0	0	0	0
ENSG00000117114	952	1921	842	719	2608	2895	877	1021
ENSG00000224494	0	0	0	0	0	0	0	0
ENSG00000227288	2	1	0	0	0	0	0	0
ENSG00000227960	0	0	0	0	0	0	0	0
ENSG00000234953	0	0	0	0	0	0	0	0
ENSG00000242598	0	0	0	0	0	0	0	0
ENSG00000236676	0	0	0	0	1	1	0	0
ENSG00000234683	0	0	0	0	0	0	0	0
ENSG00000215875	0	0	0	0	0	0	0	0
ENSG00000233290	0	0	0	0	0	1	0	0
ENSG00000230817	0	1	0	0	0	0	0	0
ENSG00000236268	0	0	0	0	1	4	3	0
ENSG00000231364	0	0	0	0	0	0	0	0
ENSG00000233008	1	4	0	0	1	1	0	0
ENSG00000237076	0	0	0	0	0	0	0	0
ENSG00000137941	148	317	119	117	341	297	108	138
ENSG00000233061	0	2	0	0	1	0	1	0
ENSG00000229486	0	0	0	0	0	0	0	0
ENSG00000271576	16	37	27	20	51	55	23	30
ENSG00000142875	1216	2412	977	836	2256	2344	792	900
[truncated: 55,501 more rows]
