# Supplementary material for: MiR‐940 Suppresses Ferroptosis by Controlling Expression of Key Regulatory Genes
Source: Adv Sci (Weinh). 2026 May 29:e75830. Online ahead of print. doi: 10.1002/advs.75830 (PMC13336029; doi:10.1002/advs.75830)
Supplement: Supplementary file 6 — Supporting File 6: advs75830‐sup‐0006‐Suppl Table 5_Kolak_mir‐940 ferroptosis_DE RNA‐seq.xlsx. [file ADVS-9999-e75830-s004.xlsx]

## Sheet: Sheet1
ensembl_gene_id	baseMean	log2FoldChange	lfcSE	stat	pvalue	padj	hgnc_symbol
ENSG00000000003	631.643	0.688669	0.0704644	9.77329	1.46609e-22	6.84138e-22	TSPAN6
ENSG00000000419	1309.25	-0.714908	0.0582248	-12.2784	1.18307e-34	7.23002e-34	DPM1
ENSG00000000457	267.026	0.575753	0.100474	5.73039	1.002e-08	2.9605e-08	SCYL3
ENSG00000000460	279.078	-2.30123	0.100791	-22.8316	2.22764e-115	3.87628e-114	C1orf112
ENSG00000000971	48.1431	-1.29963	0.215885	-6.02003	1.74387e-09	5.33928e-09	CFH
ENSG00000001036	1884.91	-0.196981	0.0442694	-4.4496	8.60304e-06	2.15704e-05	FUCA2
ENSG00000001084	599.45	-0.885547	0.0659654	-13.4244	4.35044e-41	3.01687e-40	GCLC
ENSG00000001167	984.235	0.166859	0.0563016	2.96367	0.00303992	0.00606741	NFYA
ENSG00000001460	184.507	-1.20811	0.110754	-10.9081	1.05492e-27	5.55251e-27	STPG1
ENSG00000001461	1148.47	-0.225905	0.0561451	-4.0236	5.73158e-05	0.000135138	NIPAL3
ENSG00000001497	1264.49	-1.25782	0.0545511	-23.0577	1.2323e-117	2.188e-116	LAS1L
ENSG00000001561	143.839	-0.557955	0.139992	-3.98561	6.73063e-05	0.000157703	ENPP4
ENSG00000001617	948.827	-0.7673	0.0587857	-13.0525	6.14986e-39	4.08472e-38	SEMA3F
ENSG00000001626	1.78574	-0.156066	1.05437	-0.148018	0.882329	0.913056	CFTR
ENSG00000001629	2455.58	-0.0518543	0.041602	-1.24644	0.212604	0.293863	ANKIB1
ENSG00000001630	709.727	-0.0848538	0.0645862	-1.31381	0.188911	0.26537	CYP51A1
ENSG00000001631	1086.26	-0.378055	0.0514028	-7.35475	1.91286e-13	6.83955e-13	KRIT1
ENSG00000002016	324.631	-0.289025	0.083239	-3.47224	0.000516141	0.00111887	RAD52
ENSG00000002079	3527.16	0.502712	0.0413841	12.1475	5.91774e-34	3.56116e-33	MYH16
ENSG00000002330	739.987	0.421755	0.0633319	6.65943	2.74882e-11	9.11146e-11	BAD
ENSG00000002549	1323.16	0.211224	0.0513416	4.1141	3.88701e-05	9.2959e-05	LAP3
ENSG00000002586	9838.28	1.09673	0.0341376	32.1266	1.8731e-226	7.87864e-225	CD99
ENSG00000002587	63.2332	-0.525656	0.206307	-2.54794	0.0108363	0.0200168	HS3ST1
ENSG00000002745	2.63689	0.649695	0.911225	0.71299	0.475852	0.57243	WNT16
ENSG00000002746	56.8453	0.770367	0.194162	3.96765	7.25854e-05	0.000169746	HECW1
ENSG00000002822	924.497	-1.35609	0.0614401	-22.0717	5.90807e-108	9.53263e-107	MAD1L1
ENSG00000002834	14140.5	-0.843564	0.0279051	-30.2297	9.64461e-201	3.36609e-199	LASP1
ENSG00000002919	355.448	-0.967225	0.086258	-11.2132	3.51391e-29	1.9084e-28	SNX11
ENSG00000003056	6051.24	-0.00415936	0.0349793	-0.118909	0.905347	0.930247	M6PR
ENSG00000003096	79.6386	-0.421067	0.175429	-2.40021	0.0163855	0.029473	KLHL13
ENSG00000003137	20.3006	3.82589	0.523237	7.31197	2.63257e-13	9.36622e-13	CYP26B1
ENSG00000003147	108.664	-0.615516	0.140127	-4.39255	1.12027e-05	2.78821e-05	ICA1
ENSG00000003249	164.338	-0.771899	0.11781	-6.55208	5.67398e-11	1.85478e-10	DBNDD1
ENSG00000003393	754.388	-0.125959	0.0608518	-2.06993	0.0384588	0.0645905	ALS2
ENSG00000003400	130.839	0.206407	0.132633	1.55622	0.119655	0.178386	CASP10
ENSG00000003402	830.48	1.15557	0.0633887	18.23	2.98544e-74	3.33483e-73	CFLAR
ENSG00000003436	25.4641	1.01913	0.304786	3.34377	0.000826488	0.00175789	TFPI
ENSG00000003509	354.553	-0.170693	0.0811679	-2.10296	0.0354692	0.0600031	NDUFAF7
ENSG00000003756	1708.41	0.399421	0.046008	8.68154	3.90442e-18	1.62076e-17	RBM5
ENSG00000003987	40.1433	-0.540736	0.229705	-2.35405	0.0185702	0.033146	MTMR7
ENSG00000003989	1028.11	-0.9806	0.0549122	-17.8576	2.52238e-71	2.71084e-70	SLC7A2
ENSG00000004059	863.54	-2.75302	0.0736158	-37.3971	4.35047e-306	2.9238e-304	ARF5
ENSG00000004139	165.663	0.461378	0.116684	3.95409	7.68264e-05	0.000179338	SARM1
ENSG00000004142	2636.44	-1.35148	0.0417129	-32.3996	2.77925e-230	1.20004e-228	POLDIP2
ENSG00000004399	1017.88	0.68815	0.0605329	11.3682	6.02186e-30	3.32977e-29	PLXND1
ENSG00000004455	3794.09	-0.649311	0.0371759	-17.4659	2.60507e-68	2.70785e-67	AK2
ENSG00000004468	3.07182	1.78553	0.929687	1.92057	0.0547857	0.0888724	CD38
ENSG00000004478	2828.86	-0.353347	0.041669	-8.47985	2.2549e-17	9.13794e-17	FKBP4
ENSG00000004487	3200.82	-0.600381	0.0389745	-15.4045	1.52738e-53	1.3015e-52	KDM1A
ENSG00000004534	2217.59	0.341875	0.050088	6.82549	8.76242e-12	2.96406e-11	RBM6
ENSG00000004660	530.976	0.462872	0.0677913	6.8279	8.61651e-12	2.91632e-11	CAMKK1
ENSG00000004700	1558.09	-0.525804	0.0503424	-10.4446	1.55172e-25	7.78123e-25	RECQL
ENSG00000004766	428.997	-0.0842087	0.0811968	-1.03709	0.299692	0.391543	VPS50
ENSG00000004776	29.0938	1.05071	0.282815	3.71518	0.000203056	0.000458128	HSPB6
ENSG00000004777	130.82	-0.37308	0.137776	-2.70788	0.00677141	0.0129423	ARHGAP33
ENSG00000004779	1978.58	0.0705404	0.0458569	1.53827	0.123982	0.184184	NDUFAB1
ENSG00000004838	12.5423	0.0736125	0.443841	0.165853	0.868272	0.901926	ZMYND10
ENSG00000004848	9.47646	0.0430483	0.523221	0.0822756	0.934428	0.952274	ARX
ENSG00000004864	988.209	-0.655496	0.0528772	-12.3966	2.7278e-35	1.68304e-34	SLC25A13
ENSG00000004866	369.108	-0.35192	0.0798474	-4.40741	1.04615e-05	2.60827e-05	ST7
ENSG00000004897	3044.07	-0.256772	0.0474814	-5.40784	6.37902e-08	1.81167e-07	CDC27
ENSG00000004948	2.65606	1.54368	1.01859	1.51551	0.129643	0.191523	CALCR
ENSG00000004961	965.074	0.359473	0.0541957	6.63287	3.29232e-11	1.08849e-10	HCCS
ENSG00000004975	1901.91	0.663801	0.0488103	13.5996	4.02638e-42	2.86211e-41	DVL2
ENSG00000005001	7.44588	2.88639	0.695582	4.14961	3.33042e-05	8.01194e-05	PRSS22
ENSG00000005007	3995.93	-0.473406	0.041415	-11.4308	2.93462e-30	1.63417e-29	UPF1
ENSG00000005020	1681.36	0.660844	0.0511757	12.9132	3.78979e-38	2.4807e-37	SKAP2
ENSG00000005022	8919.9	-0.732944	0.0317743	-23.0672	9.89234e-118	1.75771e-116	SLC25A5
ENSG00000005059	697.611	-0.935917	0.063838	-14.6608	1.14906e-48	9.12811e-48	MCUB
ENSG00000005075	674.429	0.127793	0.0688495	1.85612	0.063436	0.101375	POLR2J
ENSG00000005100	1206.41	-0.356696	0.0500166	-7.13154	9.92525e-13	3.46602e-12	DHX33
ENSG00000005108	2.89474	0.180439	0.829088	0.217636	0.827713	0.870984	THSD7A
ENSG00000005156	671.969	-0.988876	0.0672575	-14.7028	6.18051e-49	4.92744e-48	LIG3
ENSG00000005175	855.942	0.0538106	0.0621929	0.865221	0.386918	0.48481	RPAP3
ENSG00000005187	11.8827	-1.084	0.421624	-2.571	0.0101404	0.0188326	ACSM3
ENSG00000005189	294.307	-0.572849	0.0918313	-6.23806	4.43028e-10	1.39514e-09	REXO5
ENSG00000005194	1058.12	-0.774352	0.0528382	-14.6552	1.24859e-48	9.90266e-48	CIAPIN1
ENSG00000005206	896.545	1.00645	0.0697324	14.433	3.20891e-47	2.49712e-46	SPPL2B
ENSG00000005238	747.81	0.549832	0.0643218	8.54814	1.2509e-17	5.11602e-17	FAM214B
ENSG00000005243	182.88	-0.343311	0.11377	-3.01759	0.00254792	0.00513711	COPZ2
ENSG00000005249	421.719	-0.755766	0.075885	-9.95936	2.29546e-23	1.09119e-22	PRKAR2B
ENSG00000005302	810.933	-0.377263	0.0560631	-6.72926	1.70524e-11	5.70191e-11	MSL3
ENSG00000005339	2617.94	0.194508	0.0406047	4.79027	1.66553e-06	4.36297e-06	CREBBP
ENSG00000005379	143.815	-2.18049	0.136973	-15.9191	4.66814e-57	4.18999e-56	TSPOAP1
ENSG00000005436	488.986	-0.0982541	0.0797787	-1.23158	0.218105	0.300411	GCFC2
ENSG00000005448	673.696	0.2115	0.0731668	2.89066	0.00384437	0.00757449	WDR54
ENSG00000005469	387.57	0.406258	0.0788727	5.1508	2.59372e-07	7.11849e-07	CROT
ENSG00000005471	3.0483	0.853254	0.874201	0.97604	0.329045	0.42372	ABCB4
ENSG00000005483	1973.04	0.450559	0.0478154	9.42288	4.38876e-21	1.97215e-20	KMT2E
ENSG00000005486	884.318	0.933459	0.0600314	15.5495	1.60353e-54	1.38575e-53	RHBDD2
ENSG00000005700	1754.24	-0.332749	0.0523002	-6.3623	1.98755e-10	6.35745e-10	IBTK
ENSG00000005801	527.608	-0.256714	0.0715891	-3.58594	0.00033587	0.000741461	ZNF195
ENSG00000005810	2668.29	-0.430525	0.0466275	-9.23329	2.62447e-20	1.15676e-19	MYCBP2
ENSG00000005812	1263.25	-0.000384584	0.0532431	-0.00722318	0.994237	0.995788	FBXL3
ENSG00000005882	150.39	0.883043	0.126194	6.99752	2.60527e-12	8.97207e-12	PDK2
ENSG00000005884	34737.5	-0.0753666	0.0359783	-2.09478	0.0361907	0.0611094	ITGA3
ENSG00000005889	953.06	-0.0612582	0.063971	-0.957592	0.338269	0.433424	ZFX
ENSG00000005893	3309.53	0.218057	0.0452242	4.82169	1.4235e-06	3.74222e-06	LAMP2
ENSG00000005961	3.61389	0.842665	0.787762	1.06969	0.284757	0.375652	ITGA2B
ENSG00000006007	1218.83	0.0747321	0.0502272	1.48788	0.136783	0.200285	GDE1
ENSG00000006015	917.257	0.127277	0.0678403	1.87613	0.0606376	0.0974702	REX1BD
ENSG00000006016	127.425	0.176128	0.133063	1.32364	0.185622	0.261336	CRLF1
ENSG00000006025	485.104	0.423897	0.0739077	5.73549	9.7228e-09	2.87477e-08	OSBPL7
ENSG00000006042	177.921	-2.30576	0.13937	-16.5442	1.76234e-61	1.67488e-60	TMEM98
ENSG00000006062	1188.45	0.227553	0.0552045	4.12201	3.75585e-05	8.99987e-05	MAP3K14
ENSG00000006118	3248.69	0.937266	0.0472329	19.8435	1.25346e-87	1.6257e-86	TMEM132A
ENSG00000006125	10431.8	-0.687021	0.0355433	-19.3291	3.05769e-83	3.77889e-82	AP2B1
ENSG00000006194	890.994	0.277409	0.0549219	5.05096	4.39591e-07	1.19238e-06	ZNF263
ENSG00000006282	2101.27	1.04415	0.0487081	21.4369	6.04992e-102	9.15594e-101	SPATA20
ENSG00000006283	11.4183	2.38497	0.524069	4.55088	5.34232e-06	1.3555e-05	CACNA1G
ENSG00000006327	5108.42	0.987501	0.0430747	22.9253	2.59972e-116	4.56607e-115	TNFRSF12A
ENSG00000006377	44.0894	-1.18427	0.237319	-4.99018	6.03233e-07	1.62433e-06	DLX6
ENSG00000006432	423.243	-1.84596	0.0847776	-21.7741	4.08011e-105	6.40531e-104	MAP3K9
ENSG00000006451	2103.91	-0.628004	0.0487778	-12.8748	6.24062e-38	4.07511e-37	RALA
ENSG00000006453	1259.15	0.15635	0.0487919	3.20443	0.00135329	0.00281337	BAIAP2L1
ENSG00000006459	377.458	0.94012	0.0832891	11.2874	1.51391e-29	8.29034e-29	KDM7A
ENSG00000006468	762.133	1.40502	0.0718104	19.5656	3.03724e-85	3.8392e-84	ETV1
ENSG00000006530	730.081	-0.942767	0.0657771	-14.3328	1.36585e-46	1.05148e-45	AGK
ENSG00000006534	835.377	-0.816463	0.0597	-13.6761	1.41041e-42	1.0132e-41	ALDH3B1
ENSG00000006576	856.057	0.644421	0.0705963	9.12826	6.96121e-20	3.03531e-19	PHTF2
ENSG00000006606	0.83684	-0.895179	1.60094	-0.55916	0.576052	0.664651	CCL26
ENSG00000006607	633.801	-0.849803	0.0642244	-13.2318	5.75098e-40	3.90702e-39	FARP2
ENSG00000006625	735.018	-1.16245	0.0634101	-18.3323	4.57002e-75	5.14966e-74	GGCT
ENSG00000006634	778.142	-1.59005	0.0633082	-25.1161	3.32059e-139	7.23297e-138	DBF4
ENSG00000006638	73.4696	0.494489	0.174807	2.82878	0.00467258	0.0091041	TBXA2R
ENSG00000006652	633.589	-0.587205	0.0644443	-9.11181	8.10158e-20	3.52247e-19	IFRD1
ENSG00000006695	777.241	-0.126396	0.0574112	-2.2016	0.0276938	0.0478788	COX10
ENSG00000006704	795.033	-0.194753	0.0603232	-3.22849	0.00124445	0.00259818	GTF2IRD1
ENSG00000006712	2180.53	0.0686556	0.0472312	1.45361	0.146055	0.212308	PAF1
ENSG00000006715	2149.48	0.617071	0.0485936	12.6986	6.01803e-37	3.85445e-36	VPS41
ENSG00000006740	40.7197	-0.954272	0.234635	-4.06705	4.76125e-05	0.000113113	ARHGAP44
ENSG00000006744	2751.12	-0.812419	0.0405939	-20.0133	4.21432e-89	5.55444e-88	ELAC2
ENSG00000006747	100.087	0.468133	0.145694	3.21313	0.00131298	0.00273329	SCIN
ENSG00000006756	258.577	0.485852	0.102638	4.73363	2.20541e-06	5.72861e-06	ARSD
ENSG00000006757	358.437	-0.0867396	0.0802065	-1.08145	0.279495	0.370051	PNPLA4
ENSG00000006788	321.829	-1.07347	0.0889754	-12.0648	1.61977e-33	9.66866e-33	MYH13
ENSG00000006831	4015.94	0.312192	0.0366176	8.52575	1.51825e-17	6.19076e-17	ADIPOR2
ENSG00000006837	47.0611	1.51018	0.229789	6.57201	4.96392e-11	1.62812e-10	CDKL3
ENSG00000007001	1.95762	-0.661558	1.0739	-0.616033	0.537873	0.630287	UPP2
ENSG00000007047	1430.34	1.25227	0.0528688	23.6864	4.98515e-124	9.37685e-123	MARK4
ENSG00000007062	5.09242	0.025322	0.652392	0.0388141	0.969039	0.977574	PROM1
ENSG00000007080	2492.18	-0.570554	0.100619	-5.67047	1.42408e-08	4.18224e-08	CCDC124
ENSG00000007168	4826.53	0.0208314	0.0371778	0.560317	0.575263	0.664007	PAFAH1B1
ENSG00000007202	5703.6	-1.67394	0.0361561	-46.2976	0	0	KIAA0100
ENSG00000007237	5.0998	0.623779	0.649064	0.961044	0.33653	0.431629	GAS7
ENSG00000007255	176.223	1.97681	0.143383	13.7869	3.05607e-43	2.21761e-42	TRAPPC6A
ENSG00000007312	2.94346	1.85167	0.94712	1.95505	0.0505769	0.0827771	CD79B
ENSG00000007314	2.50008	1.74099	0.999453	1.74195	0.0815178	0.126815	SCN4A
ENSG00000007341	366.486	-0.301704	0.0820029	-3.67918	0.000233983	0.000525041	ST7L
ENSG00000007372	84.7902	0.288157	0.157725	1.82696	0.0677055	0.107382	PAX6
ENSG00000007376	664.504	-1.56051	0.0655731	-23.798	3.50471e-125	6.70595e-124	RPUSD1
ENSG00000007384	2255.49	1.85303	0.0527443	35.1324	2.16055e-270	1.20066e-268	RHBDF1
ENSG00000007392	1289.65	-0.483649	0.0479579	-10.0849	6.44562e-24	3.10827e-23	LUC7L
ENSG00000007402	18.2162	2.87077	0.449533	6.38613	1.70138e-10	5.45641e-10	CACNA2D2
ENSG00000007516	202.981	3.747	0.169977	22.0442	1.085e-107	1.74602e-106	BAIAP3
ENSG00000007520	1322.77	-0.255074	0.0582518	-4.37882	1.19323e-05	2.96467e-05	TSR3
ENSG00000007541	833.842	-0.0623946	0.0597064	-1.04502	0.296012	0.387545	PIGQ
ENSG00000007545	467.707	-0.675144	0.0758203	-8.90453	5.36136e-19	2.27947e-18	CRAMP1
ENSG00000007866	359.851	-0.0247681	0.0923999	-0.268054	0.788658	0.840619	TEAD3
ENSG00000007923	1632.38	-0.357344	0.048187	-7.41577	1.20922e-13	4.34463e-13	DNAJC11
ENSG00000007944	313.263	0.628311	0.0884922	7.10019	1.24588e-12	4.3371e-12	MYLIP
ENSG00000007952	13.6156	0.0358575	0.45126	0.079461	0.936666	0.953773	NOX1
ENSG00000007968	87.0184	-3.12961	0.216813	-14.4346	3.13546e-47	2.44074e-46	E2F2
ENSG00000008018	4074.34	-0.219883	0.0367506	-5.98312	2.18908e-09	6.66645e-09	PSMB1
ENSG00000008056	4.09348	2.09014	0.822223	2.54206	0.0110201	0.0203317	SYN1
ENSG00000008083	1726.23	0.522408	0.0482654	10.8237	2.65944e-27	1.38958e-26	JARID2
ENSG00000008086	154.158	-0.0214328	0.126342	-0.169641	0.865292	0.899662	CDKL5
ENSG00000008118	17.6709	0.336968	0.371394	0.907308	0.364244	0.461159	CAMK1G
ENSG00000008128	390.877	0.66093	0.0824927	8.01198	1.12872e-15	4.3371e-15	CDK11A
ENSG00000008130	1192.99	-1.17959	0.0572747	-20.5953	3.0257e-94	4.2398e-93	NADK
ENSG00000008226	2.82642	-0.319433	0.847221	-0.377036	0.706147	0.774986	DLEC1
ENSG00000008256	827.272	-0.113557	0.0619325	-1.83356	0.0667188	0.105989	CYTH3
ENSG00000008277	420.979	0.323492	0.0863864	3.74471	0.000180599	0.000409546	ADAM22
ENSG00000008282	2104.9	0.596272	0.0531852	11.2112	3.5914e-29	1.94962e-28	SYPL1
ENSG00000008283	226.311	1.0587	0.104862	10.0961	5.74731e-24	2.77646e-23	CYB561
ENSG00000008294	3097.3	0.171664	0.044581	3.8506	0.000117827	0.000270898	SPAG9
ENSG00000008300	865.582	0.149789	0.0591597	2.53194	0.0113432	0.0208742	CELSR3
ENSG00000008311	250.226	-1.04748	0.10087	-10.3844	2.91849e-25	1.45127e-24	AASS
ENSG00000008323	33.4144	-0.843806	0.247982	-3.40268	0.000667275	0.00143174	PLEKHG6
ENSG00000008324	246.011	-0.702301	0.0985094	-7.12928	1.00896e-12	3.52189e-12	SS18L2
ENSG00000008382	165.719	-0.251241	0.125305	-2.00504	0.044959	0.0744363	MPND
ENSG00000008394	1027.97	-0.521489	0.0552306	-9.44203	3.65642e-21	1.64762e-20	MGST1
ENSG00000008405	544.433	-0.0780404	0.070905	-1.10063	0.271056	0.3606	CRY1
ENSG00000008438	3.2415	2.21139	0.960046	2.30343	0.0212549	0.0375397	PGLYRP1
ENSG00000008441	4126.21	0.732039	0.0390493	18.7465	2.06651e-78	2.42145e-77	NFIX
ENSG00000008513	1696.14	0.745761	0.0472553	15.7815	4.17024e-56	3.68613e-55	ST3GAL1
ENSG00000008516	33.91	0.180758	0.267946	0.674608	0.499925	0.594877	MMP25
ENSG00000008517	111.832	2.10052	0.165491	12.6927	6.4949e-37	4.15333e-36	IL32
ENSG00000008710	3164.41	0.361334	0.0412835	8.7525	2.08669e-18	8.72438e-18	PKD1
ENSG00000008735	26.1473	-0.763152	0.275398	-2.77109	0.00558693	0.0107917	MAPK8IP2
ENSG00000008838	1436.74	-0.316935	0.0475035	-6.67183	2.52641e-11	8.39248e-11	MED24
ENSG00000008853	1315.51	0.302181	0.0495037	6.1042	1.03314e-09	3.19733e-09	RHOBTB2
ENSG00000008869	1019.28	0.331291	0.0577642	5.73523	9.73808e-09	2.87894e-08	HEATR5B
ENSG00000008952	4452.12	0.0731944	0.0457305	1.60056	0.109474	0.164952	SEC62
ENSG00000008988	17488	-0.396582	0.0390603	-10.1531	3.21072e-24	1.55785e-23	RPS20
ENSG00000009307	21811.9	0.00348451	0.0351628	0.0990965	0.921062	0.942266	CSDE1
ENSG00000009335	4031.5	-0.458964	0.0341611	-13.4353	3.75734e-41	2.61076e-40	UBE3C
ENSG00000009413	1655.8	0.64297	0.0585322	10.9849	4.5176e-28	2.39642e-27	REV3L
ENSG00000009694	51.2019	-0.0759408	0.199474	-0.380705	0.703422	0.772705	TENM1
ENSG00000009724	24.7381	1.14795	0.305913	3.75254	0.000175055	0.000397306	MASP2
ENSG00000009765	1.51036	0.364542	1.36061	0.267926	0.788756	0.840634	IYD
ENSG00000009780	123.489	-0.355178	0.13508	-2.62939	0.00855389	0.0160709	FAM76A
ENSG00000009790	15.2138	0.764727	0.408822	1.87056	0.0614055	0.0985752	TRAF3IP3
ENSG00000009830	662.111	-0.054563	0.0609112	-0.89578	0.37037	0.467582	POMT2
ENSG00000009844	2392.64	0.180907	0.0460706	3.92674	8.61044e-05	0.000200115	VTA1
ENSG00000009950	1.58949	0.7107	1.17688	0.603888	0.545918	0.637571	MLXIPL
ENSG00000009954	3869.52	-1.48658	0.0425887	-34.9056	6.11641e-267	3.27947e-265	BAZ1B
ENSG00000010017	1194.59	-0.0893055	0.0502576	-1.77696	0.0755753	0.118522	RANBP9
ENSG00000010030	7.97545	4.20073	0.935985	4.48804	7.18827e-06	1.8105e-05	ETV7
ENSG00000010072	249.545	-0.267478	0.097562	-2.74162	0.00611372	0.011746	SPRTN
ENSG00000010165	1783.21	-1.64868	0.0482407	-34.1761	5.48479e-256	2.77033e-254	METTL13
ENSG00000010219	260.735	-0.0189481	0.0937353	-0.202145	0.839803	0.880289	DYRK4
ENSG00000010244	4797.79	-0.513903	0.0378522	-13.5765	5.5168e-42	3.90903e-41	ZNF207
ENSG00000010256	6079.94	0.682417	0.037736	18.084	4.2611e-73	4.68471e-72	UQCRC1
ENSG00000010270	882.337	-0.328203	0.0562324	-5.83654	5.32963e-09	1.59516e-08	STARD3NL
ENSG00000010278	289.578	0.985932	0.0983498	10.0247	1.1866e-23	5.68571e-23	CD9
ENSG00000010282	1.27785	2.74206	1.46269	1.87467	0.0608379	0.0977348	HHATL
ENSG00000010292	5341.34	-1.36601	0.0341479	-40.0029	0	0	NCAPD2
ENSG00000010295	583.591	0.594448	0.0681815	8.7186	2.81653e-18	1.17396e-17	IFFO1
ENSG00000010310	51.7222	1.78684	0.243067	7.3512	1.96435e-13	7.02054e-13	GIPR
ENSG00000010318	141.08	0.591418	0.132793	4.45367	8.44133e-06	2.11714e-05	PHF7
ENSG00000010319	120.2	3.392	0.195704	17.3323	2.68296e-67	2.76175e-66	SEMA3G
ENSG00000010322	1465.19	0.869404	0.0573735	15.1534	7.19189e-52	5.99226e-51	NISCH
ENSG00000010327	5.48037	2.41702	0.750537	3.22039	0.00128018	0.00266842	STAB1
ENSG00000010361	1178.36	0.186789	0.06005	3.11055	0.00186739	0.00382541	FUZ
ENSG00000010379	2.10676	2.29048	1.23786	1.85034	0.0642639	0.102559	SLC6A13
ENSG00000010404	3775.56	0.33874	0.0425867	7.95414	1.80386e-15	6.88387e-15	IDS
ENSG00000010438	4.82588	-1.76371	0.684274	-2.57749	0.00995215	0.0185098	PRSS3
ENSG00000010539	273.258	-0.258	0.0906898	-2.84487	0.004443	0.00867826	ZNF200
ENSG00000010610	9.92856	0.788491	0.481764	1.63668	0.101698	0.154562	CD4
ENSG00000010626	138.341	0.379181	0.12835	2.95428	0.00313404	0.00624402	LRRC23
ENSG00000010671	2.18995	-0.134269	1.02574	-0.130899	0.895855	0.923556	BTK
ENSG00000010704	269.183	0.393208	0.0942477	4.17207	3.01843e-05	7.28509e-05	HFE
ENSG00000010803	602.655	-1.46151	0.0708339	-20.633	1.38844e-94	1.95794e-93	SCMH1
ENSG00000010810	1519.16	0.594441	0.0470684	12.6293	1.45545e-36	9.23706e-36	FYN
ENSG00000010818	1958.39	0.138559	0.0466636	2.96932	0.00298455	0.00596177	HIVEP2
ENSG00000011007	3062.83	-1.55947	0.0383781	-40.6345	0	0	ELOA
ENSG00000011009	2520.33	-1.06295	0.0460776	-23.0686	9.5676e-118	1.70125e-116	LYPLA2
ENSG00000011021	1373.38	0.95251	0.0539639	17.6509	1.00227e-69	1.05942e-68	CLCN6
ENSG00000011028	8121.97	1.93899	0.0463549	41.8292	0	0	MRC2
ENSG00000011052	137.834	3.57632	0.195574	18.2863	1.06416e-74	1.19308e-73	NME1-NME2
ENSG00000011083	2.80142	3.15467	1.16238	2.71399	0.00664786	0.0127161	SLC6A7
ENSG00000011105	1701.91	0.337845	0.0551524	6.12565	9.03128e-10	2.80172e-09	TSPAN9
ENSG00000011114	1412.15	0.552977	0.0543609	10.1723	2.63517e-24	1.28216e-23	BTBD7
ENSG00000011132	419.712	0.825497	0.0831443	9.92848	3.12983e-23	1.48234e-22	APBA3
ENSG00000011143	258.465	-0.539319	0.0982251	-5.49064	4.00478e-08	1.1478e-07	MKS1
ENSG00000011198	631.209	-0.317791	0.0650676	-4.88402	1.03945e-06	2.75576e-06	ABHD5
ENSG00000011201	1263.72	-1.15785	0.0512336	-22.5995	4.3834e-113	7.44528e-112	ANOS1
ENSG00000011243	1548.74	1.17411	0.0487442	24.0873	3.40025e-128	6.71136e-127	AKAP8L
ENSG00000011258	525.738	0.463456	0.071264	6.50337	7.85397e-11	2.55134e-10	MBTD1
ENSG00000011260	1222.76	-1.20446	0.0506019	-23.8026	3.13658e-125	6.00628e-124	UTP18
ENSG00000011275	1654.32	-0.796129	0.0493146	-16.1439	1.25414e-58	1.15239e-57	RNF216
ENSG00000011295	2207.76	0.375202	0.0405585	9.2509	2.22613e-20	9.82962e-20	TTC19
ENSG00000011304	6939.43	-1.54998	0.0348217	-44.512	0	0	PTBP1
ENSG00000011332	75.6476	-2.1336	0.204339	-10.4415	1.6028e-25	8.03079e-25	DPF1
ENSG00000011347	120.952	1.19959	0.140882	8.51482	1.66852e-17	6.79211e-17	SYT7
ENSG00000011376	1046.05	-0.879237	0.056644	-15.5222	2.45589e-54	2.11785e-53	LARS2
ENSG00000011405	1265.08	-0.313846	0.0577118	-5.43817	5.38314e-08	1.5333e-07	PIK3C2A
ENSG00000011422	6049.4	1.67388	0.0395979	42.2719	0	0	PLAUR
ENSG00000011426	4579.18	-1.31849	0.0432537	-30.4826	4.43406e-204	1.57001e-202	ANLN
ENSG00000011451	2234.67	-0.357915	0.0529227	-6.76297	1.35187e-11	4.54234e-11	WIZ
ENSG00000011454	1962.91	0.476866	0.041847	11.3955	4.40403e-30	2.44294e-29	RABGAP1
ENSG00000011478	517.409	-0.307548	0.0699834	-4.39458	1.10986e-05	2.76316e-05	QPCTL
ENSG00000011485	2757.26	0.0265779	0.0430677	0.617119	0.537157	0.629538	PPP5C
ENSG00000011523	342.143	-0.100049	0.0845267	-1.18364	0.236555	0.321665	CEP68
ENSG00000011566	868.671	-0.0969635	0.0642404	-1.50938	0.131201	0.19347	MAP4K3
ENSG00000011590	21.6665	0.512355	0.321611	1.59309	0.11114	0.167091	ZBTB32
ENSG00000011638	321.182	0.346705	0.092791	3.7364	0.00018667	0.000422645	LDAF1
ENSG00000011677	336.177	0.640681	0.0819109	7.82167	5.21265e-15	1.96005e-14	GABRA3
ENSG00000012048	599.413	-2.46271	0.0732289	-33.6304	6.03926e-248	2.97644e-246	BRCA1
ENSG00000012061	2211.76	0.496971	0.0459658	10.8118	3.02792e-27	1.58077e-26	ERCC1
ENSG00000012124	1019.67	-0.811974	0.0549612	-14.7736	2.16835e-49	1.74182e-48	CD22
ENSG00000012171	356.21	1.42093	0.093905	15.1316	1.00202e-51	8.33173e-51	SEMA3B
ENSG00000012174	1293.16	0.412506	0.0558498	7.38598	1.51332e-13	5.42208e-13	MBTPS2
ENSG00000012211	175.508	0.135894	0.116639	1.16508	0.243988	0.330068	PRICKLE3
ENSG00000012223	23.0323	-2.87915	0.369201	-7.79832	6.27361e-15	2.35174e-14	LTF
ENSG00000012232	2433.65	-1.48236	0.0415324	-35.6916	5.33241e-279	3.09737e-277	EXTL3
ENSG00000012660	3504.55	-0.67605	0.0505694	-13.3688	9.20727e-41	6.3488e-40	ELOVL5
ENSG00000012817	689.459	-0.25559	0.0608978	-4.19704	2.7043e-05	6.55024e-05	KDM5D
ENSG00000012822	1141.47	1.32879	0.0525367	25.2925	3.86047e-141	8.54628e-140	CALCOCO1
ENSG00000012963	1364.97	-1.15949	0.0501491	-23.1209	2.85399e-118	5.08962e-117	UBR7
ENSG00000012983	1186.47	-0.393547	0.0583391	-6.74585	1.52133e-11	5.09884e-11	MAP4K5
ENSG00000013016	1013.26	-0.06655	0.0525201	-1.26714	0.205107	0.28463	EHD3
ENSG00000013275	4363.06	0.175856	0.0350478	5.01761	5.23178e-07	1.41236e-06	PSMC4
ENSG00000013288	1535.1	1.35336	0.0632632	21.3925	1.56766e-101	2.36078e-100	MAN2B2
ENSG00000013297	8.37837	-0.608716	0.480075	-1.26796	0.204812	0.284344	CLDN11
ENSG00000013306	2738.52	0.463087	0.0527158	8.7846	1.56919e-18	6.57651e-18	SLC25A39
ENSG00000013364	8143.78	1.23992	0.0418959	29.5953	1.71871e-192	5.66618e-191	MVP
ENSG00000013374	2013.95	-0.0875677	0.0450795	-1.94252	0.0520747	0.0849321	NUB1
ENSG00000013375	989.889	-0.064293	0.0559352	-1.14942	0.250383	0.337142	PGM3
ENSG00000013392	154.034	0.520124	0.12284	4.23415	2.29418e-05	5.59129e-05	RWDD2A
ENSG00000013441	1064.69	0.0412667	0.0540382	0.763659	0.445071	0.542355	CLK1
ENSG00000013503	789.982	-0.666856	0.0570715	-11.6846	1.52875e-31	8.76917e-31	POLR3B
ENSG00000013523	278.111	-1.00752	0.0940861	-10.7085	9.28617e-27	4.78752e-26	ANGEL1
ENSG00000013561	1119.2	0.441699	0.0547666	8.06513	7.3158e-16	2.83161e-15	RNF14
ENSG00000013563	679.292	-0.521634	0.0652729	-7.99159	1.3321e-15	5.10654e-15	DNASE1L1
ENSG00000013573	953.156	-1.0932	0.056207	-19.4496	2.93759e-84	3.66763e-83	DDX11
ENSG00000013583	694.169	0.33991	0.0622297	5.46218	4.70322e-08	1.34277e-07	HEBP1
ENSG00000013588	2191.74	-1.34751	0.04403	-30.6043	1.0722e-205	3.84668e-204	GPRC5A
ENSG00000013619	442.751	0.947483	0.0755294	12.5446	4.25781e-36	2.6689e-35	MAMLD1
ENSG00000013725	1.22825	0.72252	1.365	0.529317	0.596586	0.68317	CD6
ENSG00000013810	3402.92	-1.62401	0.0390837	-41.5522	0	0	TACC3
ENSG00000014123	958.627	-0.126423	0.0618832	-2.04293	0.0410592	0.06856	UFL1
ENSG00000014138	634.223	-1.87639	0.0677868	-27.6808	1.18768e-168	3.33042e-167	POLA2
ENSG00000014164	563.514	-0.0957451	0.066498	-1.43982	0.149918	0.217173	ZC3H3
ENSG00000014216	4557.87	0.0873588	0.0392053	2.22824	0.0258647	0.0449747	CAPN1
ENSG00000014257	5.69369	1.6649	0.660635	2.52015	0.0117305	0.0215495	ACP3
ENSG00000014641	3145.16	0.0909237	0.0394717	2.30352	0.0212496	0.037533	MDH1
ENSG00000014824	2323.67	-0.0368608	0.0458751	-0.803505	0.421683	0.519381	SLC30A9
ENSG00000014914	1216.79	0.85167	0.0543016	15.6841	1.94385e-55	1.7046e-54	MTMR11
ENSG00000014919	1406.8	-0.835789	0.0495802	-16.8573	9.26972e-64	9.10402e-63	COX15
ENSG00000015133	431.047	-0.690089	0.0796068	-8.66872	4.37007e-18	1.81098e-17	CCDC88C
ENSG00000015153	358.692	-0.244444	0.0801555	-3.04962	0.00229131	0.00464315	YAF2
ENSG00000015171	1840.12	-0.126275	0.0466341	-2.70778	0.00677341	0.0129431	ZMYND11
ENSG00000015285	12.8151	0.492878	0.4006	1.23035	0.218567	0.301031	WAS
ENSG00000015413	1.00933	3.28619	1.58051	2.07919	0.0375999	0.0632394	DPEP1
ENSG00000015475	1374.89	0.0190074	0.0473775	0.401191	0.688279	0.760439	BID
ENSG00000015479	225.474	-0.400111	0.0993961	-4.02542	5.68744e-05	0.000134149	MATR3
ENSG00000015520	1.01553	2.4589	1.55068	1.58569	0.112809	0.169266	NPC1L1
ENSG00000015532	1630.31	0.00714163	0.049137	0.145341	0.884441	0.915009	XYLT2
ENSG00000015568	1.74474	0.590604	1.17618	0.502139	0.61557	0.699689	RGPD5
ENSG00000015676	1771.02	-1.74081	0.0474947	-36.6528	4.1344e-294	2.59288e-292	NUDCD3
ENSG00000016082	16.6036	0.169194	0.360373	0.469497	0.638715	0.719328	ISL1
ENSG00000016864	840.72	-0.38108	0.0576277	-6.61279	3.77136e-11	1.24383e-10	GLT8D1
ENSG00000017260	4675.47	-0.339193	0.0390647	-8.68286	3.85929e-18	1.60257e-17	ATP2C1
ENSG00000017483	2.06978	-0.427357	0.984592	-0.434045	0.664256	0.740389	SLC38A5
ENSG00000017797	2979.86	-0.0562648	0.0413781	-1.35977	0.173902	0.246852	RALBP1
ENSG00000018189	422.03	0.552515	0.0752987	7.33765	2.17371e-13	7.75857e-13	RUFY3
ENSG00000018236	85.4408	0.0739437	0.162146	0.456033	0.648366	0.727322	CNTN1
ENSG00000018280	12.9044	0.944466	0.434426	2.17405	0.029701	0.0509877	SLC11A1
ENSG00000018408	9002.02	-0.423903	0.0471207	-8.99611	2.3385e-19	1.00671e-18	WWTR1
ENSG00000018510	2778.51	-0.777653	0.048168	-16.1446	1.23954e-58	1.13941e-57	AGPS
ENSG00000018610	377.285	1.03329	0.0908643	11.3718	5.77798e-30	3.19781e-29	STEEP1
ENSG00000018625	2.31944	1.73291	1.03422	1.67558	0.0938212	0.143719	ATP1A2
ENSG00000018699	597.091	0.0428829	0.0640663	0.669351	0.503271	0.598202	TTC27
ENSG00000018869	1.71508	-2.02796	1.16606	-1.73916	0.0820066	0.127453	ZNF582
ENSG00000019102	12.1213	-1.68145	0.453548	-3.70733	0.000209455	0.000471803	VSIG2
ENSG00000019144	2809.37	1.00135	0.0409035	24.4807	2.3718e-132	4.88291e-131	PHLDB1
ENSG00000019186	16.471	1.92876	0.430508	4.48019	7.45783e-06	1.87684e-05	CYP24A1
ENSG00000019485	228.432	0.0367892	0.0982821	0.374322	0.708164	0.776501	PRDM11
ENSG00000019505	1.66436	-1.2397	1.3407	-0.924662	0.355142	0.451228	SYT13
ENSG00000019549	368.402	0.233053	0.0855213	2.72508	0.0064285	0.0123265	SNAI2
ENSG00000019582	60.956	-0.807275	0.18448	-4.37594	1.2091e-05	3.00288e-05	CD74
ENSG00000019995	634.168	0.208147	0.0684614	3.04036	0.00236296	0.00478238	ZRANB1
ENSG00000020129	3774	0.885941	0.0417199	21.2355	4.49326e-100	6.67179e-99	NCDN
ENSG00000020181	194.163	-0.335621	0.10686	-3.14075	0.00168519	0.00346876	ADGRA2
ENSG00000020256	875.03	0.0393531	0.0566308	0.694906	0.487114	0.583046	ZFP64
ENSG00000020426	548.2	-0.840055	0.0689572	-12.1823	3.86389e-34	2.33557e-33	MNAT1
ENSG00000020577	1050.5	-1.075	0.0539604	-19.9219	2.62673e-88	3.43233e-87	SAMD4A
ENSG00000020633	1014.84	1.48311	0.0551666	26.8842	3.35878e-159	8.75436e-158	RUNX3
ENSG00000020922	692.915	-1.56159	0.0689699	-22.6416	1.68889e-113	2.88328e-112	MRE11
ENSG00000021300	21.9209	0.681495	0.320748	2.1247	0.0336114	0.0570701	PLEKHB1
ENSG00000021355	272.868	0.495411	0.0919362	5.38864	7.0994e-08	2.01205e-07	SERPINB1
ENSG00000021574	376.799	-0.704869	0.0806526	-8.73957	2.33999e-18	9.77007e-18	SPAST
ENSG00000021645	92.8603	-2.17718	0.170185	-12.7931	1.79271e-37	1.16193e-36	NRXN3
ENSG00000021762	739.771	0.950366	0.0680236	13.9711	2.33897e-44	1.72756e-43	OSBPL5
ENSG00000021776	1799.77	0.0527637	0.0490766	1.07513	0.282317	0.373182	AQR
ENSG00000021826	667.758	0.0155294	0.0627013	0.247673	0.804388	0.85258	CPS1
ENSG00000022267	3476.45	0.349338	0.0415131	8.41512	3.92489e-17	1.5798e-16	FHL1
ENSG00000022277	2684.37	-0.263919	0.0428438	-6.16004	7.27285e-10	2.26804e-09	RTF2
ENSG00000022355	0.878495	0.535692	1.56634	0.342003	0.732348	0.795688	GABRA1
ENSG00000022556	7.08654	-3.92027	1.30156	-3.01198	0.00259547	0.00522565	NLRP2
ENSG00000022567	387.246	0.381902	0.0891096	4.28576	1.82117e-05	4.46661e-05	SLC45A4
ENSG00000022840	2659.13	-0.762641	0.0427577	-17.8364	3.68922e-71	3.95614e-70	RNF10
ENSG00000022976	216.98	-0.450173	0.10171	-4.42604	9.59801e-06	2.40058e-05	ZNF839
ENSG00000023041	730.42	-1.31217	0.062758	-20.9084	4.4932e-97	6.48617e-96	ZDHHC6
ENSG00000023171	2700.08	-1.01092	0.045337	-22.2979	3.87462e-110	6.39549e-109	GRAMD1B
ENSG00000023191	4934.64	0.354502	0.0448086	7.91149	2.54336e-15	9.66174e-15	RNH1
ENSG00000023228	3296.62	0.349923	0.0430114	8.13558	4.09986e-16	1.60007e-15	NDUFS1
ENSG00000023287	4505.59	0.76218	0.0516156	14.7665	2.4107e-49	1.93523e-48	RB1CC1
ENSG00000023318	1020.2	-0.151345	0.0566533	-2.67142	0.00755308	0.0143263	ERP44
ENSG00000023330	2055.3	0.630637	0.0415762	15.1682	5.73956e-52	4.792e-51	ALAS1
ENSG00000023445	193.951	0.551707	0.109355	5.0451	4.53278e-07	1.22827e-06	BIRC3
ENSG00000023516	2822.42	-0.0364738	0.0513309	-0.710563	0.477355	0.573899	AKAP11
ENSG00000023572	347.987	0.0140943	0.0856501	0.164557	0.869293	0.902744	GLRX2
ENSG00000023608	409.42	0.432674	0.0771492	5.60827	2.04354e-08	5.95986e-08	SNAPC1
ENSG00000023697	668.253	-0.142914	0.0603174	-2.36937	0.0178185	0.0318882	DERA
ENSG00000023734	7050.84	-0.692889	0.0321806	-21.5312	7.94024e-103	1.21069e-101	STRAP
ENSG00000023839	56.9721	0.412909	0.192981	2.13964	0.0323841	0.0551629	ABCC2
ENSG00000023892	376.697	1.16196	0.0900599	12.9021	4.38024e-38	2.86566e-37	DEF6
ENSG00000023902	1363.53	0.988993	0.0514321	19.2291	2.11276e-82	2.5888e-81	PLEKHO1
ENSG00000023909	992.669	-0.843578	0.0593644	-14.2102	7.92322e-46	6.01041e-45	GCLM
ENSG00000024048	1437.19	0.422813	0.0560786	7.53965	4.71222e-14	1.71581e-13	UBR2
ENSG00000024422	3606.22	-0.466934	0.0435157	-10.7302	7.3403e-27	3.79474e-26	EHD2
ENSG00000024526	1713.75	-1.29512	0.0625537	-20.7041	3.17823e-95	4.51579e-94	DEPDC1
ENSG00000024862	383.163	-0.671261	0.0784785	-8.55343	1.1948e-17	4.89231e-17	CCDC28A
ENSG00000025039	187.593	-0.354496	0.114752	-3.08923	0.00200679	0.00409276	RRAGD
ENSG00000025156	329.64	-0.154189	0.0895655	-1.72152	0.0851561	0.13171	HSF2
ENSG00000025293	1393.1	-0.207622	0.0499941	-4.15293	3.28246e-05	7.90043e-05	PHF20
ENSG00000025423	15.1128	-1.61482	0.386892	-4.17381	2.99547e-05	7.23183e-05	HSD17B6
ENSG00000025434	184.439	-0.0567206	0.110928	-0.511329	0.609121	0.693976	NR1H3
ENSG00000025708	94.1917	1.38435	0.169438	8.17024	3.07774e-16	1.2054e-15	TYMP
ENSG00000025770	918.707	-1.32028	0.0673412	-19.6059	1.3781e-85	1.7465e-84	NCAPH2
ENSG00000025772	2042.96	-2.71795	0.050764	-53.5409	0	0	TOMM34
ENSG00000025796	3260.76	0.187831	0.0470958	3.98828	6.65532e-05	0.000155983	SEC63
ENSG00000025800	2974.27	-0.522537	0.0450641	-11.5954	4.34731e-31	2.46701e-30	KPNA6
ENSG00000026025	93505.4	-1.0025	0.0287826	-34.8301	8.50754e-266	4.51196e-264	VIM
ENSG00000026036	182.006	-0.317391	0.116814	-2.71707	0.00658629	0.0126062	RTEL1-TNFRSF6B
ENSG00000026103	1574.95	1.37277	0.0579081	23.706	3.12918e-124	5.9132e-123	FAS
ENSG00000026297	390.961	0.52635	0.0788858	6.67231	2.51809e-11	8.36598e-11	RNASET2
ENSG00000026508	29335.7	0.517297	0.0320725	16.129	1.59596e-58	1.46373e-57	CD44
ENSG00000026559	648.191	-0.697091	0.0668727	-10.4241	1.92385e-25	9.60589e-25	KCNG1
ENSG00000026652	340.003	0.540582	0.0847366	6.37955	1.77609e-10	5.69002e-10	AGPAT4
ENSG00000026751	319.024	-0.278299	0.0833938	-3.33716	0.000846384	0.00179848	SLAMF7
ENSG00000026950	447.745	-0.341893	0.0797551	-4.28678	1.81281e-05	4.44743e-05	BTN3A1
ENSG00000027001	375.408	0.0373474	0.0884519	0.422233	0.672855	0.747937	MIPEP
ENSG00000027075	295.791	1.14497	0.0911097	12.5669	3.21031e-36	2.01593e-35	PRKCH
ENSG00000027697	626.365	0.587045	0.0769064	7.63324	2.28921e-14	8.43108e-14	IFNGR1
ENSG00000027847	686.065	0.519658	0.0640425	8.11426	4.88749e-16	1.90259e-15	B4GALT7
ENSG00000027869	97.1658	0.778512	0.156355	4.97913	6.38709e-07	1.71834e-06	SH2D2A
ENSG00000028116	429.375	-0.170205	0.0742079	-2.29363	0.021812	0.0384483	VRK2
ENSG00000028137	28.3435	1.21784	0.288656	4.21901	2.45375e-05	5.96647e-05	TNFRSF1B
ENSG00000028203	1931.53	-0.572522	0.0500387	-11.4416	2.59118e-30	1.44424e-29	VEZT
ENSG00000028277	777.002	1.04859	0.0633891	16.5421	1.82682e-61	1.73548e-60	POU2F2
ENSG00000028310	2094.26	-0.395273	0.0519872	-7.60328	2.88725e-14	1.05889e-13	BRD9
ENSG00000028528	2535.35	-0.821625	0.0374828	-21.9201	1.67185e-106	2.66057e-105	SNX1
ENSG00000028839	682.106	-0.584956	0.0667725	-8.76043	1.945e-18	8.1348e-18	TBPL1
ENSG00000029153	1938.69	-1.6756	0.0519242	-32.2701	1.83752e-228	7.76916e-227	ARNTL2
ENSG00000029363	4196.87	-0.746245	0.0471189	-15.8375	1.71494e-56	1.52359e-55	BCLAF1
ENSG00000029364	2222.39	-0.40721	0.0435583	-9.34862	8.87949e-21	3.9595e-20	SLC39A9
ENSG00000029534	61.8969	3.28592	0.265724	12.3659	3.99475e-35	2.45729e-34	ANK1
ENSG00000029639	408.243	-0.55005	0.0762418	-7.21455	5.4114e-13	1.90472e-12	TFB1M
ENSG00000029725	2259.02	0.239953	0.0407744	5.88488	3.98341e-09	1.19812e-08	RABEP1
ENSG00000029993	2131.56	-0.685859	0.0436908	-15.698	1.56024e-55	1.37068e-54	HMGB3
ENSG00000030066	1793.92	-0.046791	0.0501742	-0.932572	0.351041	0.447124	NUP160
ENSG00000030110	606.706	-0.831658	0.0646887	-12.8563	7.92722e-38	5.16402e-37	BAK1
ENSG00000030304	0.912501	-0.983786	1.56502	-0.628609	0.529605	0.622843	MUSK
ENSG00000030419	141.792	0.753588	0.127068	5.9306	3.01821e-09	9.12645e-09	IKZF2
ENSG00000030582	6157.26	1.08799	0.0455709	23.8747	5.61016e-126	1.08365e-124	GRN
ENSG00000031003	650.921	0.058628	0.0726538	0.806951	0.419695	0.517541	FAM13B
ENSG00000031081	1218.07	0.314883	0.0517852	6.08057	1.19757e-09	3.69354e-09	ARHGAP31
ENSG00000031691	271.904	-2.03427	0.101987	-19.9464	1.61187e-88	2.11075e-87	CENPQ
ENSG00000031698	3756.44	0.0537016	0.038495	1.39503	0.163007	0.233773	SARS1
ENSG00000031823	1219.02	-0.949313	0.0502342	-18.8977	1.19036e-79	1.41245e-78	RANBP3
ENSG00000032219	484.811	0.0509484	0.0764573	0.666364	0.505179	0.599918	ARID4A
ENSG00000032389	1062.26	-0.417972	0.0519961	-8.03852	9.0928e-16	3.5055e-15	EIPR1
ENSG00000032444	2945.89	0.322559	0.0428953	7.51968	5.49086e-14	1.99219e-13	PNPLA6
ENSG00000032742	441.467	1.07177	0.0763136	14.0443	8.34902e-45	6.22502e-44	IFT88
ENSG00000033011	553.644	-0.468097	0.0662496	-7.06567	1.59848e-12	5.54716e-12	ALG1
ENSG00000033030	498.416	-0.950462	0.0723464	-13.1377	2.0035e-39	1.34611e-38	ZCCHC8
ENSG00000033050	2059.22	-1.96952	0.046836	-42.0513	0	0	ABCF2
ENSG00000033100	2631.86	1.01444	0.0425001	23.869	6.42539e-126	1.23818e-124	CHPF2
ENSG00000033122	11.6736	-1.82855	0.453063	-4.03597	5.43773e-05	0.000128446	LRRC7
ENSG00000033170	3592.45	0.237948	0.0410856	5.79152	6.97543e-09	2.0768e-08	FUT8
ENSG00000033178	3047.3	0.249547	0.0501642	4.9746	6.53841e-07	1.75828e-06	UBA6
ENSG00000033327	392.411	0.590957	0.0792824	7.45383	9.06712e-14	3.27269e-13	GAB2
ENSG00000033627	841.748	-0.0683838	0.056178	-1.21727	0.223502	0.306771	ATP6V0A1
ENSG00000033800	763.377	-0.219036	0.0593126	-3.69291	0.000221699	0.000498578	PIAS1
ENSG00000033867	2742.09	0.775642	0.044947	17.2568	9.94549e-67	1.01903e-65	SLC4A7
ENSG00000034053	1326.92	0.208893	0.0506188	4.12679	3.6787e-05	8.8202e-05	APBA2
ENSG00000034152	1679.9	-0.932158	0.0498928	-18.6832	6.78134e-78	7.90055e-77	MAP2K3
ENSG00000034510	32160.8	0.20284	0.0430542	4.71127	2.46172e-06	6.372e-06	TMSB10
ENSG00000034533	299.957	-0.413625	0.0864769	-4.78306	1.72644e-06	4.51766e-06	ASTE1
ENSG00000034677	785.02	-0.0539005	0.060718	-0.88772	0.374692	0.472158	RNF19A
ENSG00000034693	274.412	-1.89	0.101613	-18.5999	3.22043e-77	3.71821e-76	PEX3
ENSG00000034713	2040.79	1.03222	0.0443925	23.252	1.3578e-119	2.45734e-118	GABARAPL2
ENSG00000035115	196.662	0.128664	0.1054	1.22072	0.222194	0.305302	SH3YL1
ENSG00000035141	2036.05	-0.809998	0.0448115	-18.0757	4.95438e-73	5.42978e-72	FAM136A
ENSG00000035403	8283.69	-3.27426	0.0356379	-91.8759	0	0	VCL
ENSG00000035499	380.887	-2.29421	0.0894222	-25.6559	3.62918e-145	8.40013e-144	DEPDC1B
ENSG00000035664	12.9443	0.925473	0.415047	2.2298	0.0257606	0.0448096	DAPK2
ENSG00000035681	1042.79	-1.25113	0.0570322	-21.9372	1.14777e-106	1.83013e-105	NSMAF
ENSG00000035687	2040.18	-0.21302	0.05253	-4.05521	5.00885e-05	0.000118741	ADSS2
ENSG00000035862	14438.5	1.23415	0.0364919	33.8199	1.00629e-250	5.0101e-249	TIMP2
ENSG00000035928	1952.57	-1.13797	0.050345	-22.6035	4.00297e-113	6.81008e-112	RFC1
ENSG00000036054	1215.32	-0.476407	0.053083	-8.97475	2.83987e-19	1.21953e-18	TBC1D23
ENSG00000036257	3619.58	-0.073328	0.0382311	-1.91802	0.0551083	0.0893483	CUL3
ENSG00000036448	25.8851	-0.031476	0.277391	-0.113472	0.909657	0.933731	MYOM2
ENSG00000036473	0.959475	1.6769	1.55915	1.07552	0.282142	0.373049	OTC
ENSG00000036530	2.3729	1.8674	1.05227	1.77464	0.0759573	0.119037	CYP46A1
ENSG00000036549	1078.4	-1.08775	0.0590429	-18.423	8.59189e-76	9.76282e-75	ZZZ3
ENSG00000036672	11.8435	-1.16309	0.429265	-2.70949	0.00673871	0.0128818	USP2
ENSG00000037042	490.992	1.0627	0.0889914	11.9416	7.17968e-33	4.24003e-32	TUBG2
ENSG00000037241	898.175	-0.173831	0.0569631	-3.05165	0.00227589	0.00461304	RPL26L1
ENSG00000037280	3.2579	-2.75072	0.956621	-2.87545	0.00403452	0.00792226	FLT4
ENSG00000037474	6729.12	-0.758766	0.0325293	-23.3256	2.43866e-120	4.44314e-119	NSUN2
ENSG00000037637	606.047	0.323359	0.0633826	5.10169	3.36627e-07	9.17684e-07	FBXO42
ENSG00000037749	603.5	0.241737	0.0673113	3.59133	0.000328989	0.000727126	MFAP3
ENSG00000037757	1163.91	-0.254727	0.0596414	-4.27098	1.94614e-05	4.76448e-05	MRI1
ENSG00000037897	256.028	-1.0473	0.102189	-10.2486	1.2004e-24	5.88878e-24	METTL1
ENSG00000037965	151.681	-0.258968	0.125142	-2.06939	0.0385099	0.0646674	HOXC8
ENSG00000038002	189.928	-0.0035387	0.112554	-0.03144	0.974919	0.981705	AGA
ENSG00000038210	692.344	-0.586676	0.0643353	-9.11903	7.58007e-20	3.3022e-19	PI4K2B
ENSG00000038219	4660.98	-0.231488	0.036261	-6.38393	1.72604e-10	5.53257e-10	BOD1L1
ENSG00000038274	1778.02	-0.414981	0.0442452	-9.37913	6.6519e-21	2.97597e-20	MAT2B
ENSG00000038358	1701.96	-0.234495	0.0480354	-4.88171	1.05172e-06	2.78766e-06	EDC4
ENSG00000038382	10075.8	-0.676546	0.0295533	-22.8924	5.53078e-116	9.68621e-115	TRIO
ENSG00000038427	4187.85	3.54102	0.0623805	56.7648	0	0	VCAN
ENSG00000038532	1037.6	-0.366292	0.0522322	-7.01276	2.33665e-12	8.06522e-12	CLEC16A
ENSG00000038945	2.27454	-0.918771	0.990689	-0.927406	0.353716	0.449838	MSR1
ENSG00000039123	3021.18	-0.480044	0.0467821	-10.2613	1.05304e-24	5.17316e-24	MTREX
ENSG00000039139	78.4529	0.118775	0.168434	0.705175	0.480701	0.577012	DNAH5
ENSG00000039319	950.973	-0.213196	0.0573331	-3.71854	0.000200375	0.000452458	ZFYVE16
ENSG00000039523	402.788	0.359193	0.0780614	4.60141	4.19639e-06	1.07076e-05	RIPOR1
ENSG00000039560	5246.69	0.443965	0.042654	10.4085	2.26699e-25	1.1303e-24	RAI14
ENSG00000039600	12.8685	4.49757	0.787716	5.70963	1.1322e-08	3.33952e-08	SOX30
ENSG00000039650	1045.99	0.569438	0.0650987	8.74731	2.18496e-18	9.12899e-18	PNKP
ENSG00000040199	339.674	-1.77258	0.0881261	-20.1142	5.54542e-90	7.40482e-89	PHLPP2
ENSG00000040275	1108.51	-0.983909	0.0590832	-16.6529	2.88062e-62	2.77002e-61	SPDL1
ENSG00000040341	1247.19	0.235637	0.0533826	4.41412	1.01423e-05	2.53204e-05	STAU2
ENSG00000040487	588.221	0.986246	0.068629	14.3707	7.90255e-47	6.1029e-46	SLC66A1
ENSG00000040531	802.727	0.677108	0.0694487	9.74976	1.84898e-22	8.61162e-22	CTNS
ENSG00000040608	81.0843	-0.460649	0.171088	-2.69246	0.00709263	0.013516	RTN4R
ENSG00000040633	3593.27	0.914237	0.0423787	21.573	3.21765e-103	4.92768e-102	PHF23
ENSG00000040731	38.1972	1.78686	0.262302	6.81225	9.60845e-12	3.24395e-11	CDH10
ENSG00000040933	711.317	0.142195	0.0607389	2.34109	0.0192275	0.034244	INPP4A
ENSG00000041353	3049.51	2.93619	0.05967	49.2071	0	0	RAB27B
ENSG00000041357	4182.53	-0.197932	0.0408792	-4.84189	1.28611e-06	3.39163e-06	PSMA4
ENSG00000041515	7.68496	0.527766	0.536921	0.982948	0.325633	0.420036	MYO16
ENSG00000041802	2660.16	-0.154742	0.0397778	-3.89017	0.000100174	0.000231777	LSG1
ENSG00000041880	1163.46	1.18212	0.0561149	21.0661	1.62872e-98	2.38358e-97	PARP3
ENSG00000041982	2437.24	-0.874934	0.0399508	-21.9003	2.58304e-106	4.09992e-105	TNC
ENSG00000041988	234.425	0.177281	0.0987637	1.795	0.0726535	0.114381	THAP3
ENSG00000042062	9.36288	0.951462	0.473925	2.00762	0.0446834	0.0740153	RIPOR3
ENSG00000042088	727.077	-0.635302	0.0679313	-9.35212	8.59082e-21	3.83287e-20	TDP1
ENSG00000042286	606.694	-0.291623	0.0696986	-4.18406	2.86347e-05	6.91998e-05	AIFM2
ENSG00000042317	163.134	0.914959	0.120425	7.59773	3.01359e-14	1.10473e-13	SPATA7
ENSG00000042429	1023.99	0.234883	0.0609794	3.85185	0.000117228	0.000269624	MED17
ENSG00000042445	1564.98	1.00952	0.0496143	20.3474	4.89949e-92	6.6925e-91	RETSAT
ENSG00000042493	974.074	-0.392755	0.0599649	-6.54975	5.7632e-11	1.88344e-10	CAPG
ENSG00000042753	5283.72	-1.649	0.0407457	-40.4706	0	0	AP2S1
ENSG00000042781	2.0787	0.00737654	1.00976	0.00730525	0.994171	0.995788	USH2A
ENSG00000042832	7.98302	3.4435	0.759698	4.53272	5.82296e-06	1.47316e-05	TG
ENSG00000042980	6.35151	2.23439	0.690883	3.23411	0.00122024	0.00255043	ADAM28
ENSG00000043093	1927.26	-0.0509513	0.0574498	-0.886883	0.375142	0.472639	DCUN1D1
ENSG00000043143	1474.08	-0.953745	0.0471892	-20.2111	7.82002e-91	1.05694e-89	JADE2
ENSG00000043355	362.538	0.686173	0.0818992	8.37826	5.37166e-17	2.15078e-16	ZIC2
ENSG00000043462	9.84429	-1.13186	0.484183	-2.33767	0.0194041	0.0345384	LCP2
ENSG00000043514	427.666	-0.500164	0.0732641	-6.82687	8.6788e-12	2.93618e-11	TRIT1
ENSG00000043591	7.08488	-1.16943	0.543678	-2.15095	0.0314798	0.0537727	ADRB1
ENSG00000044090	3447.41	1.09316	0.0418977	26.0911	4.59605e-150	1.10686e-148	CUL7
ENSG00000044115	10943.6	0.738372	0.0320252	23.056	1.28118e-117	2.27149e-116	CTNNA1
ENSG00000044446	453.38	-1.18952	0.0821565	-14.4786	1.65316e-47	1.29182e-46	PHKA2
ENSG00000044459	367.99	-1.02753	0.0847576	-12.1232	7.95771e-34	4.76759e-33	CNTLN
ENSG00000044524	2.66099	-1.30234	0.899375	-1.44805	0.147602	0.214238	EPHA3
ENSG00000044574	21594.9	-0.489919	0.0301501	-16.2494	2.25702e-59	2.09204e-58	HSPA5
ENSG00000046604	3519.46	-1.4732	0.046909	-31.4055	1.70053e-216	6.74573e-215	DSG2
ENSG00000046647	167.068	0.591406	0.120927	4.89059	1.00537e-06	2.66858e-06	GEMIN8
ENSG00000046651	359.817	0.395699	0.082851	4.77603	1.78789e-06	4.66995e-06	OFD1
ENSG00000046653	16.7232	-0.215547	0.339773	-0.634385	0.525829	0.619298	GPM6B
ENSG00000046774	324.526	0.195049	0.0863686	2.25833	0.0239249	0.0418552	MAGEC2
ENSG00000046889	2.66186	-0.919217	0.872351	-1.05372	0.292009	0.383518	PREX2
ENSG00000047056	1178.38	0.519327	0.0498242	10.4232	1.9433e-25	9.69902e-25	WDR37
ENSG00000047188	719.683	-0.888017	0.0596584	-14.885	4.12328e-50	3.35529e-49	YTHDC2
ENSG00000047230	273.206	-0.412111	0.0902803	-4.5648	4.9998e-06	1.27057e-05	CTPS2
ENSG00000047249	1882.09	0.475908	0.0431959	11.0174	3.14933e-28	1.6768e-27	ATP6V1H
ENSG00000047315	4933.09	-0.364561	0.0417643	-8.729	2.56937e-18	1.07168e-17	POLR2B
ENSG00000047346	992.588	1.78888	0.0595794	30.0251	4.61095e-198	1.58658e-196	FAM214A
ENSG00000047365	123.956	-1.78819	0.149035	-11.9985	3.61948e-33	2.14949e-32	ARAP2
ENSG00000047410	5136.54	-0.606474	0.0430889	-14.0749	5.41537e-45	4.05256e-44	TPR
ENSG00000047457	3.37075	0.914464	0.898193	1.01811	0.308624	0.401292	CP
ENSG00000047578	680.455	0.80636	0.0683197	11.8027	3.77808e-32	2.19714e-31	KATNIP
ENSG00000047579	391.632	-0.526696	0.0799089	-6.59121	4.3626e-11	1.43514e-10	DTNBP1
ENSG00000047597	45.1498	-1.88634	0.238836	-7.89806	2.83267e-15	1.07507e-14	XK
ENSG00000047617	20.0318	-0.335555	0.343454	-0.977002	0.328568	0.423164	ANO2
ENSG00000047621	590.076	-0.857182	0.0879304	-9.74841	1.8738e-22	8.72557e-22	C12orf4
ENSG00000047634	825.227	1.2079	0.0675213	17.8892	1.4327e-71	1.54314e-70	SCML1
ENSG00000047644	1302.46	0.297057	0.0499869	5.94271	2.80349e-09	8.49088e-09	WWC3
ENSG00000047648	51.6677	1.1087	0.217289	5.10241	3.35347e-07	9.14295e-07	ARHGAP6
ENSG00000047662	8.78646	1.09674	0.517245	2.12036	0.0339759	0.0576369	FAM184B
ENSG00000047849	9131.53	-0.215565	0.039214	-5.49714	3.85995e-08	1.10707e-07	MAP4
ENSG00000047932	1277.89	0.137053	0.0609488	2.24865	0.0245348	0.0428547	GOPC
ENSG00000047936	3.30356	0.86463	0.865094	0.999464	0.31757	0.410961	ROS1
ENSG00000048028	512.077	-2.26243	0.0800299	-28.2698	8.12729e-176	2.39461e-174	USP28
ENSG00000048052	819.845	0.0618641	0.0621298	0.995723	0.319385	0.413025	HDAC9
ENSG00000048140	1804.31	0.0424417	0.0481282	0.881847	0.37786	0.475315	TSPAN17
ENSG00000048162	1262.52	-0.784394	0.0512758	-15.2975	7.93986e-53	6.6955e-52	NOP16
ENSG00000048342	697.946	0.583786	0.061641	9.47074	2.7787e-21	1.25512e-20	CC2D2A
ENSG00000048392	5358.62	1.34611	0.0520565	25.8587	1.94388e-147	4.5908e-146	RRM2B
ENSG00000048405	749.448	-0.520463	0.0605001	-8.60268	7.78789e-18	3.2061e-17	ZNF800
ENSG00000048471	572.206	0.380697	0.0650849	5.84924	4.93829e-09	1.47985e-08	SNX29
ENSG00000048540	4.31661	-1.511	0.70008	-2.15832	0.0309026	0.0528756	LMO3
ENSG00000048544	1853.36	-0.23071	0.0474137	-4.86589	1.13945e-06	3.01561e-06	MRPS10
ENSG00000048649	2704.49	-0.00818241	0.0418778	-0.195388	0.845089	0.88431	RSF1
ENSG00000048707	1565.63	0.113901	0.0513703	2.21725	0.0266063	0.0461327	VPS13D
ENSG00000048740	27.0155	-0.666484	0.27521	-2.42173	0.0154468	0.0278829	CELF2
ENSG00000048828	5263.34	-1.29329	0.034805	-37.1583	3.22301e-302	2.108e-300	FAM120A
ENSG00000048991	1436.29	-0.638475	0.047164	-13.5373	9.41282e-42	6.64402e-41	R3HDM1
ENSG00000049089	14.6462	1.78464	0.436627	4.08733	4.36364e-05	0.00010395	COL9A2
ENSG00000049130	666.132	1.24788	0.0795145	15.6938	1.66877e-55	1.46497e-54	KITLG
ENSG00000049167	156.868	-0.778884	0.118027	-6.59921	4.13345e-11	1.36123e-10	ERCC8
ENSG00000049192	661.771	-1.43015	0.0679631	-21.0431	2.647e-98	3.86452e-97	ADAMTS6
ENSG00000049239	1283.54	0.530021	0.051697	10.2525	1.15365e-24	5.66402e-24	H6PD
ENSG00000049245	2423.28	0.196859	0.0468623	4.2008	2.65972e-05	6.44547e-05	VAMP3
ENSG00000049246	575.58	1.24667	0.0688851	18.0978	3.31855e-73	3.6534e-72	PER3
ENSG00000049247	1.70236	1.3627	1.36185	1.00062	0.317011	0.41039	UTS2
ENSG00000049249	78.027	1.13918	0.173352	6.5715	4.98125e-11	1.63315e-10	TNFRSF9
ENSG00000049283	19.3985	2.73172	0.430291	6.34853	2.17388e-10	6.93708e-10	EPN3
ENSG00000049323	6250.59	2.43651	0.0416952	58.4361	0	0	LTBP1
ENSG00000049449	8144.37	0.769333	0.0411914	18.677	7.6157e-78	8.85992e-77	RCN1
ENSG00000049540	7.40223	1.77119	0.585572	3.02472	0.00248859	0.00502414	ELN
ENSG00000049541	878.099	-2.38262	0.0652852	-36.4955	1.30604e-291	8.046e-290	RFC2
ENSG00000049618	2271.47	0.123896	0.0478725	2.58805	0.00965209	0.0179901	ARID1B
ENSG00000049656	6227.81	-0.0362948	0.0340711	-1.06527	0.286756	0.377819	CLPTM1L
ENSG00000049759	6028.55	-2.37069	0.0354266	-66.9184	0	0	NEDD4L
ENSG00000049768	2.67111	1.12171	0.98358	1.14043	0.254105	0.34127	FOXP3
ENSG00000049769	54.0205	1.65149	0.216813	7.61712	2.59401e-14	9.53209e-14	PPP1R3F
ENSG00000049860	3212.3	0.724071	0.0415583	17.423	5.51689e-68	5.70055e-67	HEXB
ENSG00000049883	564.368	-0.0439613	0.0681801	-0.644782	0.519068	0.613022	PTCD2
ENSG00000050130	1175.52	1.00465	0.0580294	17.3128	3.76663e-67	3.86746e-66	JKAMP
ENSG00000050165	2379.42	1.40285	0.0423382	33.1343	9.51998e-241	4.44071e-239	DKK3
ENSG00000050327	76.3089	-2.15923	0.183153	-11.7892	4.43808e-32	2.57667e-31	ARHGEF5
ENSG00000050344	2701.62	0.0279072	0.0498611	0.559699	0.575685	0.664384	NFE2L3
ENSG00000050393	860.232	-0.504714	0.0550413	-9.16974	4.7417e-20	2.07458e-19	MCUR1
ENSG00000050405	2588.43	-0.163416	0.0472435	-3.45903	0.000542134	0.00117261	LIMA1
ENSG00000050426	683.998	-0.182366	0.0669354	-2.7245	0.0064398	0.0123452	LETMD1
ENSG00000050438	184.893	0.0987158	0.106081	0.93057	0.352076	0.448103	SLC4A8
ENSG00000050555	8.79613	0.742304	0.528025	1.40581	0.15978	0.229821	LAMC3
ENSG00000050628	3.05635	-0.336474	0.820877	-0.409896	0.681882	0.754979	PTGER3
ENSG00000050730	10.3525	-0.272939	0.46317	-0.589285	0.55567	0.646391	TNIP3
ENSG00000050748	1093.06	-0.332543	0.0592926	-5.60851	2.04073e-08	5.95238e-08	MAPK9
ENSG00000050820	3580.94	0.415079	0.0469368	8.84336	9.28839e-19	3.91905e-18	BCAR1
ENSG00000051009	445.972	-0.253517	0.0747352	-3.39221	0.000693315	0.00148565	FHIP1B
ENSG00000051108	1393.99	-0.394134	0.0486931	-8.09425	5.7617e-16	2.23932e-15	HERPUD1
ENSG00000051128	1916	0.991397	0.0525842	18.8535	2.74952e-79	3.2546e-78	HOMER3
ENSG00000051180	231.934	-2.55878	0.115239	-22.2041	3.13633e-109	5.1386e-108	RAD51
ENSG00000051341	899.428	-2.79243	0.0670341	-41.6568	0	0	POLQ
ENSG00000051382	2621.07	0.562366	0.04647	12.1017	1.03448e-33	6.18707e-33	PIK3CB
ENSG00000051523	7.50807	2.07947	0.630754	3.2968	0.000977929	0.00206523	CYBA
ENSG00000051596	826.095	-1.55939	0.0672949	-23.1725	8.63093e-119	1.54938e-117	THOC3
ENSG00000051620	1162.52	0.478724	0.0551871	8.67455	4.15175e-18	1.72167e-17	HEBP2
ENSG00000051825	530.25	-1.26585	0.0689769	-18.3518	3.19613e-75	3.6132e-74	MPHOSPH9
ENSG00000052126	798.771	-0.347326	0.0612008	-5.67519	1.38537e-08	4.07101e-08	PLEKHA5
ENSG00000052723	1093.33	-0.428235	0.0610549	-7.01393	2.31721e-12	8.00039e-12	SIKE1
ENSG00000052749	2440.94	-0.817919	0.0435269	-18.7911	8.9282e-79	1.0502e-77	RRP12
ENSG00000052795	457.964	0.253329	0.0753447	3.36227	0.000773055	0.00164956	FNIP2
ENSG00000052802	4376.11	0.337854	0.0456328	7.40375	1.32392e-13	4.75116e-13	MSMO1
ENSG00000052841	1734.72	0.530561	0.0470199	11.2838	1.57866e-29	8.63908e-29	TTC17
ENSG00000052850	5.60268	1.64444	0.677782	2.42621	0.0152573	0.0275532	ALX4
ENSG00000053108	12.5403	3.88503	0.673966	5.76442	8.19375e-09	2.43033e-08	FSTL4
ENSG00000053254	685.752	-0.659594	0.0649421	-10.1566	3.09534e-24	1.50234e-23	FOXN3
ENSG00000053371	921.521	-1.05926	0.0629279	-16.8329	1.40111e-63	1.37441e-62	AKR7A2
ENSG00000053372	2157.42	-0.951957	0.0414826	-22.9484	1.52956e-116	2.69035e-115	MRTO4
ENSG00000053438	29.3268	2.0426	0.328743	6.21338	5.1858e-10	1.62634e-09	NNAT
ENSG00000053501	695.168	0.865434	0.0639294	13.5373	9.41481e-42	6.64402e-41	USE1
ENSG00000053524	155.176	0.364305	0.118023	3.08672	0.00202376	0.00412633	MCF2L2
ENSG00000053702	36.7867	0.365323	0.252581	1.44636	0.148077	0.214837	NRIP2
ENSG00000053747	156.052	0.993749	0.119865	8.29058	1.12698e-16	4.47126e-16	LAMA3
ENSG00000053770	987.478	0.261809	0.0578142	4.52846	5.94164e-06	1.50241e-05	AP5M1
ENSG00000053900	602.23	-0.0327259	0.0654142	-0.500288	0.616873	0.700871	ANAPC4
ENSG00000054116	1894.2	0.322603	0.0424284	7.60347	2.88292e-14	1.05746e-13	TRAPPC3
ENSG00000054118	6306.73	-0.330314	0.0358162	-9.22247	2.90332e-20	1.27874e-19	THRAP3
ENSG00000054148	3876.16	1.37527	0.0471555	29.1645	5.47337e-187	1.72517e-185	PHPT1
ENSG00000054219	13.8801	-0.527502	0.396001	-1.33207	0.182836	0.257995	LY75
ENSG00000054267	1288.48	0.314848	0.0559907	5.62321	1.87437e-08	5.47629e-08	ARID4B
ENSG00000054277	93.6039	0.116439	0.150888	0.771696	0.440294	0.537851	OPN3
ENSG00000054282	967.088	-0.422394	0.0529377	-7.97908	1.47428e-15	5.64358e-15	SDCCAG8
ENSG00000054356	86.3225	3.97666	0.262833	15.13	1.02702e-51	8.53671e-51	PTPRN
ENSG00000054392	495.409	1.56317	0.0771961	20.2493	3.60549e-91	4.88935e-90	HHAT
ENSG00000054523	1720.95	-0.602342	0.0479173	-12.5704	3.06982e-36	1.9292e-35	KIF1B
ENSG00000054598	644.644	-0.606418	0.0631838	-9.59769	8.17582e-22	3.74498e-21	FOXC1
ENSG00000054611	799.621	-0.10508	0.0591838	-1.77548	0.075819	0.118859	TBC1D22A
ENSG00000054654	410.339	-2.48498	0.0863033	-28.7936	2.58251e-182	7.92489e-181	SYNE2
ENSG00000054690	270.547	-1.27588	0.101285	-12.597	2.1943e-36	1.38792e-35	PLEKHH1
ENSG00000054793	1538.87	1.80127	0.0514818	34.9885	3.37089e-268	1.83563e-266	ATP9A
ENSG00000054965	1879.63	-0.77308	0.0435862	-17.7368	2.1791e-70	2.31841e-69	FAM168A
ENSG00000054967	369.192	-0.0731191	0.0849741	-0.860487	0.389521	0.48747	RELT
ENSG00000055044	3433.52	-0.804954	0.0401323	-20.0575	1.7356e-89	2.29868e-88	NOP58
ENSG00000055070	9871.14	-0.00797673	0.0368091	-0.216705	0.828438	0.871446	SZRD1
ENSG00000055118	1.5675	-0.632401	1.18504	-0.533656	0.59358	0.680625	KCNH2
ENSG00000055130	1781.14	-0.240959	0.0446893	-5.39188	6.9726e-08	1.97726e-07	CUL1
ENSG00000055147	689.322	-0.77328	0.0608414	-12.7098	5.21862e-37	3.34859e-36	FAM114A2
ENSG00000055163	5177.74	1.25359	0.0399982	31.3411	1.28593e-215	5.03556e-214	CYFIP2
ENSG00000055208	2588.94	0.309345	0.0472258	6.55034	5.7408e-11	1.87638e-10	TAB2
ENSG00000055211	949.19	-0.557726	0.0577172	-9.66308	4.32661e-22	1.9938e-21	GINM1
ENSG00000055332	1448.39	-1.30442	0.0483778	-26.9631	4.00341e-160	1.05472e-158	EIF2AK2
ENSG00000055483	1472.58	-0.396987	0.050416	-7.87424	3.42827e-15	1.29789e-14	USP36
ENSG00000055609	1869.02	-0.0378527	0.0526591	-0.718825	0.472249	0.56884	KMT2C
ENSG00000055732	189.449	0.258622	0.113518	2.27824	0.0227122	0.0399285	MCOLN3
ENSG00000055813	11.2786	-1.21277	0.462542	-2.62196	0.00874252	0.0164026	CCDC85A
ENSG00000055917	3615.87	-0.0681863	0.037549	-1.81593	0.0693812	0.109711	PUM2
ENSG00000055950	1654.79	0.161446	0.0481511	3.35291	0.000799678	0.00170324	MRPL43
ENSG00000056050	593.424	-0.957044	0.0721954	-13.2563	4.14941e-40	2.82604e-39	HPF1
ENSG00000056097	4207.6	-0.0479996	0.0425922	-1.12696	0.25976	0.347676	ZFR
ENSG00000056277	142.936	-0.867555	0.132274	-6.55878	5.42492e-11	1.77582e-10	ZNF280C
ENSG00000056291	304.095	0.0330712	0.0898128	0.368224	0.712706	0.780429	NPFFR2
ENSG00000056487	28.2669	-1.37517	0.278498	-4.93781	7.90033e-07	2.11636e-06	PHF21B
ENSG00000056558	205.39	-0.176624	0.120609	-1.46443	0.143075	0.208448	TRAF1
ENSG00000056586	1594.5	0.53844	0.0586611	9.17884	4.35775e-20	1.90865e-19	RC3H2
ENSG00000056736	52.7739	0.544671	0.20277	2.68616	0.00722795	0.0137513	IL17RB
ENSG00000056972	505.509	-0.79806	0.0704562	-11.327	9.64012e-30	5.30163e-29	TRAF3IP2
ENSG00000057019	37408.5	-0.0969276	0.0364853	-2.65662	0.00789283	0.0149104	DCBLD2
ENSG00000057149	5.12993	3.62582	0.975214	3.71797	0.000200828	0.000453313	SERPINB3
ENSG00000057252	1051.38	-1.36979	0.0570536	-24.0087	2.25459e-127	4.41437e-126	SOAT1
ENSG00000057294	195.353	-1.5843	0.108665	-14.5796	3.78476e-48	2.97849e-47	PKP2
ENSG00000057468	4.29021	-1.55462	0.732032	-2.12371	0.0336948	0.0572038	MSH4
ENSG00000057608	7426.88	-0.517227	0.0383333	-13.4929	1.72243e-41	1.2061e-40	GDI2
ENSG00000057657	292.622	-1.40824	0.0925276	-15.2197	2.6168e-52	2.1953e-51	PRDM1
ENSG00000057663	760.549	-0.623815	0.0613383	-10.1701	2.69722e-24	1.31104e-23	ATG5
ENSG00000057704	1113.97	0.770231	0.0516257	14.9195	2.45995e-50	2.00981e-49	TMCC3
ENSG00000057757	866.254	-0.868449	0.0660218	-13.154	1.6146e-39	1.08782e-38	PITHD1
ENSG00000057935	861.411	0.626948	0.0596523	10.51	7.76708e-26	3.91742e-25	MTA3
ENSG00000058056	1240.03	-0.96011	0.0495068	-19.3935	8.75461e-84	1.08691e-82	USP13
ENSG00000058063	2460.08	-0.154635	0.041616	-3.71576	0.000202591	0.000457123	ATP11B
ENSG00000058085	5283.35	0.436044	0.0359412	12.1321	7.13543e-34	4.28442e-33	LAMC2
ENSG00000058091	489.403	0.564379	0.0748485	7.54028	4.6895e-14	1.70805e-13	CDK14
ENSG00000058262	25081	0.42711	0.0317946	13.4334	3.85192e-41	2.67496e-40	SEC61A1
ENSG00000058272	2278.67	-1.39999	0.0492082	-28.4502	4.83854e-178	1.44128e-176	PPP1R12A
ENSG00000058335	29.9129	0.20463	0.270949	0.755234	0.450108	0.547373	RASGRF1
ENSG00000058404	14.9974	2.86751	0.503102	5.69967	1.20041e-08	3.53642e-08	CAMK2B
ENSG00000058453	583.546	-0.039515	0.0745801	-0.529832	0.596228	0.682877	CROCC
ENSG00000058600	1420.39	-0.186895	0.0505755	-3.69536	0.000219574	0.000493843	POLR3E
ENSG00000058668	3200.27	0.862312	0.0483137	17.8482	2.9854e-71	3.20704e-70	ATP2B4
ENSG00000058673	4047.2	0.186872	0.0367987	5.07821	3.81009e-07	1.03578e-06	ZC3H11A
ENSG00000058729	708.529	-0.817876	0.0609594	-13.4167	4.82618e-41	3.34392e-40	RIOK2
ENSG00000058799	389.264	1.18861	0.0829799	14.3241	1.54653e-46	1.1887e-45	YIPF1
ENSG00000058804	1671.53	-1.39823	0.0510096	-27.411	2.02592e-165	5.55954e-164	NDC1
ENSG00000058866	469.611	1.00841	0.0821688	12.2724	1.27446e-34	7.78264e-34	DGKG
ENSG00000059122	2280.08	0.642481	0.0478916	13.4153	4.91758e-41	3.40531e-40	FLYWCH1
ENSG00000059145	938.018	0.400565	0.0540714	7.40808	1.28145e-13	4.60008e-13	UNKL
ENSG00000059377	76.8715	-1.07707	0.180295	-5.97393	2.316e-09	7.0424e-09	TBXAS1
ENSG00000059378	315.873	0.489628	0.0906548	5.40101	6.62653e-08	1.88065e-07	PARP12
ENSG00000059573	1742.49	-1.40927	0.0473247	-29.7788	7.34616e-195	2.4584e-193	ALDH18A1
ENSG00000059588	545.315	-1.02433	0.0708003	-14.4678	1.93443e-47	1.51064e-46	TARBP1
ENSG00000059691	697.641	-0.682696	0.0635882	-10.7362	6.88042e-27	3.56002e-26	GATB
ENSG00000059728	623.626	0.813738	0.0637292	12.7687	2.45228e-37	1.58395e-36	MXD1
ENSG00000059758	4511.6	0.306054	0.0401956	7.61412	2.65495e-14	9.74573e-14	CDK17
ENSG00000059769	294.702	-0.255749	0.0904594	-2.82722	0.00469539	0.00914487	DNAJC25
ENSG00000059804	2731.35	2.13179	0.0492724	43.2654	0	0	SLC2A3
ENSG00000059915	95.6174	0.420055	0.16883	2.48803	0.0128451	0.0234488	PSD
ENSG00000060069	1262.07	-0.0150223	0.0562136	-0.267236	0.789288	0.84096	CTDP1
ENSG00000060138	12763.7	0.638887	0.0303141	21.0755	1.33387e-98	1.9556e-97	YBX3
ENSG00000060140	23.5409	-2.68748	0.375939	-7.14871	8.7595e-13	3.062e-12	STYK1
ENSG00000060237	5901.31	-0.186453	0.0403296	-4.62324	3.77793e-06	9.67119e-06	WNK1
ENSG00000060339	2542.74	0.00316557	0.039935	0.0792681	0.936819	0.953839	CCAR1
ENSG00000060491	2775.83	0.431386	0.050147	8.60243	7.80469e-18	3.21247e-17	OGFR
ENSG00000060558	38.7478	3.08368	0.325368	9.47752	2.60405e-21	1.17732e-20	GNA15
ENSG00000060642	344.104	0.527509	0.0819178	6.43949	1.19876e-10	3.86993e-10	PIGV
ENSG00000060656	1963.66	1.11679	0.0455221	24.533	6.57392e-133	1.36375e-131	PTPRU
ENSG00000060688	1056.43	-1.06264	0.060464	-17.5748	3.84001e-69	4.0172e-68	SNRNP40
ENSG00000060709	1.32479	1.93928	1.37534	1.41003	0.15853	0.228212	RIMBP2
ENSG00000060718	11.5785	-0.840137	0.416289	-2.01816	0.0435747	0.0723802	COL11A1
ENSG00000060749	3035.39	-0.268382	0.044844	-5.9848	2.16662e-09	6.60059e-09	QSER1
ENSG00000060762	327.502	-0.937416	0.0874656	-10.7175	8.42177e-27	4.34647e-26	MPC1
ENSG00000060971	558.819	-0.0745515	0.0685751	-1.08715	0.27697	0.367386	ACAA1
ENSG00000060982	5858.65	-0.4094	0.0433057	-9.45373	3.26978e-21	1.47475e-20	BCAT1
ENSG00000061273	2084.57	-0.56954	0.0477094	-11.9377	7.52808e-33	4.44255e-32	HDAC7
ENSG00000061337	13.2031	-0.250093	0.43781	-0.571236	0.56784	0.657481	LZTS1
ENSG00000061455	10.653	0.6442	0.436543	1.47569	0.140028	0.204424	PRDM6
ENSG00000061656	47.8524	1.9855	0.240374	8.26007	1.4559e-16	5.75754e-16	SPAG4
ENSG00000061676	6088.51	-0.213265	0.0429111	-4.96994	6.69736e-07	1.79963e-06	NCKAP1
ENSG00000061794	1398.92	-0.454608	0.049705	-9.14612	5.90163e-20	2.57837e-19	MRPS35
ENSG00000061918	301.311	0.0252762	0.0899601	0.280972	0.778732	0.832404	GUCY1B1
ENSG00000061936	1830.82	-0.394425	0.0516995	-7.62919	2.3623e-14	8.69373e-14	SFSWAP
ENSG00000061938	2199.07	-0.681661	0.0493126	-13.8233	1.84546e-43	1.34474e-42	TNK2
ENSG00000061987	1396	0.662952	0.0485416	13.6574	1.82397e-42	1.30644e-41	MON2
ENSG00000062038	2.82656	-2.04738	0.927537	-2.20733	0.0272911	0.0472429	CDH3
ENSG00000062194	1551.57	-0.268666	0.0520998	-5.15675	2.51273e-07	6.90089e-07	GPBP1
ENSG00000062282	215.894	0.732567	0.111304	6.58165	4.65247e-11	1.52864e-10	DGAT2
ENSG00000062370	182.974	-0.115848	0.113376	-1.0218	0.306875	0.399515	ZNF112
ENSG00000062485	3561.12	-2.21402	0.0405335	-54.6219	0	0	CS
ENSG00000062524	12.4524	2.52748	0.536262	4.71315	2.4392e-06	6.31571e-06	LTK
ENSG00000062582	655.434	-0.532339	0.0719038	-7.40348	1.32656e-13	4.75994e-13	MRPS24
ENSG00000062598	930.261	1.00006	0.0605206	16.5242	2.45574e-61	2.32842e-60	ELMO2
ENSG00000062650	2378.28	-0.614611	0.040464	-15.1891	4.17731e-52	3.49245e-51	WAPL
ENSG00000062716	2863.52	0.362516	0.0470838	7.69936	1.36744e-14	5.07532e-14	VMP1
ENSG00000062725	1807.12	0.636105	0.0468805	13.5686	6.1452e-42	4.35303e-41	APPBP2
ENSG00000062822	1784.63	-1.28369	0.0556796	-23.0549	1.31432e-117	2.32855e-116	POLD1
ENSG00000063015	2.53032	0.882439	0.978143	0.902158	0.366973	0.463869	SEZ6
ENSG00000063046	25766.3	-0.203727	0.0392818	-5.1863	2.14516e-07	5.9214e-07	EIF4B
ENSG00000063127	4.2401	3.40218	1.04099	3.26823	0.00108223	0.00227527	SLC6A16
ENSG00000063169	335.099	-0.41787	0.0882074	-4.73736	2.16523e-06	5.62664e-06	BICRA
ENSG00000063176	591.596	-1.48506	0.0699887	-21.2186	6.42678e-100	9.52537e-99	SPHK2
ENSG00000063177	13364.7	-0.350671	0.036274	-9.66727	4.15321e-22	1.91498e-21	RPL18
ENSG00000063180	122.179	0.935027	0.141095	6.62695	3.42693e-11	1.13253e-10	CA11
ENSG00000063241	402.436	-0.338264	0.078983	-4.28275	1.84596e-05	4.52694e-05	ISOC2
ENSG00000063244	8632.2	-0.292916	0.0384559	-7.61692	2.59796e-14	9.54517e-14	U2AF2
ENSG00000063245	6219.47	-0.250179	0.0450672	-5.55124	2.83654e-08	8.19712e-08	EPN1
ENSG00000063322	1170.07	0.552095	0.0537263	10.2761	9.03421e-25	4.448e-24	MED29
ENSG00000063438	332.025	1.33902	0.0929052	14.4128	4.30101e-47	3.33739e-46	AHRR
ENSG00000063587	484.204	0.300489	0.0706595	4.25263	2.11272e-05	5.15883e-05	ZNF275
ENSG00000063601	324.659	-1.17731	0.095205	-12.3661	3.98731e-35	2.45333e-34	MTMR1
ENSG00000063660	6778.61	0.202154	0.0444745	4.5454	5.48301e-06	1.38932e-05	GPC1
ENSG00000063761	220.066	1.32506	0.113535	11.671	1.79371e-31	1.0277e-30	ADCK1
ENSG00000063854	843.197	0.643143	0.0675562	9.52011	1.72988e-21	7.85449e-21	HAGH
ENSG00000063978	1826.46	-0.526125	0.0441313	-11.9218	9.11074e-33	5.37003e-32	RNF4
ENSG00000064012	682.081	-0.329766	0.0664048	-4.966	6.83475e-07	1.83514e-06	CASP8
ENSG00000064042	669.858	-2.7034	0.075517	-35.7985	1.16357e-280	6.80732e-279	LIMCH1
ENSG00000064102	1101.99	-0.642922	0.052689	-12.2022	3.02461e-34	1.83188e-33	INTS13
ENSG00000064115	4753.59	0.712176	0.0354417	20.0943	8.277e-90	1.10282e-88	TM7SF3
ENSG00000064199	374.28	0.726395	0.0825732	8.79698	1.40551e-18	5.89864e-18	SPA17
ENSG00000064201	15.8033	0.51675	0.376524	1.37242	0.169932	0.242054	TSPAN32
ENSG00000064205	1.99671	0.178819	1.01173	0.176745	0.859708	0.895306	CCN5
ENSG00000064225	199.223	0.0762208	0.103886	0.733696	0.463134	0.55992	ST3GAL6
ENSG00000064270	118.55	0.238792	0.133437	1.78954	0.0735277	0.115631	ATP2C2
ENSG00000064300	34.5628	-2.3767	0.283241	-8.39108	4.8171e-17	1.93127e-16	NGFR
ENSG00000064309	211.106	0.728313	0.116899	6.23028	4.65614e-10	1.46475e-09	CDON
ENSG00000064313	1219.09	-0.121178	0.0579051	-2.0927	0.036376	0.0613841	TAF2
ENSG00000064393	6006.45	1.25214	0.035903	34.8757	1.73728e-266	9.2741e-265	HIPK2
ENSG00000064419	2129.53	-0.944301	0.0416915	-22.6497	1.4045e-113	2.4045e-112	TNPO3
ENSG00000064489	22.0118	-0.350228	0.302237	-1.15879	0.246543	0.332964	BORCS8-MEF2B
ENSG00000064490	1042.75	1.00704	0.0543744	18.5204	1.41334e-76	1.62182e-75	RFXANK
ENSG00000064545	553.353	0.00939917	0.067217	0.139833	0.888792	0.918458	TMEM161A
ENSG00000064547	168.157	3.30791	0.180403	18.3362	4.25627e-75	4.80278e-74	LPAR2
ENSG00000064601	4194.71	1.20514	0.0370039	32.5679	1.16841e-232	5.09919e-231	CTSA
ENSG00000064607	2610.13	-0.291055	0.0494067	-5.89102	3.83826e-09	1.15517e-08	SUGP2
ENSG00000064651	835.861	-0.405337	0.0655655	-6.18216	6.32285e-10	1.97661e-09	SLC12A2
ENSG00000064652	311.763	0.0335472	0.0902356	0.371774	0.710061	0.778057	SNX24
ENSG00000064666	5366.4	0.328547	0.0442972	7.41688	1.19914e-13	4.30905e-13	CNN2
ENSG00000064687	691.647	2.41709	0.0856419	28.2232	3.03696e-175	8.91572e-174	ABCA7
ENSG00000064692	60.2258	-2.24197	0.223789	-10.0183	1.26721e-23	6.06411e-23	SNCAIP
ENSG00000064703	593.747	-0.571915	0.0684042	-8.36081	6.22869e-17	2.48821e-16	DDX20
ENSG00000064726	2565.09	-0.043596	0.0452439	-0.963578	0.335258	0.430267	BTBD1
ENSG00000064763	576.114	-0.7052	0.0786905	-8.96169	3.19748e-19	1.37117e-18	FAR2
ENSG00000064787	5.86727	-0.413553	0.607316	-0.680951	0.495902	0.59118	BCAS1
ENSG00000064886	49.8361	2.2837	0.24367	9.37211	7.10941e-21	3.17774e-20	CHI3L2
ENSG00000064932	2909.83	0.63502	0.0447859	14.179	1.23546e-45	9.33132e-45	SBNO2
ENSG00000064933	629.51	-1.08761	0.064411	-16.8854	5.76121e-64	5.67881e-63	PMS1
ENSG00000064961	1730.91	0.76719	0.0517061	14.8375	8.38099e-50	6.77253e-49	HMG20B
ENSG00000064989	10.4683	-0.157238	0.443566	-0.354487	0.722974	0.788629	CALCRL
ENSG00000064995	340.809	0.473075	0.0875952	5.40069	6.63834e-08	1.88378e-07	TAF11
ENSG00000064999	682.87	-0.128741	0.0674377	-1.90904	0.0562575	0.0910782	ANKS1A
ENSG00000065000	7487.73	0.0106975	0.035801	0.298804	0.765089	0.821894	AP3D1
ENSG00000065029	649.169	0.455722	0.0656679	6.9398	3.9266e-12	1.34636e-11	ZNF76
ENSG00000065054	1500.89	-0.236282	0.0551048	-4.28786	1.80399e-05	4.42714e-05	SLC9A3R2
ENSG00000065057	578.223	-0.445983	0.0741265	-6.01651	1.78216e-09	5.45309e-09	NTHL1
ENSG00000065060	706.423	-2.22969	0.0671279	-33.2156	6.41212e-242	3.01407e-240	UHRF1BP1
ENSG00000065135	4547.51	-0.0248117	0.0403236	-0.615315	0.538346	0.630643	GNAI3
ENSG00000065150	6301.52	-1.17819	0.0339429	-34.7108	5.41691e-264	2.82374e-262	IPO5
ENSG00000065154	1276.43	-1.68762	0.0525744	-32.0996	4.4588e-226	1.87224e-224	OAT
ENSG00000065183	3085.11	-0.880419	0.0412517	-21.3426	4.56634e-101	6.84699e-100	WDR3
ENSG00000065243	2036.38	-0.397522	0.0500329	-7.94521	1.93857e-15	7.39189e-15	PKN2
ENSG00000065268	1759.81	-0.499448	0.0484879	-10.3005	7.01307e-25	3.46058e-24	WDR18
ENSG00000065308	3664.02	-2.74534	0.0410125	-66.9391	0	0	TRAM2
ENSG00000065320	42.6426	4.72098	0.458818	10.2895	7.86185e-25	3.87548e-24	NTN1
ENSG00000065325	2.50928	-1.25785	0.959359	-1.31114	0.189812	0.26642	GLP2R
ENSG00000065328	794.072	-3.31023	0.0737597	-44.8786	0	0	MCM10
ENSG00000065357	1938.27	1.02376	0.0455864	22.4577	1.07731e-111	1.80881e-110	DGKA
ENSG00000065361	23.3283	0.774294	0.296742	2.60931	0.00907241	0.0169732	ERBB3
ENSG00000065413	109.252	1.58339	0.154265	10.2641	1.0228e-24	5.02763e-24	ANKRD44
ENSG00000065427	6847.09	-0.344235	0.0362164	-9.50495	2.00146e-21	9.07913e-21	KARS1
ENSG00000065457	1121.11	-0.412211	0.0530547	-7.76954	7.8769e-15	2.9446e-14	ADAT1
ENSG00000065485	593.903	-0.647343	0.065562	-9.87376	5.40961e-23	2.54921e-22	PDIA5
ENSG00000065491	554.205	0.256922	0.06791	3.78326	0.000154785	0.000353142	TBC1D22B
ENSG00000065518	1087.52	-2.8885	0.0624003	-46.2899	0	0	NDUFB4
ENSG00000065526	2933.36	-0.438698	0.0388627	-11.2884	1.49753e-29	8.20427e-29	SPEN
ENSG00000065534	19794.1	-0.00585406	0.036316	-0.161198	0.871938	0.90499	MYLK
ENSG00000065548	2739.85	-1.15537	0.0498148	-23.1934	5.30626e-119	9.53954e-118	ZC3H15
ENSG00000065559	1116.77	0.640564	0.0557318	11.4937	1.41937e-30	7.96024e-30	MAP2K4
ENSG00000065600	322.534	0.509236	0.0907869	5.60914	2.03336e-08	5.93157e-08	PACC1
ENSG00000065609	42.2548	0.897799	0.228215	3.93401	8.35387e-05	0.00019443	SNAP91
ENSG00000065613	2711.97	-0.736485	0.0445693	-16.5245	2.4444e-61	2.31857e-60	SLK
ENSG00000065615	712.358	0.787395	0.06423	12.259	1.50376e-34	9.16911e-34	CYB5R4
ENSG00000065618	709.289	0.15331	0.0668598	2.29301	0.0218477	0.0385057	COL17A1
ENSG00000065621	109.564	0.539211	0.161452	3.33977	0.000838485	0.00178248	GSTO2
ENSG00000065665	235.272	0.00351661	0.0965392	0.0364268	0.970942	0.978846	SEC61A2
ENSG00000065675	3.47873	-3.39948	1.0324	-3.29278	0.000992034	0.00209339	PRKCQ
ENSG00000065717	4.94293	1.31673	0.67665	1.94595	0.0516609	0.0843079	TLE2
ENSG00000065802	2548.09	0.340122	0.0402477	8.45072	2.89504e-17	1.17049e-16	ASB1
ENSG00000065809	550.259	0.166101	0.068789	2.41464	0.0157506	0.0284021	FAM107B
ENSG00000065833	1230.62	0.027113	0.0590131	0.459441	0.645917	0.725397	ME1
ENSG00000065882	1907.71	-0.450571	0.0440375	-10.2315	1.43254e-24	7.0107e-24	TBC1D1
ENSG00000065883	1415.08	-0.163294	0.0465718	-3.5063	0.000454388	0.00099064	CDK13
ENSG00000065911	3501.73	-2.26333	0.0398377	-56.8139	0	0	MTHFD2
ENSG00000065923	2220.6	0.611071	0.0464247	13.1626	1.43956e-39	9.7042e-39	SLC9A7
ENSG00000065970	601.531	-0.981552	0.0643736	-15.2477	1.7041e-52	1.43257e-51	FOXJ2
ENSG00000065978	38920.8	-0.109341	0.0295256	-3.70325	0.000212852	0.000479255	YBX1
ENSG00000065989	309.148	0.622375	0.0853059	7.2958	2.96882e-13	1.05456e-12	PDE4A
ENSG00000066027	640.029	-0.237047	0.0655108	-3.61845	0.000296377	0.000658569	PPP2R5A
ENSG00000066044	2410.43	-0.804213	0.040698	-19.7605	6.51227e-87	8.37939e-86	ELAVL1
ENSG00000066056	1050.74	-1.0423	0.0617748	-16.8726	7.15882e-64	7.04504e-63	TIE1
ENSG00000066084	5714.87	0.511434	0.0406479	12.5821	2.65033e-36	1.67117e-35	DIP2B
ENSG00000066117	2246.47	-2.7173	0.0462019	-58.8135	0	0	SMARCD1
ENSG00000066135	1554.52	-0.18724	0.0450702	-4.15441	3.26127e-05	7.85255e-05	KDM4A
ENSG00000066136	1440.17	0.450049	0.0474741	9.47988	2.54569e-21	1.15137e-20	NFYC
ENSG00000066185	3.98699	0.273021	0.703783	0.387933	0.698065	0.768675	ZMYND12
ENSG00000066230	134.454	1.38672	0.142724	9.71614	2.57347e-22	1.19426e-21	SLC9A3
ENSG00000066248	51.9645	1.80194	0.223967	8.04555	8.58601e-16	3.31378e-15	NGEF
ENSG00000066279	2295.36	-1.85313	0.0506096	-36.6163	1.5769e-293	9.83886e-292	ASPM
ENSG00000066322	2593.15	-0.514898	0.042221	-12.1953	3.29279e-34	1.99234e-33	ELOVL1
ENSG00000066336	2.75235	2.19987	1.02427	2.14775	0.0317333	0.0541602	SPI1
ENSG00000066379	313.111	-0.986122	0.0856551	-11.5127	1.13844e-30	6.40233e-30	POLR1H
ENSG00000066382	35.416	-1.30011	0.251523	-5.16896	2.35397e-07	6.47873e-07	MPPED2
ENSG00000066405	15.2148	1.18166	0.385833	3.06263	0.00219399	0.00445778	CLDN18
ENSG00000066422	1346.28	-0.1731	0.0532078	-3.25328	0.00114079	0.00239178	ZBTB11
ENSG00000066427	621.429	0.089527	0.0667418	1.34139	0.179793	0.254319	ATXN3
ENSG00000066455	1010.63	0.0681222	0.0537748	1.26681	0.205225	0.284761	GOLGA5
ENSG00000066468	4.44797	-0.337061	0.668127	-0.504487	0.613919	0.698302	FGFR2
ENSG00000066557	504.497	-1.20417	0.0719496	-16.7363	7.12819e-63	6.91999e-62	LRRC40
ENSG00000066583	531.853	-0.339525	0.0679626	-4.99576	5.86051e-07	1.57911e-06	ISOC1
ENSG00000066629	115.902	-0.479578	0.133832	-3.58343	0.000339115	0.000748285	EML1
ENSG00000066651	330.681	-0.0763417	0.0871023	-0.876459	0.38078	0.478274	TRMT11
ENSG00000066654	1054.82	-0.668248	0.0516027	-12.9499	2.35381e-38	1.54531e-37	THUMPD1
ENSG00000066697	1692.14	-0.335534	0.0438761	-7.6473	2.05246e-14	7.57057e-14	MSANTD3
ENSG00000066735	29.6332	-2.67561	0.325641	-8.21643	2.09648e-16	8.25064e-16	KIF26A
ENSG00000066739	842.551	-0.441094	0.0708377	-6.22682	4.76e-10	1.49645e-09	ATG2B
ENSG00000066777	2283.47	0.103497	0.0496728	2.08358	0.0371985	0.0626421	ARFGEF1
ENSG00000066827	333.094	0.387185	0.0838235	4.61904	3.85514e-06	9.86055e-06	ZFAT
ENSG00000066855	820.588	-0.722785	0.0604752	-11.9518	6.3568e-33	3.7577e-32	MTFR1
ENSG00000066923	65.9295	1.537	0.207334	7.41316	1.23325e-13	4.43032e-13	STAG3
ENSG00000066926	541.315	0.936312	0.0700478	13.3668	9.45767e-41	6.51962e-40	FECH
ENSG00000066933	893.809	-0.379752	0.0642576	-5.90983	3.42462e-09	1.03285e-08	MYO9A
ENSG00000067048	4422.4	1.66421	0.0477351	34.8635	2.65438e-266	1.41389e-264	DDX3Y
ENSG00000067057	10923.5	0.51997	0.0388488	13.3844	7.45497e-41	5.14779e-40	PFKP
ENSG00000067064	4583.82	1.0131	0.0468184	21.6389	7.73316e-104	1.19479e-102	IDI1
ENSG00000067066	1966.94	-0.0774721	0.0449887	-1.72203	0.0850635	0.131609	SP100
ENSG00000067082	6299.22	-1.69144	0.0323964	-52.2108	0	0	KLF6
ENSG00000067113	183.141	0.992187	0.111911	8.86587	7.59102e-19	3.21066e-18	PLPP1
ENSG00000067141	566.201	-0.29702	0.0655358	-4.53218	5.83775e-06	1.4766e-05	NEO1
ENSG00000067167	2305.48	-1.29714	0.044635	-29.061	1.11769e-185	3.48683e-184	TRAM1
ENSG00000067177	429.58	-0.856054	0.0801912	-10.6752	1.33036e-26	6.8356e-26	PHKA1
ENSG00000067182	5018.94	0.30403	0.0419368	7.24972	4.17621e-13	1.47464e-12	TNFRSF1A
ENSG00000067191	211.207	-0.975441	0.109912	-8.87473	7.01054e-19	2.96874e-18	CACNB1
ENSG00000067208	253.998	-0.965083	0.0968473	-9.96499	2.16895e-23	1.03186e-22	EVI5
ENSG00000067221	350.459	-0.17113	0.0914838	-1.8706	0.0613999	0.0985727	STOML1
ENSG00000067225	112109	0.656685	0.0305522	21.4939	1.77665e-102	2.70219e-101	PKM
ENSG00000067248	1101.34	-0.64533	0.0512912	-12.5817	2.66307e-36	1.67876e-35	DHX29
ENSG00000067334	2101.54	-0.569707	0.043492	-13.0991	3.33029e-39	2.2253e-38	DNTTIP2
ENSG00000067365	306.822	-0.458183	0.0942792	-4.85985	1.17476e-06	3.10603e-06	METTL22
ENSG00000067369	1856.52	0.330541	0.0464343	7.11848	1.09127e-12	3.80594e-12	TP53BP1
ENSG00000067445	69.6428	0.402562	0.173073	2.32597	0.0200201	0.035544	TRO
ENSG00000067533	994.458	-0.983887	0.0630308	-15.6096	6.25918e-55	5.45159e-54	RRP15
ENSG00000067560	9287.86	-2.17487	0.0354186	-61.4049	0	0	RHOA
ENSG00000067596	1812.28	-0.338959	0.0444107	-7.63237	2.30477e-14	8.48712e-14	DHX8
ENSG00000067601	57.5971	-1.11932	0.198958	-5.62593	1.84506e-08	5.39133e-08	PMS2P4
ENSG00000067606	26.0772	-0.13976	0.28508	-0.490248	0.623958	0.706591	PRKCZ
ENSG00000067646	410.779	0.687917	0.0856274	8.03385	9.4461e-16	3.63883e-15	ZFY
ENSG00000067704	4359.71	0.0782683	0.0376802	2.07717	0.0377856	0.0635386	IARS2
ENSG00000067715	56.3044	-2.72862	0.233236	-11.6989	1.29065e-31	7.4156e-31	SYT1
ENSG00000067798	698.418	-1.00989	0.0645782	-15.6383	3.99108e-55	3.48484e-54	NAV3
ENSG00000067829	1677.07	1.10747	0.0499127	22.1882	4.4626e-109	7.292e-108	IDH3G
ENSG00000067836	469.29	1.91539	0.0862214	22.2148	2.47324e-109	4.05765e-108	ROGDI
ENSG00000067840	22.7739	0.837906	0.316799	2.64491	0.00817124	0.015397	PDZD4
ENSG00000067842	1.24584	0.390839	1.28402	0.304387	0.760833	0.818543	ATP2B3
ENSG00000067900	3307.46	-0.323285	0.0472819	-6.83739	8.06473e-12	2.73222e-11	ROCK1
ENSG00000067955	2440.17	-0.68643	0.0507869	-13.5159	1.26036e-41	8.86355e-41	CBFB
ENSG00000067992	128.677	0.217969	0.130909	1.66505	0.0959034	0.146632	PDK3
ENSG00000068001	1111.11	0.461658	0.0523266	8.82263	1.11802e-18	4.70505e-18	HYAL2
ENSG00000068024	387.884	0.72633	0.0879918	8.25452	1.52508e-16	6.02523e-16	HDAC4
ENSG00000068028	224.394	-0.988515	0.105396	-9.37907	6.6557e-21	2.97713e-20	RASSF1
ENSG00000068078	125.032	1.80375	0.152668	11.8149	3.27123e-32	1.90556e-31	FGFR3
ENSG00000068079	635.236	1.43547	0.0664063	21.6166	1.25497e-103	1.93285e-102	IFI35
ENSG00000068097	654.99	0.00824952	0.0740094	0.111466	0.911247	0.935009	HEATR6
ENSG00000068120	2955.74	0.112857	0.039064	2.88903	0.00386427	0.00761184	COASY
ENSG00000068137	546.072	0.1258	0.0750719	1.67573	0.093791	0.143681	PLEKHH3
ENSG00000068305	2000.1	0.750306	0.04938	15.1945	3.84408e-52	3.21495e-51	MEF2A
ENSG00000068308	2055.6	0.298229	0.0485623	6.14116	8.19223e-10	2.54758e-09	OTUD5
ENSG00000068323	1932.33	-0.568106	0.0438588	-12.953	2.25814e-38	1.4841e-37	TFE3
ENSG00000068354	467.685	-0.327447	0.0727041	-4.50383	6.67385e-06	1.68319e-05	TBC1D25
ENSG00000068366	3225.34	-1.50129	0.0485341	-30.9327	4.34641e-210	1.61393e-208	ACSL4
ENSG00000068383	970.753	0.896538	0.0557992	16.0672	4.33066e-58	3.94367e-57	INPP5A
ENSG00000068394	565.078	-0.0589032	0.0687538	-0.856727	0.391596	0.48949	GPKOW
ENSG00000068400	862.664	0.10586	0.0616401	1.71739	0.0859088	0.132748	GRIPAP1
ENSG00000068438	962.832	-0.601865	0.0575644	-10.4555	1.38264e-25	6.93909e-25	FTSJ1
ENSG00000068489	2690.1	-2.97762	0.0464119	-64.1564	0	0	PRR11
ENSG00000068615	4.13141	-0.657965	0.787201	-0.835828	0.403252	0.501107	REEP1
ENSG00000068650	1409.9	-0.623222	0.0475195	-13.1151	2.69895e-39	1.8074e-38	ATP11A
ENSG00000068654	2821.26	-0.981467	0.0388958	-25.2332	1.73123e-140	3.81183e-139	POLR1A
ENSG00000068697	2686.42	-0.441879	0.0427109	-10.3458	4.37258e-25	2.16728e-24	LAPTM4A
ENSG00000068724	661.033	-0.643539	0.0661254	-9.73211	2.19983e-22	1.02359e-21	TTC7A
ENSG00000068745	1617.13	1.16917	0.048312	24.2003	2.20859e-129	4.43098e-128	IP6K2
ENSG00000068784	618.97	-0.952349	0.066503	-14.3204	1.6321e-46	1.25328e-45	SRBD1
ENSG00000068796	1844.44	-0.0771499	0.054994	-1.40288	0.160653	0.230886	KIF2A
ENSG00000068831	1.13366	1.60568	1.46699	1.09454	0.273718	0.363686	RASGRP2
ENSG00000068878	3781.7	-0.0788948	0.0385524	-2.04643	0.0407142	0.068041	PSME4
ENSG00000068885	290.878	-0.719789	0.0860737	-8.36247	6.14174e-17	2.45509e-16	IFT80
ENSG00000068903	716.58	0.401771	0.0689438	5.82751	5.6261e-09	1.68224e-08	SIRT2
ENSG00000068912	2068.31	0.468215	0.0490879	9.5383	1.45199e-21	6.61117e-21	ERLEC1
ENSG00000068971	789.009	1.93465	0.0679807	28.4588	3.78797e-178	1.13111e-176	PPP2R5B
ENSG00000068976	5.93898	-1.60862	0.626771	-2.56652	0.0102724	0.0190586	PYGM
ENSG00000068985	37.173	-1.12202	0.250133	-4.48569	7.26776e-06	1.83014e-05	PAGE1
ENSG00000069011	1616.07	0.612638	0.0525795	11.6517	2.25044e-31	1.28606e-30	PITX1
ENSG00000069018	1.94146	0.533395	1.02385	0.520969	0.602389	0.688041	TRPC7
ENSG00000069020	1599.25	-0.230252	0.0463536	-4.96729	6.7894e-07	1.82336e-06	MAST4
ENSG00000069122	201.761	-0.236443	0.102317	-2.31088	0.0208394	0.036851	ADGRF5
ENSG00000069188	12.7553	0.757811	0.433389	1.74857	0.0803649	0.125229	SDK2
ENSG00000069248	1131.42	-0.668976	0.0573442	-11.666	1.90192e-31	1.08893e-30	NUP133
ENSG00000069275	8458.78	-1.44027	0.0375257	-38.3808	0	0	NUCKS1
ENSG00000069329	3321.63	-0.379535	0.0382816	-9.91428	3.60848e-23	1.70639e-22	VPS35
ENSG00000069345	2441.57	-0.102812	0.0477354	-2.15379	0.0312567	0.053414	DNAJA2
ENSG00000069399	392.319	0.422633	0.0813765	5.19354	2.06327e-07	5.70181e-07	BCL3
ENSG00000069424	1178.47	-0.12225	0.0513441	-2.38099	0.017266	0.0309493	KCNAB2
ENSG00000069431	12.4775	-1.16849	0.40984	-2.85109	0.00435697	0.00852045	ABCC9
ENSG00000069482	8.67897	-0.605382	0.531062	-1.13995	0.254309	0.341486	GAL
ENSG00000069493	46.0076	1.21653	0.231744	5.24943	1.52567e-07	4.2489e-07	CLEC2D
ENSG00000069509	340.859	0.309168	0.0844085	3.66275	0.000249519	0.000558773	FUNDC1
ENSG00000069667	270.603	1.45949	0.104796	13.9269	4.34738e-44	3.19262e-43	RORA
ENSG00000069696	64.451	0.820251	0.192027	4.27155	1.94118e-05	4.75378e-05	DRD4
ENSG00000069702	3159.49	3.48764	0.0579178	60.2171	0	0	TGFBR3
ENSG00000069764	1.52525	3.88493	1.36377	2.84867	0.00439021	0.00858064	PLA2G10
ENSG00000069812	197.961	3.32865	0.15252	21.8244	1.36143e-105	2.14557e-104	HES2
ENSG00000069849	3697.36	-0.409804	0.0394681	-10.3832	2.95779e-25	1.46992e-24	ATP1B3
ENSG00000069869	624.078	-1.31008	0.0682783	-19.1873	4.72729e-82	5.77212e-81	NEDD4
ENSG00000069943	293.674	0.462999	0.0982673	4.71163	2.45741e-06	6.36153e-06	PIGB
ENSG00000069956	3024.01	0.0908838	0.0438943	2.07051	0.0384043	0.0645078	MAPK6
ENSG00000069966	1054.21	0.921617	0.0549739	16.7646	4.42729e-63	4.30999e-62	GNB5
ENSG00000069974	1867.14	1.13294	0.0520691	21.7585	5.74514e-105	8.98451e-104	RAB27A
ENSG00000069998	952.312	-0.489143	0.0589681	-8.29505	1.08542e-16	4.3092e-16	HDHD5
ENSG00000070010	1492.17	-0.0982055	0.0451957	-2.17289	0.0297883	0.0511339	UFD1
ENSG00000070018	1719.8	0.351543	0.0487923	7.20489	5.80897e-13	2.04348e-12	LRP6
ENSG00000070031	13.0711	-0.331816	0.414018	-0.801455	0.422869	0.5205	SCT
ENSG00000070047	2287.82	-0.17365	0.0435911	-3.98362	6.78731e-05	0.000158955	PHRF1
ENSG00000070061	1803.08	-0.645657	0.0454922	-14.1927	1.01694e-45	7.69757e-45	ELP1
ENSG00000070081	856.583	0.208373	0.0642916	3.24106	0.00119086	0.0024914	NUCB2
ENSG00000070087	7470.93	-0.480565	0.0356731	-13.4714	2.30603e-41	1.61151e-40	PFN2
ENSG00000070159	650.368	0.109927	0.0639879	1.71793	0.0858098	0.132612	PTPN3
ENSG00000070182	130.978	1.54575	0.140627	10.9918	4.18347e-28	2.21966e-27	SPTB
ENSG00000070190	2.1088	-0.492051	0.974804	-0.504769	0.613721	0.698141	DAPP1
ENSG00000070193	1.23436	1.69943	1.43353	1.18549	0.235824	0.320779	FGF10
ENSG00000070214	2291.66	0.303657	0.043431	6.9917	2.71567e-12	9.34566e-12	SLC44A1
ENSG00000070269	271.282	-0.251632	0.0948987	-2.65159	0.00801142	0.0151204	TMEM260
ENSG00000070366	1123.43	-0.326275	0.0505528	-6.45413	1.08839e-10	3.51921e-10	SMG6
ENSG00000070367	2965.66	0.201456	0.0508776	3.95961	7.50707e-05	0.00017539	EXOC5
ENSG00000070371	401.943	0.448102	0.0790608	5.66781	1.44631e-08	4.24394e-08	CLTCL1
ENSG00000070388	11.6732	0.948433	0.456143	2.07924	0.037595	0.0632393	FGF22
ENSG00000070404	1053.07	1.69478	0.0629471	26.9239	1.15214e-159	3.00938e-158	FSTL3
ENSG00000070413	1976.64	0.311483	0.0464971	6.69897	2.09898e-11	6.99355e-11	DGCR2
ENSG00000070423	1266.41	-0.530669	0.0538738	-9.85022	6.83928e-23	3.20991e-22	RNF126
ENSG00000070444	1033.64	0.689049	0.0613594	11.2297	2.91378e-29	1.58565e-28	MNT
ENSG00000070476	940.776	-0.0885102	0.055855	-1.58464	0.113048	0.169561	ZXDC
ENSG00000070495	965.91	0.0966009	0.0517242	1.86762	0.0618156	0.0991358	JMJD6
ENSG00000070501	459.585	0.339591	0.0714542	4.75257	2.00844e-06	5.22755e-06	POLB
ENSG00000070526	3.18054	-0.470946	0.79348	-0.593519	0.552834	0.643768	ST6GALNAC1
ENSG00000070540	454.987	1.56621	0.0837629	18.6982	5.12146e-78	5.97814e-77	WIPI1
ENSG00000070610	1967.09	0.435747	0.0494365	8.81427	1.20463e-18	5.0643e-18	GBA2
ENSG00000070614	8026.37	-0.766376	0.0314618	-24.3589	4.66039e-131	9.4588e-130	NDST1
ENSG00000070669	1284.07	-2.03645	0.0573661	-35.4991	5.0676e-276	2.90892e-274	ASNS
ENSG00000070718	548.072	0.187497	0.0699478	2.68052	0.00735072	0.0139653	AP3M2
ENSG00000070731	7.44877	1.76678	0.598514	2.95195	0.00315778	0.00628722	ST6GALNAC2
ENSG00000070756	48765.2	-0.585148	0.0330765	-17.6907	4.94162e-70	5.24612e-69	PABPC1
ENSG00000070759	56.5059	0.194486	0.19678	0.988342	0.322985	0.41704	TESK2
ENSG00000070761	669.133	-0.186801	0.0629065	-2.9695	0.00298283	0.00595881	CFAP20
ENSG00000070770	1901.12	-0.936313	0.0448298	-20.886	7.18593e-97	1.03488e-95	CSNK2A2
ENSG00000070778	699.939	0.775579	0.0606127	12.7957	1.73388e-37	1.1244e-36	PTPN21
ENSG00000070785	593.817	-0.32323	0.067287	-4.80376	1.55716e-06	4.08742e-06	EIF2B3
ENSG00000070814	4583.31	-1.38088	0.037461	-36.8619	1.88439e-297	1.21297e-295	TCOF1
ENSG00000070831	9500.87	-0.0354645	0.0333766	-1.06255	0.287984	0.379156	CDC42
ENSG00000070882	2724.62	-0.236248	0.0428674	-5.51114	3.56517e-08	1.02385e-07	OSBPL3
ENSG00000070950	741.922	-2.68866	0.0709925	-37.8725	0	0	RAD18
ENSG00000070961	8092.62	1.4662	0.044686	32.8111	4.09084e-236	1.83456e-234	ATP2B1
ENSG00000070985	1.88299	0.947366	1.07844	0.878461	0.379693	0.477196	TRPM5
ENSG00000071051	1398.49	0.30903	0.0499497	6.18683	6.13847e-10	1.91968e-09	NCK2
ENSG00000071054	32900.5	-0.315216	0.0277667	-11.3523	7.22316e-30	3.98229e-29	MAP4K4
ENSG00000071073	115.734	2.01746	0.164543	12.261	1.46666e-34	8.94516e-34	MGAT4A
ENSG00000071082	14601.9	-0.219335	0.0469846	-4.66823	3.03808e-06	7.82154e-06	RPL31
ENSG00000071127	13342.2	-0.305468	0.0335659	-9.10056	8.98644e-20	3.90025e-19	WDR1
ENSG00000071189	917.369	0.163106	0.069682	2.34071	0.0192469	0.0342761	SNX13
ENSG00000071203	1.0874	1.77036	1.45756	1.2146	0.224518	0.307957	MS4A12
ENSG00000071205	759.066	-0.811542	0.0659664	-12.3024	8.79759e-35	5.38315e-34	ARHGAP10
ENSG00000071242	917.592	1.78899	0.0612626	29.202	1.82665e-187	5.77989e-186	RPS6KA2
ENSG00000071243	364.742	-0.869997	0.0847028	-10.2712	9.50448e-25	4.67671e-24	ING3
ENSG00000071246	180.371	0.22467	0.110629	2.03084	0.042271	0.0704134	VASH1
ENSG00000071282	72.2479	-3.00423	0.212166	-14.1598	1.62433e-45	1.22306e-44	LMCD1
ENSG00000071462	2184.91	-0.064	0.0467073	-1.37024	0.170613	0.242854	BUD23
ENSG00000071537	2756.3	-0.426008	0.0439074	-9.70242	2.9443e-22	1.36479e-21	SEL1L
ENSG00000071539	2176.61	-2.18793	0.0449526	-48.6719	0	0	TRIP13
ENSG00000071553	3099.11	1.74646	0.0459963	37.9695	0	0	ATP6AP1
ENSG00000071564	2937.66	-0.510357	0.0474368	-10.7587	5.39362e-27	2.79725e-26	TCF3
ENSG00000071575	1562.5	2.37707	0.05562	42.7376	0	0	TRIB2
ENSG00000071626	5184.75	-0.857249	0.0412007	-20.8067	3.76648e-96	5.38295e-95	DAZAP1
ENSG00000071655	2749.11	-0.644696	0.0514635	-12.5272	5.2968e-36	3.30911e-35	MBD3
ENSG00000071794	3584.91	0.0334372	0.0476062	0.702371	0.482448	0.57871	HLTF
ENSG00000071859	1747.5	0.725065	0.0528925	13.7083	9.05908e-43	6.53089e-42	FAM50A
ENSG00000071889	562.213	0.525619	0.0775916	6.77418	1.25114e-11	4.20597e-11	FAM3A
ENSG00000071894	2200.78	-0.164623	0.0456033	-3.6099	0.00030632	0.00067967	CPSF1
ENSG00000071909	2.36137	4.5207	1.25738	3.59533	0.000323985	0.00071678	MYO3B
ENSG00000071967	724.156	1.53187	0.069162	22.1491	1.0648e-108	1.72949e-107	CYBRD1
ENSG00000071994	2757.25	-0.0984389	0.0398968	-2.46734	0.0136123	0.0247624	PDCD2
ENSG00000072041	1444.28	0.19569	0.0607832	3.21947	0.00128426	0.00267602	SLC6A15
ENSG00000072042	2719.97	0.754409	0.0439785	17.154	5.86281e-66	5.94715e-65	RDH11
ENSG00000072062	1129.7	-1.6069	0.0607269	-26.4612	2.71537e-154	6.78731e-153	PRKACA
ENSG00000072071	1691.58	0.644247	0.0540297	11.9239	8.8798e-33	5.23771e-32	ADGRL1
ENSG00000072080	4.93685	-0.469017	0.665247	-0.705027	0.480794	0.577094	SPP2
ENSG00000072110	10158.1	-1.02305	0.0356945	-28.6612	1.1613e-180	3.51068e-179	ACTN1
ENSG00000072121	804.367	-0.460676	0.0623058	-7.39379	1.42701e-13	5.11659e-13	ZFYVE26
ENSG00000072133	5.25056	-1.15169	0.652383	-1.76536	0.0775031	0.12118	RPS6KA6
ENSG00000072134	930.029	1.69564	0.063983	26.5015	9.31882e-155	2.33891e-153	EPN2
ENSG00000072135	534.552	-0.582913	0.0665206	-8.76289	1.90312e-18	7.96234e-18	PTPN18
ENSG00000072163	9.25753	-0.985073	0.495474	-1.98814	0.0467959	0.0771165	LIMS2
ENSG00000072195	1072.73	0.577071	0.0648939	8.89253	5.97304e-19	2.53688e-18	SPEG
ENSG00000072201	114.19	0.744048	0.143622	5.18061	2.21161e-07	6.09792e-07	LNX1
ENSG00000072210	1017.16	-0.785398	0.0568528	-13.8146	2.08112e-43	1.51419e-42	ALDH3A2
ENSG00000072274	29310.9	-0.128548	0.0381167	-3.37247	0.000744961	0.00159254	TFRC
ENSG00000072310	2545.53	0.192654	0.0503865	3.82353	0.000131557	0.000301556	SREBF1
ENSG00000072364	4390.53	0.52219	0.0474885	10.9961	3.98833e-28	2.11704e-27	AFF4
ENSG00000072401	701.43	0.521515	0.0618224	8.43569	3.29249e-17	1.32898e-16	UBE2D1
ENSG00000072415	1948.67	-0.548803	0.0479346	-11.449	2.37909e-30	1.32694e-29	PALS1
ENSG00000072422	312.473	0.94231	0.0904051	10.4232	1.94315e-25	9.69902e-25	RHOBTB1
ENSG00000072501	4093.2	-0.723483	0.0382422	-18.9184	8.04061e-80	9.56405e-79	SMC1A
ENSG00000072506	1182.2	-0.420412	0.0498453	-8.43435	3.33056e-17	1.34412e-16	HSD17B10
ENSG00000072518	1640.51	0.179738	0.0444856	4.04037	5.33678e-05	0.000126183	MARK2
ENSG00000072571	1458.69	-1.67265	0.0499349	-33.4966	5.39423e-246	2.63195e-244	HMMR
ENSG00000072609	830.214	0.270398	0.0624492	4.32989	1.49182e-05	3.68327e-05	CHFR
ENSG00000072657	1100.94	-1.04565	0.063174	-16.5519	1.55087e-61	1.47678e-60	TRHDE
ENSG00000072682	1368.35	1.32356	0.0582586	22.7187	2.92437e-114	5.0277e-113	P4HA2
ENSG00000072736	387.874	-0.144681	0.0837553	-1.72743	0.0840906	0.130294	NFATC3
ENSG00000072756	506.54	-0.668858	0.0721894	-9.26532	1.94501e-20	8.60235e-20	TRNT1
ENSG00000072778	7515.97	1.26315	0.0412298	30.6367	3.97073e-206	1.43299e-204	ACADVL
ENSG00000072786	1230.62	0.228403	0.0530101	4.30867	1.64236e-05	4.04187e-05	STK10
ENSG00000072803	3438.67	0.167963	0.0381213	4.40602	1.05286e-05	2.62445e-05	FBXW11
ENSG00000072818	78.2249	-0.23316	0.162395	-1.43576	0.151069	0.218646	ACAP1
ENSG00000072832	126.128	0.219889	0.135432	1.62362	0.104457	0.158302	CRMP1
ENSG00000072840	675.685	0.0416911	0.0629411	0.662384	0.507725	0.602455	EVC
ENSG00000072849	1000.61	0.24063	0.0559169	4.30334	1.68242e-05	4.13754e-05	DERL2
ENSG00000072858	12.115	1.12251	0.429853	2.61139	0.00901759	0.0168797	SIDT1
ENSG00000072864	1053.1	-0.38057	0.0607458	-6.26496	3.7291e-10	1.17813e-09	NDE1
ENSG00000072952	18.1533	1.88795	0.380003	4.96826	6.75561e-07	1.81489e-06	IRAG1
ENSG00000072954	36.65	1.10706	0.256756	4.31173	1.61983e-05	3.98763e-05	TMEM38A
ENSG00000072958	1742.33	-1.53559	0.0463871	-33.1038	2.61684e-240	1.21139e-238	AP1M1
ENSG00000073008	3097.97	-0.502782	0.0397026	-12.6637	9.39622e-37	5.98981e-36	PVR
ENSG00000073050	1546.55	1.91855	0.0599717	31.9909	1.45957e-224	6.06604e-223	XRCC1
ENSG00000073060	572.819	-0.0106177	0.0696999	-0.152335	0.878923	0.910613	SCARB1
ENSG00000073067	4.31798	2.22388	0.861937	2.5801	0.00987714	0.0183801	CYP2W1
ENSG00000073111	3439.41	-2.95845	0.0411539	-71.8874	0	0	MCM2
ENSG00000073146	3.44175	-3.11929	1.06867	-2.91884	0.00351332	0.00695029	MOV10L1
ENSG00000073150	672.976	1.64204	0.0685537	23.9527	8.66847e-127	1.68776e-125	PANX2
ENSG00000073169	1467.66	0.186564	0.0518883	3.59549	0.000323786	0.000716406	SELENOO
ENSG00000073331	242.438	0.628014	0.0982751	6.39036	1.65493e-10	5.31094e-10	ALPK1
ENSG00000073350	1.61447	1.80439	1.29416	1.39426	0.16324	0.234052	LLGL2
ENSG00000073417	1388.95	-0.356979	0.0490466	-7.27835	3.37925e-13	1.19756e-12	PDE8A
ENSG00000073464	304.369	0.602321	0.0964843	6.24269	4.30114e-10	1.35517e-09	CLCN4
ENSG00000073536	673.184	-1.34467	0.0710598	-18.923	7.36759e-80	8.76779e-79	NLE1
ENSG00000073578	5561.18	0.441129	0.0349951	12.6054	1.97074e-36	1.24717e-35	SDHA
ENSG00000073584	1549.14	-0.130258	0.048046	-2.71112	0.00670573	0.0128208	SMARCE1
ENSG00000073598	2.6528	-2.56752	1.01403	-2.532	0.0113415	0.0208725	FNDC8
ENSG00000073605	26.311	0.492549	0.303208	1.62446	0.104278	0.15806	GSDMB
ENSG00000073614	2772.89	0.0617091	0.0383788	1.6079	0.107858	0.162897	KDM5A
ENSG00000073670	104.417	-0.0868924	0.146743	-0.592142	0.553755	0.644675	ADAM11
ENSG00000073711	1367.86	-2.12585	0.052125	-40.7838	0	0	PPP2R3A
ENSG00000073712	1822.59	-0.494639	0.044447	-11.1287	9.09262e-29	4.89785e-28	FERMT2
ENSG00000073737	8.09189	3.06684	0.720401	4.25713	2.07066e-05	5.05867e-05	DHRS9
ENSG00000073754	7.15471	-1.93593	0.582865	-3.32141	0.00089564	0.00189819	CD5L
ENSG00000073756	96.1517	1.95816	0.170041	11.5158	1.09874e-30	6.18052e-30	PTGS2
ENSG00000073792	8849.95	-0.905091	0.031715	-28.5383	3.92566e-179	1.1751e-177	IGF2BP2
ENSG00000073803	703.747	-0.369691	0.0705554	-5.23973	1.60809e-07	4.4723e-07	MAP3K13
ENSG00000073849	290.955	-1.34291	0.0970318	-13.8399	1.46443e-43	1.06837e-42	ST6GAL1
ENSG00000073905	4.60131	-0.884689	0.661204	-1.338	0.180898	0.255599	VDAC1P1
ENSG00000073910	92.1345	-1.07264	0.166773	-6.43171	1.2618e-10	4.06859e-10	FRY
ENSG00000073921	6317.96	-0.113078	0.0351574	-3.21633	0.0012984	0.00270433	PICALM
ENSG00000073969	1392.43	1.31339	0.0514092	25.5477	5.81815e-144	1.33027e-142	NSF
ENSG00000074047	477.126	0.795938	0.0794209	10.0218	1.22287e-23	5.85538e-23	GLI2
ENSG00000074054	1577.13	-0.316759	0.0460573	-6.8775	6.09115e-12	2.07223e-11	CLASP1
ENSG00000074071	2609.75	0.209454	0.0436641	4.79695	1.61103e-06	4.22245e-06	MRPS34
ENSG00000074181	164.174	2.29479	0.138405	16.5802	9.68405e-62	9.25753e-61	NOTCH3
ENSG00000074201	2821.52	-1.23704	0.0379846	-32.5668	1.20995e-232	5.27106e-231	CLNS1A
ENSG00000074211	96.675	-1.06468	0.151838	-7.01195	2.35011e-12	8.10823e-12	PPP2R2C
ENSG00000074219	175.486	1.1624	0.123379	9.42136	4.45295e-21	2.00026e-20	TEAD2
ENSG00000074266	696.995	-0.716811	0.0678728	-10.5611	4.5142e-26	2.29434e-25	EED
ENSG00000074276	12.5825	0.916172	0.426411	2.14857	0.0316689	0.054054	CDHR2
ENSG00000074317	61.8427	0.578794	0.19565	2.95831	0.00309327	0.00616733	SNCB
ENSG00000074319	2051.76	0.70237	0.047249	14.8653	5.53825e-50	4.49322e-49	TSG101
ENSG00000074356	1219.55	-0.493827	0.0523494	-9.43329	3.97406e-21	1.78811e-20	NCBP3
ENSG00000074370	24.704	1.15042	0.305221	3.76914	0.000163812	0.000372691	ATP2A3
ENSG00000074410	763.93	2.02698	0.0681998	29.7212	4.08551e-194	1.36348e-192	CA12
ENSG00000074416	283.208	-1.80436	0.0948765	-19.018	1.2108e-80	1.45798e-79	MGLL
ENSG00000074527	2462.08	2.7701	0.0509094	54.4124	0	0	NTN4
ENSG00000074582	878	-0.625998	0.0595268	-10.5162	7.2718e-26	3.6699e-25	BCS1L
ENSG00000074590	1144.68	0.228793	0.0548297	4.1728	3.00876e-05	7.26247e-05	NUAK1
ENSG00000074603	1619.77	0.179685	0.0544026	3.30288	0.000956984	0.0020231	DPP8
ENSG00000074621	612.962	-0.253178	0.0633222	-3.99824	6.38141e-05	0.000149909	SLC24A1
ENSG00000074657	1824.05	0.264104	0.0481525	5.48474	4.14083e-08	1.18582e-07	ZNF532
ENSG00000074660	49.6412	0.387182	0.206061	1.87897	0.0602489	0.0969274	SCARF1
ENSG00000074695	3122.57	-2.05416	0.0437819	-46.9181	0	0	LMAN1
ENSG00000074696	2451.34	-0.595311	0.0439779	-13.5366	9.50861e-42	6.70828e-41	HACD3
ENSG00000074755	2430.59	0.0693307	0.0411166	1.6862	0.091758	0.140885	ZZEF1
ENSG00000074800	64426.7	-0.285221	0.0309492	-9.21577	3.0905e-20	1.35971e-19	ENO1
ENSG00000074842	3134.15	0.179747	0.0430354	4.17671	2.95756e-05	7.14101e-05	MYDGF
ENSG00000074855	576.756	0.942067	0.0786882	11.9721	4.97259e-33	2.94516e-32	ANO8
ENSG00000074935	226.241	-0.960772	0.105542	-9.1032	8.77113e-20	3.80951e-19	TUBE1
ENSG00000074964	314.731	0.355789	0.089648	3.96873	7.22569e-05	0.00016901	ARHGEF10L
ENSG00000074966	5.08942	-0.517983	0.614419	-0.843045	0.399203	0.496911	TXK
ENSG00000075073	15.5883	1.01322	0.381807	2.65374	0.00796062	0.0150292	TACR2
ENSG00000075089	674.515	0.178342	0.063711	2.79923	0.00512243	0.00993455	ACTR6
ENSG00000075131	198.75	-2.13323	0.116401	-18.3266	5.07859e-75	5.71745e-74	TIPIN
ENSG00000075142	1803.02	0.0317876	0.0460579	0.690167	0.490089	0.585692	SRI
ENSG00000075151	4475.5	0.838195	0.0368559	22.7425	1.70286e-114	2.94214e-113	EIF4G3
ENSG00000075188	766.473	-1.44559	0.0643489	-22.4649	9.14446e-112	1.53748e-110	NUP37
ENSG00000075213	673.878	0.194351	0.0634912	3.06106	0.00220554	0.00447938	SEMA3A
ENSG00000075218	1012.92	-2.4733	0.0642603	-38.4887	0	0	GTSE1
ENSG00000075223	2217.62	1.86559	0.0562755	33.1509	5.49329e-241	2.5772e-239	SEMA3C
ENSG00000075234	395.601	-1.4619	0.0833072	-17.5483	6.13204e-69	6.40399e-68	TTC38
ENSG00000075239	1779.97	-0.343014	0.0520794	-6.58637	4.50715e-11	1.48169e-10	ACAT1
ENSG00000075240	830.928	0.530772	0.0594532	8.92755	4.35546e-19	1.86022e-18	GRAMD4
ENSG00000075275	4540.58	1.54167	0.0422235	36.512	7.15221e-292	4.43983e-290	CELSR1
ENSG00000075290	2.32178	1.33124	1.01816	1.3075	0.191045	0.267889	WNT8B
ENSG00000075292	2406.74	0.0558051	0.047321	1.17929	0.238284	0.323637	ZNF638
ENSG00000075303	472.827	-0.667277	0.0815708	-8.18034	2.83035e-16	1.10958e-15	SLC25A40
ENSG00000075336	823.158	-1.23247	0.0653537	-18.8585	2.50173e-79	2.96273e-78	TIMM21
ENSG00000075340	1375.41	-3.10362	0.0578197	-53.6776	0	0	ADD2
ENSG00000075391	2633.64	-0.274917	0.0467159	-5.88488	3.98338e-09	1.19812e-08	RASAL2
ENSG00000075399	1113.08	1.31938	0.0639966	20.6163	1.95828e-94	2.75833e-93	VPS9D1
ENSG00000075407	1412.07	-0.319681	0.0526338	-6.07369	1.25006e-09	3.85202e-09	ZNF37A
ENSG00000075413	3218.42	-0.1076	0.0361708	-2.97478	0.00293199	0.00586253	MARK3
ENSG00000075415	13249.5	-0.0457154	0.0291885	-1.56621	0.117299	0.17514	SLC25A3
ENSG00000075420	9869.9	1.228	0.0435821	28.1766	1.13059e-174	3.29928e-173	FNDC3B
ENSG00000075426	8466.9	-0.380774	0.0319491	-11.9181	9.52118e-33	5.60924e-32	FOSL2
ENSG00000075539	2361.76	-0.403769	0.0500523	-8.06695	7.20749e-16	2.79013e-15	FRYL
ENSG00000075568	3813.32	1.41368	0.051764	27.31	3.22595e-164	8.74448e-163	TMEM131
ENSG00000075618	9125.77	-0.752765	0.0395836	-19.0171	1.23071e-80	1.48049e-79	FSCN1
ENSG00000075624	109977	-0.258091	0.0370972	-6.95715	3.47237e-12	1.19212e-11	ACTB
ENSG00000075643	617.263	-1.01481	0.0669037	-15.1682	5.74657e-52	4.79457e-51	MOCOS
ENSG00000075651	1966	0.651351	0.0546411	11.9205	9.25069e-33	5.45121e-32	PLD1
ENSG00000075673	1.68481	-1.46903	1.1515	-1.27575	0.202045	0.281116	ATP12A
ENSG00000075702	482.958	-1.63308	0.0750359	-21.7639	5.09843e-105	7.99366e-104	WDR62
ENSG00000075711	3094.43	-0.216867	0.0402907	-5.38257	7.34292e-08	2.07889e-07	DLG1
ENSG00000075785	16887.7	0.349047	0.0341883	10.2095	1.79709e-24	8.77364e-24	RAB7A
ENSG00000075790	2213.19	1.23574	0.0548952	22.5109	3.24516e-112	5.47125e-111	BCAP29
ENSG00000075826	163.035	1.07693	0.133454	8.06968	7.04826e-16	2.73066e-15	SEC31B
ENSG00000075856	2438.63	-0.939328	0.0400696	-23.4424	1.57889e-121	2.91145e-120	SART3
ENSG00000075886	20.9415	0.0992954	0.321632	0.308724	0.757532	0.815822	TUBA3D
ENSG00000075914	773.139	-0.467039	0.0586205	-7.96715	1.62372e-15	6.20493e-15	EXOSC7
ENSG00000075945	370.051	-0.889053	0.0808783	-10.9925	4.15384e-28	2.20442e-27	KIFAP3
ENSG00000075975	1089.04	-0.035289	0.0500672	-0.704832	0.480915	0.577178	MKRN2
ENSG00000076003	1566.43	-2.33334	0.0506783	-46.0422	0	0	MCM6
ENSG00000076043	2845.75	-0.209867	0.0393136	-5.33827	9.38358e-08	2.64466e-07	REXO2
ENSG00000076053	631.685	-0.190576	0.0689117	-2.76551	0.00568332	0.0109653	RBM7
ENSG00000076067	1597.5	-3.44905	0.0568762	-60.6414	0	0	RBMS2
ENSG00000076108	5603.17	-0.9106	0.0364632	-24.9731	1.19848e-137	2.58745e-136	BAZ2A
ENSG00000076201	2832.84	0.0836053	0.0479967	1.7419	0.0815264	0.12682	PTPN23
ENSG00000076242	912.826	-1.53477	0.0611032	-25.1177	3.18972e-139	6.95411e-138	MLH1
ENSG00000076248	1182.74	-1.64495	0.0536806	-30.6433	3.24494e-206	1.1728e-204	UNG
ENSG00000076258	19.9192	1.03412	0.33635	3.07454	0.00210829	0.00429259	FMO4
ENSG00000076321	784.717	0.223194	0.0634417	3.51809	0.000434658	0.000950408	KLHL20
ENSG00000076344	24.5905	2.27233	0.3477	6.53531	6.34779e-11	2.07116e-10	RGS11
ENSG00000076351	61.9668	-0.436256	0.188241	-2.31754	0.0204746	0.0362763	SLC46A1
ENSG00000076356	1360.38	-0.39913	0.0548178	-7.28104	3.31266e-13	1.17465e-12	PLXNA2
ENSG00000076382	1299.49	-1.13123	0.053195	-21.2658	2.35449e-100	3.50887e-99	SPAG5
ENSG00000076513	712.945	-0.573769	0.0616173	-9.31181	1.25667e-20	5.58734e-20	ANKRD13A
ENSG00000076554	567.219	-1.69862	0.0703654	-24.14	9.50553e-129	1.88841e-127	TPD52
ENSG00000076555	102.188	0.946141	0.152262	6.21389	5.16885e-10	1.62123e-09	ACACB
ENSG00000076604	1495.09	-0.0511132	0.0461783	-1.10687	0.268352	0.357436	TRAF4
ENSG00000076641	806.171	1.56062	0.0642605	24.2858	2.76973e-130	5.59357e-129	PAG1
ENSG00000076650	202.885	-0.333018	0.106238	-3.13465	0.0017206	0.00353719	GPATCH1
ENSG00000076685	750.392	-0.657976	0.0646926	-10.1708	2.67673e-24	1.3016e-23	NT5C2
ENSG00000076706	4921.79	-0.239558	0.0392695	-6.10037	1.0582e-09	3.2728e-09	MCAM
ENSG00000076716	340.436	0.801596	0.0899426	8.9123	4.99832e-19	2.12882e-18	GPC4
ENSG00000076770	270.933	-0.752545	0.0926626	-8.12135	4.61023e-16	1.79724e-15	MBNL3
ENSG00000076826	2.91856	-0.170969	0.857612	-0.199354	0.841986	0.881856	CAMSAP3
ENSG00000076864	4.45159	-0.115019	0.680608	-0.168994	0.865801	0.899923	RAP1GAP
ENSG00000076924	1979.86	-0.181769	0.0454944	-3.99541	6.45811e-05	0.000151609	XAB2
ENSG00000076928	3579.47	-0.710095	0.0436061	-16.2843	1.27563e-59	1.1878e-58	ARHGEF1
ENSG00000076944	57.2358	-0.196888	0.200267	-0.983127	0.325545	0.419945	STXBP2
ENSG00000076984	1628.85	-0.153746	0.0513974	-2.99131	0.00277782	0.00557208	MAP2K7
ENSG00000077044	1954.75	0.401716	0.0450902	8.90916	5.14205e-19	2.18851e-18	DGKD
ENSG00000077063	102.633	-1.08802	0.157567	-6.90509	5.0173e-12	1.71144e-11	CTTNBP2
ENSG00000077092	72.3431	0.379641	0.174424	2.17654	0.0295148	0.0507037	RARB
ENSG00000077097	4244.42	-0.508958	0.0447524	-11.3727	5.71635e-30	3.16514e-29	TOP2B
ENSG00000077147	8775.38	0.113692	0.0445666	2.55105	0.0107399	0.0198478	TM9SF3
ENSG00000077150	2730.87	1.68405	0.0535923	31.4233	9.71047e-217	3.86455e-215	NFKB2
ENSG00000077152	454.513	-2.07841	0.087581	-23.7313	1.71492e-124	3.26343e-123	UBE2T
ENSG00000077157	443.184	1.09952	0.0784822	14.0097	1.35907e-44	1.00869e-43	PPP1R12B
ENSG00000077232	3123.05	-0.185507	0.050724	-3.65719	0.000254994	0.000570562	DNAJC10
ENSG00000077235	3191.02	-0.375875	0.0374735	-10.0304	1.12023e-23	5.3713e-23	GTF3C1
ENSG00000077238	2076.69	1.65295	0.0433299	38.1479	0	0	IL4R
ENSG00000077254	2338.9	0.222909	0.0503573	4.42655	9.57513e-06	2.39535e-05	USP33
ENSG00000077264	2.20547	-1.11543	1.00322	-1.11186	0.2662	0.355128	PAK3
ENSG00000077312	1932.6	-0.777505	0.0534231	-14.5537	5.53012e-48	4.34502e-47	SNRPA
ENSG00000077348	1241.74	-0.356026	0.0522926	-6.80834	9.8734e-12	3.33156e-11	EXOSC5
ENSG00000077380	2930.14	0.0714962	0.0377896	1.89195	0.0584973	0.0943537	DYNC1I2
ENSG00000077454	466.734	-0.079756	0.080808	-0.986981	0.323652	0.417831	LRCH4
ENSG00000077458	348.991	-0.382626	0.0803868	-4.75981	1.93775e-06	5.04895e-06	FAM76B
ENSG00000077463	727.377	0.126858	0.0621327	2.04172	0.0411792	0.0687288	SIRT6
ENSG00000077514	379.22	-1.75984	0.0897516	-19.608	1.32251e-85	1.67779e-84	POLD3
ENSG00000077522	147.278	0.412469	0.12203	3.38007	0.000724672	0.0015508	ACTN2
ENSG00000077549	8132.17	0.365318	0.0313226	11.6631	1.96816e-31	1.1258e-30	CAPZB
ENSG00000077585	339.814	1.53843	0.0881586	17.4507	3.39829e-68	3.52936e-67	GPR137B
ENSG00000077616	86.6246	-0.338785	0.15852	-2.13718	0.0325838	0.055472	NAALAD2
ENSG00000077684	1446.82	-0.431768	0.0469381	-9.19866	3.62434e-20	1.59171e-19	JADE1
ENSG00000077713	269.774	-1.35963	0.0927398	-14.6607	1.15056e-48	9.13705e-48	SLC25A43
ENSG00000077721	1652.47	0.427849	0.0514352	8.31822	8.92937e-17	3.55021e-16	UBE2A
ENSG00000077782	1087.62	-1.12432	0.0551263	-20.3953	1.841e-92	2.53173e-91	FGFR1
ENSG00000077935	6.16581	-1.38779	0.616334	-2.25168	0.0243423	0.0425367	SMC1B
ENSG00000077942	31.7776	0.73828	0.258229	2.85901	0.0042496	0.00831781	FBLN1
ENSG00000077984	7.38551	0.0940204	0.535419	0.175602	0.860607	0.896049	CST7
ENSG00000078018	50.93	-1.16103	0.210557	-5.51408	3.506e-08	1.00745e-07	MAP2
ENSG00000078043	657.001	0.0210934	0.0653996	0.322531	0.747051	0.807168	PIAS2
ENSG00000078053	19.0489	-0.138027	0.356321	-0.387368	0.698483	0.769066	AMPH
ENSG00000078061	906.916	-0.910295	0.0620317	-14.6747	9.36688e-49	7.44589e-48	ARAF
ENSG00000078070	814.893	-0.53642	0.0573719	-9.34986	8.77649e-21	3.915e-20	MCCC1
ENSG00000078081	11.8699	-1.80965	0.43979	-4.1148	3.87517e-05	9.27121e-05	LAMP3
ENSG00000078098	1.14321	-0.00210121	1.30685	-0.00160785	0.998717	0.998937	FAP
ENSG00000078114	12.4691	-2.39484	0.502194	-4.76875	1.8537e-06	4.83667e-06	NEBL
ENSG00000078124	460.746	-0.483728	0.0711548	-6.79826	1.05894e-11	3.57117e-11	ACER3
ENSG00000078140	4763.31	-0.10727	0.0422802	-2.53713	0.0111766	0.0206017	UBE2K
ENSG00000078142	1676.23	0.438021	0.0614915	7.12327	1.05396e-12	3.67634e-12	PIK3C3
ENSG00000078177	473.624	0.886176	0.0795328	11.1423	7.81084e-29	4.21391e-28	N4BP2
ENSG00000078237	1528.74	1.26386	0.0541931	23.3215	2.68602e-120	4.89017e-119	TIGAR
ENSG00000078246	730.922	0.628206	0.0613128	10.2459	1.23446e-24	6.05222e-24	TULP3
ENSG00000078269	6184.34	0.877793	0.0313569	27.9936	1.944e-172	5.58608e-171	SYNJ2
ENSG00000078295	3.83625	4.39976	1.1528	3.81657	0.00013532	0.00030992	ADCY2
ENSG00000078304	3187.76	0.0943659	0.0413244	2.28354	0.0223985	0.0394083	PPP2R5C
ENSG00000078319	262.607	-0.684947	0.0976505	-7.01426	2.31161e-12	7.98218e-12	PMS2P1
ENSG00000078369	10548.9	0.37027	0.034441	10.7509	5.87168e-27	3.04389e-26	GNB1
ENSG00000078399	569.976	0.394379	0.0684734	5.7596	8.43125e-09	2.49895e-08	HOXA9
ENSG00000078401	54.2125	-1.61275	0.206875	-7.79577	6.40157e-15	2.39896e-14	EDN1
ENSG00000078403	826.581	-0.107083	0.060284	-1.77632	0.0756808	0.118665	MLLT10
ENSG00000078487	45.7724	0.823977	0.214207	3.84664	0.000119747	0.000275132	ZCWPW1
ENSG00000078549	39.4397	0.525434	0.247443	2.12346	0.0337154	0.0572347	ADCYAP1R1
ENSG00000078579	5.19177	0.480002	0.664488	0.722364	0.470071	0.566789	FGF20
ENSG00000078596	2.42628	0.0556138	1.05259	0.0528354	0.957863	0.969346	ITM2A
ENSG00000078618	5756.04	0.310507	0.032612	9.52123	1.71136e-21	7.77184e-21	NRDC
ENSG00000078668	2641.65	-0.490698	0.0424544	-11.5582	6.7084e-31	3.78488e-30	VDAC3
ENSG00000078674	3988.13	-0.320896	0.0431414	-7.43823	1.02043e-13	3.67552e-13	PCM1
ENSG00000078687	435.434	0.130291	0.0763015	1.70757	0.0877155	0.13524	TNRC6C
ENSG00000078699	394.849	-0.0975489	0.0764093	-1.27666	0.201722	0.280778	CBFA2T2
ENSG00000078725	1.75846	3.33369	1.30901	2.54673	0.0108739	0.0200817	BRINP1
ENSG00000078747	925.102	0.173366	0.0590087	2.93797	0.00330366	0.00655787	ITCH
ENSG00000078795	11.6469	0.72459	0.431224	1.68031	0.0928975	0.142438	PKD2L2
ENSG00000078804	508.981	0.677645	0.0762251	8.89005	6.10833e-19	2.59254e-18	TP53INP2
ENSG00000078808	5973.99	0.785904	0.0349079	22.5136	3.05159e-112	5.15202e-111	SDF4
ENSG00000078814	55.6256	1.81383	0.253425	7.15726	8.23053e-13	2.87874e-12	MYH7B
ENSG00000078900	9.8663	2.59498	0.573244	4.52684	5.98731e-06	1.51364e-05	TP73
ENSG00000078902	1354.64	0.939426	0.0496135	18.9349	5.88379e-80	7.00884e-79	TOLLIP
ENSG00000078967	225.791	-0.490816	0.102638	-4.78202	1.73546e-06	4.53932e-06	UBE2D4
ENSG00000079101	3.01219	3.33077	1.1386	2.92532	0.00344106	0.00681452	CLUL1
ENSG00000079102	10.4714	-0.897456	0.440912	-2.03545	0.0418052	0.0696829	RUNX1T1
ENSG00000079112	2.25424	1.77821	1.05729	1.68185	0.0925979	0.142032	CDH17
ENSG00000079134	524.099	-0.819445	0.0743072	-11.0278	2.8065e-28	1.49525e-27	THOC1
ENSG00000079150	185.585	-1.29816	0.118543	-10.9509	6.5761e-28	3.4793e-27	FKBP7
ENSG00000079156	457.594	-2.11178	0.0806691	-26.1783	4.69404e-151	1.1372e-149	OSBPL6
ENSG00000079215	741.545	1.03274	0.0720881	14.3261	1.50309e-46	1.15567e-45	SLC1A3
ENSG00000079246	13533.2	-0.415662	0.03987	-10.4254	1.89818e-25	9.48353e-25	XRCC5
ENSG00000079257	4.34565	-1.28472	0.737872	-1.74111	0.0816637	0.126985	LXN
ENSG00000079263	186.901	-0.0881523	0.114844	-0.767585	0.442734	0.540074	SP140
ENSG00000079277	375.483	0.684436	0.0846985	8.08084	6.43198e-16	2.49626e-15	MKNK1
ENSG00000079308	553.88	-0.376817	0.0703368	-5.35732	8.44669e-08	2.38309e-07	TNS1
ENSG00000079313	1301.28	-0.976611	0.0505614	-19.3153	3.99159e-83	4.9231e-82	REXO1
ENSG00000079332	2856.62	-0.516332	0.043496	-11.8708	1.67913e-32	9.83295e-32	SAR1A
ENSG00000079335	78.1995	-0.207782	0.172256	-1.20624	0.227726	0.311658	CDC14A
ENSG00000079337	178.189	0.382826	0.109534	3.49504	0.000473992	0.00103144	RAPGEF3
ENSG00000079385	27.1653	1.98808	0.32412	6.13376	8.58239e-10	2.66653e-09	CEACAM1
ENSG00000079387	433.907	-1.47062	0.0754084	-19.5021	1.05369e-84	1.32299e-83	SENP1
ENSG00000079432	3493.46	0.228418	0.0436289	5.23546	1.64576e-07	4.57289e-07	CIC
ENSG00000079435	4.84353	0.548323	0.724152	0.757193	0.448934	0.546244	LIPE
ENSG00000079459	4792.16	-0.241674	0.0331817	-7.28337	3.25589e-13	1.15519e-12	FDFT1
ENSG00000079462	810.975	0.276451	0.0571377	4.83832	1.30938e-06	3.45151e-06	PAFAH1B3
ENSG00000079482	437.659	-0.952619	0.0747829	-12.7385	3.61448e-37	2.32969e-36	OPHN1
ENSG00000079616	1345.81	-1.19294	0.062715	-19.0217	1.12858e-80	1.35965e-79	KIF22
ENSG00000079689	1.76679	2.43193	1.26391	1.92413	0.0543388	0.0882413	SCGN
ENSG00000079691	550.462	0.43572	0.067206	6.48334	8.97111e-11	2.90843e-10	CARMIL1
ENSG00000079739	1383.66	0.652155	0.0496904	13.1244	2.38757e-39	1.60196e-38	PGM1
ENSG00000079785	4684.81	-0.693082	0.0364539	-19.0126	1.3422e-80	1.61302e-79	DDX1
ENSG00000079805	4506.43	0.419371	0.0362086	11.5821	5.07976e-31	2.87531e-30	DNM2
ENSG00000079819	4259.6	-1.2988	0.0387362	-33.5294	1.79617e-246	8.79905e-245	EPB41L2
ENSG00000079841	8.55853	-1.35074	0.504815	-2.67571	0.00745721	0.0141533	RIMS1
ENSG00000079931	197.338	-0.215592	0.106836	-2.01798	0.0435936	0.0724066	MOXD1
ENSG00000079950	1020.21	0.143311	0.0553964	2.58701	0.00968138	0.0180378	STX7
ENSG00000079974	585.401	0.425236	0.0644946	6.59335	4.30006e-11	1.41514e-10	RABL2B
ENSG00000079999	2271.18	0.428802	0.0435897	9.83724	7.78133e-23	3.64643e-22	KEAP1
ENSG00000080007	14.7917	-0.734961	0.376577	-1.95169	0.0509749	0.0833445	DDX43
ENSG00000080031	109.924	0.938672	0.147285	6.37319	1.85138e-10	5.92888e-10	PTPRH
ENSG00000080166	103.404	-2.21721	0.17055	-13.0003	1.2184e-38	8.04005e-38	DCT
ENSG00000080189	2386.65	0.667454	0.0462255	14.4391	2.93689e-47	2.28689e-46	SLC35C2
ENSG00000080200	857.65	-0.273398	0.0606329	-4.50907	6.5113e-06	1.64305e-05	CRYBG3
ENSG00000080224	11.7119	-1.04925	0.428577	-2.44821	0.0143569	0.0260352	EPHA6
ENSG00000080298	451.175	1.43887	0.08038	17.9009	1.16127e-71	1.25189e-70	RFX3
ENSG00000080345	2232.7	-1.09467	0.0510385	-21.4479	4.7808e-102	7.25326e-101	RIF1
ENSG00000080371	2010.58	-0.562037	0.0525611	-10.693	1.09731e-26	5.64527e-26	RAB21
ENSG00000080493	28.585	-2.19418	0.306415	-7.16082	8.01943e-13	2.80732e-12	SLC4A4
ENSG00000080503	1932.48	-0.0746474	0.0490112	-1.52307	0.127742	0.189113	SMARCA2
ENSG00000080546	1761.62	1.36002	0.0485784	27.9963	1.80067e-172	5.18033e-171	SESN1
ENSG00000080561	138.061	-0.505111	0.128322	-3.93628	8.2756e-05	0.000192663	MID2
ENSG00000080573	3.85875	2.48126	0.918847	2.70041	0.00692541	0.013217	COL5A3
ENSG00000080603	381.641	-0.83852	0.0801194	-10.4659	1.2392e-25	6.2256e-25	SRCAP
ENSG00000080608	1436.55	-0.866976	0.0496993	-17.4444	3.79414e-68	3.93545e-67	PUM3
ENSG00000080618	6.85729	0.227625	0.541005	0.420745	0.673941	0.74894	CPB2
ENSG00000080644	10.703	0.144768	0.426653	0.33931	0.734376	0.797251	CHRNA3
ENSG00000080709	35.0851	0.66249	0.244347	2.71126	0.00670279	0.0128162	KCNN2
ENSG00000080802	644.602	0.229675	0.0641942	3.57782	0.00034647	0.000763894	CNOT4
ENSG00000080815	2138.01	1.05434	0.0467133	22.5704	8.463e-113	1.43477e-111	PSEN1
ENSG00000080819	1342.09	0.550315	0.0525773	10.4668	1.22754e-25	6.1683e-25	CPOX
ENSG00000080822	1462.28	0.447025	0.0503948	8.87046	7.28417e-19	3.08301e-18	CLDND1
ENSG00000080823	465.985	-1.0473	0.0744756	-14.0623	6.47433e-45	4.83612e-44	MOK
ENSG00000080824	34375.8	-1.16641	0.0344758	-33.8328	6.48837e-251	3.23702e-249	HSP90AA1
ENSG00000080839	364.554	-2.73051	0.100402	-27.1957	7.29223e-163	1.95496e-161	RBL1
ENSG00000080845	2845.55	0.343433	0.0442239	7.76578	8.11463e-15	3.03162e-14	DLGAP4
ENSG00000080854	76.0352	0.0213262	0.170638	0.124979	0.90054	0.927064	IGSF9B
ENSG00000080947	160.17	1.43449	0.125947	11.3897	4.7087e-30	2.61017e-29	CROCCP3
ENSG00000080986	681.398	-1.78184	0.0644169	-27.6612	2.04928e-168	5.73329e-167	NDC80
ENSG00000081014	661.238	-0.005367	0.0646065	-0.0830721	0.933794	0.951899	AP4E1
ENSG00000081019	329.086	-1.30817	0.0873843	-14.9704	1.14698e-50	9.40249e-50	RSBN1
ENSG00000081026	481.01	-0.626659	0.0714156	-8.77481	1.71186e-18	7.172e-18	MAGI3
ENSG00000081051	6.69911	-0.80879	0.57187	-1.41429	0.157277	0.226648	AFP
ENSG00000081052	4.84994	-0.554317	0.690113	-0.803226	0.421844	0.519527	COL4A4
ENSG00000081059	46.2536	3.77129	0.346308	10.89	1.2864e-27	6.76357e-27	TCF7
ENSG00000081087	2828.03	1.35377	0.0511801	26.4512	3.53712e-154	8.82327e-153	OSTM1
ENSG00000081138	52.4492	1.20166	0.216205	5.55796	2.72946e-08	7.89985e-08	CDH7
ENSG00000081148	9.07633	1.34586	0.49979	2.69286	0.00708422	0.013501	IMPG2
ENSG00000081154	5934.05	0.335158	0.0446137	7.51245	5.80324e-14	2.10303e-13	PCNP
ENSG00000081177	775.954	-0.100283	0.0598409	-1.67583	0.0937713	0.143669	EXD2
ENSG00000081181	362.653	0.300702	0.081371	3.69544	0.000219504	0.000493733	ARG2
ENSG00000081189	152.896	0.393715	0.121624	3.23716	0.00120727	0.00252422	MEF2C
ENSG00000081307	1228.26	-0.80955	0.0484105	-16.7226	8.96851e-63	8.69963e-62	UBA5
ENSG00000081320	1436.99	-0.0175633	0.0580242	-0.302689	0.762127	0.819646	STK17B
ENSG00000081377	326.453	-0.479821	0.0857744	-5.59399	2.21916e-08	6.46354e-08	CDC14B
ENSG00000081386	212.284	-0.280692	0.104453	-2.68725	0.00720436	0.0137107	ZNF510
ENSG00000081665	63.1253	0.232608	0.182608	1.27381	0.202731	0.282006	ZNF506
ENSG00000081692	450.386	-0.0749428	0.0739447	-1.0135	0.310823	0.403796	JMJD4
ENSG00000081721	474.76	-0.328598	0.0701523	-4.68406	2.81247e-06	7.2591e-06	DUSP12
ENSG00000081760	893.822	0.536519	0.058926	9.10495	8.6304e-20	3.74906e-19	AACS
ENSG00000081791	1142.78	0.310266	0.0547195	5.67012	1.42701e-08	4.18984e-08	DELE1
ENSG00000081803	623.621	0.0698164	0.0649379	1.07513	0.282319	0.373182	CADPS2
ENSG00000081818	5.0414	2.2023	0.763513	2.88442	0.0039213	0.00771485	PCDHB4
ENSG00000081842	4.16556	0.172099	0.702972	0.244816	0.806599	0.854479	PCDHA6
ENSG00000081853	216.986	1.37339	0.108103	12.7045	5.58541e-37	3.58207e-36	PCDHGA2
ENSG00000081870	419.108	-0.354566	0.0767638	-4.61893	3.85733e-06	9.86512e-06	HSPB11
ENSG00000081913	519.707	-1.42313	0.0789913	-18.0163	1.45148e-72	1.58507e-71	PHLPP1
ENSG00000081923	1048.55	-1.99208	0.0599199	-33.2457	2.35514e-242	1.10919e-240	ATP8B1
ENSG00000081985	3.61256	-0.765776	0.746163	-1.02628	0.304757	0.397077	IL12RB2
ENSG00000082014	453.263	0.893707	0.0779034	11.472	1.82428e-30	1.02099e-29	SMARCD3
ENSG00000082068	810.631	-0.380529	0.0564058	-6.74628	1.51683e-11	5.08445e-11	WDR70
ENSG00000082074	2.02999	2.08531	1.16825	1.78498	0.0742639	0.116691	FYB1
ENSG00000082126	451.078	-1.61123	0.0788415	-20.4363	7.96045e-93	1.09781e-91	MPP4
ENSG00000082146	688.989	-0.779012	0.0616575	-12.6345	1.36264e-36	8.65475e-36	STRADB
ENSG00000082153	14722.3	0.166533	0.0379271	4.39087	1.12898e-05	2.80904e-05	BZW1
ENSG00000082175	130.042	-1.6178	0.137598	-11.7574	6.46676e-32	3.73846e-31	PGR
ENSG00000082196	6.02392	0.500308	0.596986	0.838056	0.401999	0.499856	C1QTNF3
ENSG00000082212	1615.03	-0.739392	0.0516847	-14.3058	2.01244e-46	1.54437e-45	ME2
ENSG00000082213	555.108	-0.749935	0.067025	-11.1889	4.62226e-29	2.50477e-28	C5orf22
ENSG00000082258	1006.02	0.89472	0.0591837	15.1177	1.23855e-51	1.02739e-50	CCNT2
ENSG00000082269	245.071	-0.230646	0.0985763	-2.33977	0.0192956	0.0343603	FAM135A
ENSG00000082293	3.97248	-0.248733	0.746376	-0.333254	0.738943	0.801044	COL19A1
ENSG00000082397	4033.44	-2.30833	0.0399865	-57.7278	0	0	EPB41L3
ENSG00000082438	397.433	-1.08194	0.081122	-13.3372	1.40718e-40	9.67304e-40	COBLL1
ENSG00000082458	300.428	0.36833	0.0861723	4.27435	1.91698e-05	4.6964e-05	DLG3
ENSG00000082482	55.2018	-1.67189	0.216555	-7.72042	1.15944e-14	4.31447e-14	KCNK2
ENSG00000082497	331.813	-1.15104	0.0889065	-12.9466	2.45654e-38	1.61145e-37	SERTAD4
ENSG00000082512	243.398	-0.062886	0.118232	-0.531886	0.594805	0.681677	TRAF5
ENSG00000082515	526.328	-0.314082	0.0672026	-4.67366	2.95872e-06	7.62448e-06	MRPL22
ENSG00000082516	770.827	-2.16338	0.0646387	-33.4687	1.3746e-245	6.66697e-244	GEMIN5
ENSG00000082556	5.17199	0.573926	0.711108	0.807087	0.419617	0.517489	OPRK1
ENSG00000082641	7711.49	-1.19321	0.036709	-32.5047	9.14482e-232	3.96265e-230	NFE2L1
ENSG00000082701	3468.72	-0.386901	0.0360368	-10.7363	6.87612e-27	3.55854e-26	GSK3B
ENSG00000082781	13197.2	1.54919	0.041127	37.6684	0	0	ITGB5
ENSG00000082805	1651.24	-1.48695	0.052046	-28.57	1.58593e-179	4.77071e-178	ERC1
ENSG00000082898	7800.07	-0.603122	0.0390998	-15.4252	1.10795e-53	9.47076e-53	XPO1
ENSG00000082996	1156.9	0.117744	0.0497763	2.36547	0.0180073	0.0322095	RNF13
ENSG00000083067	26.8724	1.69381	0.345129	4.90775	9.21273e-07	2.45311e-06	TRPM3
ENSG00000083093	465.582	-0.92545	0.0784913	-11.7905	4.37041e-32	2.53858e-31	PALB2
ENSG00000083097	297.265	-0.70113	0.0904336	-7.75298	8.97595e-15	3.34777e-14	DOP1A
ENSG00000083099	1369.47	-0.152732	0.053989	-2.82895	0.00467003	0.00910056	LYRM2
ENSG00000083123	286.005	-0.793052	0.0934969	-8.48212	2.21122e-17	8.96242e-17	BCKDHB
ENSG00000083168	2583.35	-0.904055	0.0407238	-22.1996	3.46145e-109	5.66369e-108	KAT6A
ENSG00000083223	2317.48	1.88959	0.0543916	34.7405	1.92531e-264	1.0101e-262	TUT7
ENSG00000083290	71.1015	-0.53566	0.173756	-3.08283	0.00205043	0.00417828	ULK2
ENSG00000083312	7011.38	0.105808	0.0413874	2.55652	0.0105724	0.0195605	TNPO1
ENSG00000083444	2663.17	-0.266964	0.0449376	-5.94077	2.83685e-09	8.58764e-09	PLOD1
ENSG00000083454	40.6164	0.0922116	0.221314	0.416655	0.676931	0.750928	P2RX5
ENSG00000083457	362.346	0.294403	0.0817827	3.59982	0.00031844	0.000705217	ITGAE
ENSG00000083520	2610.42	0.0158741	0.050784	0.31258	0.7546	0.813379	DIS3
ENSG00000083535	703.644	-0.426935	0.0653813	-6.52992	6.58035e-11	2.14618e-10	PIBF1
ENSG00000083544	315.69	-0.682982	0.0897736	-7.60783	2.78735e-14	1.02271e-13	TDRD3
ENSG00000083635	465.542	-0.997377	0.0740627	-13.4667	2.45741e-41	1.71632e-40	NUFIP1
ENSG00000083642	1367.55	-0.494337	0.059384	-8.32441	8.47479e-17	3.37277e-16	PDS5B
ENSG00000083720	898.429	-1.54296	0.0677631	-22.7699	9.11114e-115	1.57754e-113	OXCT1
ENSG00000083750	191.338	1.16513	0.111425	10.4566	1.36666e-25	6.8603e-25	RRAGB
ENSG00000083799	1208.26	0.207087	0.0566139	3.65788	0.000254312	0.00056914	CYLD
ENSG00000083807	153.448	-0.39477	0.131451	-3.00316	0.00267188	0.00536841	SLC27A5
ENSG00000083812	471.583	0.885248	0.0752501	11.7641	5.97818e-32	3.46011e-31	ZNF324
ENSG00000083814	66.8573	-0.42999	0.18054	-2.38169	0.0172333	0.0308976	ZNF671
ENSG00000083817	156.492	-0.0477852	0.116556	-0.409975	0.681824	0.754977	ZNF416
ENSG00000083828	254.609	-0.999937	0.0946893	-10.5602	4.5575e-26	2.31587e-25	ZNF586
ENSG00000083838	232.613	0.728413	0.101177	7.19936	6.04977e-13	2.12697e-12	ZNF446
ENSG00000083844	669.918	0.385518	0.0629954	6.11978	9.37042e-10	2.90508e-09	ZNF264
ENSG00000083845	18670.8	-0.326452	0.032654	-9.99731	1.56599e-23	7.47336e-23	RPS5
ENSG00000083857	8115.97	-0.743478	0.0449315	-16.5469	1.68499e-61	1.60324e-60	FAT1
ENSG00000083896	2311.37	-0.0560978	0.046506	-1.20625	0.227721	0.311658	YTHDC1
ENSG00000083937	603.703	-1.70798	0.0743288	-22.9787	7.61857e-117	1.34488e-115	CHMP2B
ENSG00000084070	979.478	-0.231823	0.0524737	-4.41789	9.96689e-06	2.49055e-05	SMAP2
ENSG00000084072	967.614	-0.0252541	0.0533171	-0.473658	0.635744	0.716611	PPIE
ENSG00000084073	1993.62	-0.0200353	0.0484694	-0.41336	0.679343	0.752884	ZMPSTE24
ENSG00000084090	1667.51	-1.00236	0.050008	-20.044	2.27491e-89	3.00806e-88	STARD7
ENSG00000084092	867.189	-0.108376	0.057148	-1.89641	0.0579053	0.0934854	NOA1
ENSG00000084093	2058.28	0.0266776	0.0469396	0.568339	0.569805	0.659324	REST
ENSG00000084112	3331.58	2.15235	0.0401991	53.5423	0	0	SSH1
ENSG00000084207	3873.94	0.103157	0.0491194	2.10012	0.0357183	0.0603828	GSTP1
ENSG00000084234	12977.8	1.02342	0.0327896	31.2115	7.42808e-214	2.85829e-212	APLP2
ENSG00000084444	403.644	0.140543	0.0795051	1.76772	0.0771083	0.120616	FAM234B
ENSG00000084453	2.91543	-0.273141	0.824312	-0.331356	0.740376	0.802052	SLCO1A2
ENSG00000084463	2255.81	-0.874549	0.0395376	-22.1195	2.05417e-108	3.32759e-107	WBP11
ENSG00000084623	9068.17	-0.014343	0.0315961	-0.453948	0.649866	0.728491	EIF3I
ENSG00000084628	1.51876	1.20192	1.22476	0.981359	0.326416	0.420801	NKAIN1
ENSG00000084636	194.879	2.32586	0.135331	17.1864	3.35489e-66	3.41451e-65	COL16A1
ENSG00000084652	2672.06	-0.548245	0.0418008	-13.1156	2.67922e-39	1.79468e-38	TXLNA
ENSG00000084676	906.028	0.472162	0.0623178	7.57668	3.54502e-14	1.29603e-13	NCOA1
ENSG00000084693	1444.97	0.548372	0.0459941	11.9227	9.01845e-33	5.3182e-32	AGBL5
ENSG00000084710	172.716	-0.202289	0.114251	-1.77057	0.0766318	0.119994	EFR3B
ENSG00000084731	1086.25	-0.298053	0.0545936	-5.45948	4.77527e-08	1.36302e-07	KIF3C
ENSG00000084733	5594.02	-0.331853	0.037196	-8.92175	4.58979e-19	1.95859e-18	RAB10
ENSG00000084754	4328.9	-0.151542	0.0375401	-4.0368	5.41857e-05	0.000128018	HADHA
ENSG00000084764	861.067	1.17765	0.063382	18.5801	4.65321e-77	5.35976e-76	MAPRE3
ENSG00000084774	3141.6	-0.567295	0.0400522	-14.1639	1.53244e-45	1.15458e-44	CAD
ENSG00000085063	25526.5	0.544325	0.0261005	20.855	1.37351e-96	1.97223e-95	CD59
ENSG00000085117	3425.1	1.64341	0.0475605	34.5541	1.23506e-261	6.35663e-260	CD82
ENSG00000085185	848.594	0.133747	0.0610851	2.18952	0.0285588	0.0492	BCORL1
ENSG00000085224	3238.97	0.420621	0.0507823	8.28283	1.20284e-16	4.76681e-16	ATRX
ENSG00000085231	667.467	0.232447	0.0671557	3.46132	0.000537541	0.00116319	AK6
ENSG00000085274	650.434	-0.34747	0.0683636	-5.08268	3.72148e-07	1.01248e-06	MYNN
ENSG00000085276	267.945	-0.996546	0.0955993	-10.4242	1.92265e-25	9.60183e-25	MECOM
ENSG00000085365	1972.12	0.918714	0.0645604	14.2303	5.94361e-46	4.51714e-45	SCAMP1
ENSG00000085377	1819.81	-0.481756	0.0440679	-10.9321	8.09325e-28	4.26996e-27	PREP
ENSG00000085382	304.019	-0.426604	0.0849427	-5.02226	5.10676e-07	1.37967e-06	HACE1
ENSG00000085415	1575.85	-1.04813	0.0507786	-20.6411	1.17264e-94	1.65458e-93	SEH1L
ENSG00000085433	468.842	0.281693	0.0714529	3.94236	8.06849e-05	0.000187967	WDR47
ENSG00000085449	1984.12	-0.687439	0.0423274	-16.241	2.58724e-59	2.3972e-58	WDFY1
ENSG00000085465	12.5663	0.324055	0.403177	0.803755	0.421539	0.519282	OVGP1
ENSG00000085491	1285.75	-0.179308	0.0507944	-3.53008	0.000415434	0.000910024	SLC25A24
ENSG00000085511	1118.59	-1.14101	0.0527847	-21.6163	1.26275e-103	1.94359e-102	MAP3K4
ENSG00000085514	28.3579	-0.00208785	0.275889	-0.0075677	0.993962	0.99569	PILRA
ENSG00000085552	13.2476	-0.364981	0.401133	-0.909875	0.362889	0.459683	IGSF9
ENSG00000085644	450.805	0.16279	0.0777965	2.09252	0.0363922	0.0614071	ZNF213
ENSG00000085662	1806.3	-0.539682	0.0455934	-11.8368	2.51735e-32	1.46992e-31	AKR1B1
ENSG00000085719	2824.67	-1.85266	0.0513775	-36.0598	9.6815e-285	5.84628e-283	CPNE3
ENSG00000085721	1709.41	0.51421	0.0515337	9.97812	1.90031e-23	9.04761e-23	RRN3
ENSG00000085733	11926.5	0.540654	0.0365023	14.8115	1.23438e-49	9.95175e-49	CTTN
ENSG00000085760	1680.23	-0.172979	0.045245	-3.82317	0.000131746	0.000301962	MTIF2
ENSG00000085788	962.397	-1.29764	0.0577895	-22.4546	1.15446e-111	1.93569e-110	DDHD2
ENSG00000085831	8.66505	0.510711	0.491338	1.03943	0.298606	0.390417	TTC39A
ENSG00000085832	1604.8	-0.552953	0.0509446	-10.854	1.90849e-27	9.99776e-27	EPS15
ENSG00000085840	312.254	-2.68787	0.112606	-23.8698	6.31458e-126	1.21779e-124	ORC1
ENSG00000085871	25.2345	1.70516	0.321045	5.31128	1.08856e-07	3.05283e-07	MGST2
ENSG00000085872	2775.69	-0.218613	0.0383992	-5.69316	1.24713e-08	3.67229e-08	CHERP
ENSG00000085978	1286.38	0.128511	0.0488573	2.63034	0.00852991	0.0160283	ATG16L1
ENSG00000085982	1058.63	-1.20304	0.0529086	-22.738	1.88453e-114	3.25141e-113	USP40
ENSG00000085998	4332.5	1.26292	0.0403212	31.3216	2.37301e-215	9.2627e-214	POMGNT1
ENSG00000085999	391.299	-3.26967	0.101115	-32.3363	2.16504e-229	9.26636e-228	RAD54L
ENSG00000086015	1614.74	-1.05401	0.0465627	-22.6365	1.89661e-113	3.23564e-112	MAST2
ENSG00000086061	8043.71	-0.240424	0.0436249	-5.51115	3.56488e-08	1.02385e-07	DNAJA1
ENSG00000086062	3524.66	-1.40263	0.0404523	-34.6738	1.95544e-263	1.015e-261	B4GALT1
ENSG00000086065	2471.77	0.457956	0.043535	10.5193	7.04151e-26	3.55441e-25	CHMP5
ENSG00000086102	1529.7	-0.538913	0.0459014	-11.7407	7.88447e-32	4.54619e-31	NFX1
ENSG00000086159	3.58212	-0.837777	0.797733	-1.0502	0.293628	0.385105	AQP6
ENSG00000086189	1063.33	-0.223604	0.0573648	-3.89793	9.70183e-05	0.000224655	DIMT1
ENSG00000086200	649.478	-1.80225	0.0670522	-26.8782	3.94661e-159	1.02755e-157	IPO11
ENSG00000086205	31.4554	-0.796348	0.269229	-2.95788	0.00309759	0.00617482	FOLH1
ENSG00000086232	2881.32	-1.02333	0.0390133	-26.2303	1.20054e-151	2.92299e-150	EIF2AK1
ENSG00000086289	1380.32	0.642199	0.0507695	12.6493	1.1287e-36	7.18387e-36	EPDR1
ENSG00000086300	185.402	-1.4379	0.111363	-12.9118	3.86175e-38	2.52713e-37	SNX10
ENSG00000086475	1549.41	-0.688968	0.0483832	-14.2398	5.18473e-46	3.94777e-45	SEPHS1
ENSG00000086504	3167.43	0.820349	0.046486	17.6472	1.06895e-69	1.12941e-68	MRPL28
ENSG00000086506	7.35753	0.599714	0.548685	1.093	0.274392	0.364442	HBQ1
ENSG00000086544	387.042	0.451873	0.0814243	5.54961	2.86304e-08	8.27079e-08	ITPKC
ENSG00000086570	13.6379	-0.132247	0.389432	-0.339588	0.734166	0.79706	FAT2
ENSG00000086589	1302.83	0.13352	0.0493691	2.70453	0.00684018	0.0130655	RBM22
ENSG00000086598	4299.86	-0.407854	0.0377661	-10.7995	3.4621e-27	1.8055e-26	TMED2
ENSG00000086619	183.036	0.123101	0.123127	0.999791	0.317412	0.410778	ERO1B
ENSG00000086666	2018.95	0.486027	0.0486046	9.9996	1.53006e-23	7.30335e-23	ZFAND6
ENSG00000086696	41.6119	-4.40323	0.38174	-11.5346	8.82763e-31	4.96905e-30	HSD17B2
ENSG00000086712	695.095	-0.35188	0.0658608	-5.34278	9.15335e-08	2.58037e-07	TXLNG
ENSG00000086730	105.822	-0.198894	0.142407	-1.39665	0.162518	0.233209	LAT2
ENSG00000086758	11730.7	-0.727184	0.0356316	-20.4084	1.4086e-92	1.93929e-91	HUWE1
ENSG00000086827	673.259	-1.22597	0.0729361	-16.8088	2.10463e-63	2.05955e-62	ZW10
ENSG00000086848	371.103	0.846665	0.0844752	10.0226	1.21221e-23	5.80663e-23	ALG9
ENSG00000086991	286.804	-0.153141	0.0943453	-1.6232	0.104547	0.158418	NOX4
ENSG00000087008	599.375	0.680191	0.0665434	10.2218	1.58439e-24	7.74452e-24	ACOX3
ENSG00000087053	1384.42	-1.11021	0.0595553	-18.6417	1.47412e-77	1.70762e-76	MTMR2
ENSG00000087074	1255.77	0.0165754	0.0482049	0.343852	0.730957	0.794849	PPP1R15A
ENSG00000087076	11.2524	1.5597	0.462684	3.37098	0.00074901	0.00160035	HSD17B14
ENSG00000087077	3479.73	-0.419249	0.0482725	-8.68503	3.78645e-18	1.57286e-17	TRIP6
ENSG00000087085	77.6999	3.7057	0.264721	13.9985	1.59199e-44	1.1787e-43	ACHE
ENSG00000087086	30222.6	0.765556	0.0431378	17.7468	1.82618e-70	1.94548e-69	FTL
ENSG00000087087	4838.72	-0.0944608	0.0407757	-2.31659	0.0205258	0.0363467	SRRT
ENSG00000087088	7092.12	0.153447	0.0384185	3.99409	6.49429e-05	0.00015237	BAX
ENSG00000087095	1439.32	-0.0202659	0.0484837	-0.417994	0.675951	0.750418	NLK
ENSG00000087111	1014.2	-1.67317	0.0580502	-28.8228	1.11173e-182	3.42014e-181	PIGS
ENSG00000087116	83.4352	0.642972	0.162129	3.96579	7.31529e-05	0.000171008	ADAMTS2
ENSG00000087128	1.5593	0.253626	1.32036	0.192088	0.847673	0.886253	TMPRSS11E
ENSG00000087152	1970.21	-0.369043	0.0437563	-8.43406	3.33862e-17	1.34693e-16	ATXN7L3
ENSG00000087157	904.731	0.368809	0.0572952	6.43699	1.21864e-10	3.93254e-10	PGS1
ENSG00000087191	5035.78	0.0558152	0.040909	1.36437	0.17245	0.245112	PSMC5
ENSG00000087206	1012.5	-0.664164	0.0530639	-12.5163	6.07953e-36	3.79131e-35	UIMC1
ENSG00000087237	1.35346	1.70564	1.41905	1.20195	0.229381	0.313623	CETP
ENSG00000087245	3115.93	1.30096	0.0447087	29.0986	3.74478e-186	1.16975e-184	MMP2
ENSG00000087253	591.709	0.526601	0.0790053	6.66538	2.63976e-11	8.75352e-11	LPCAT2
ENSG00000087258	9.8502	-2.25113	0.520571	-4.32434	1.52989e-05	3.77535e-05	GNAO1
ENSG00000087263	1861.81	-0.681658	0.0447503	-15.2325	2.15314e-52	1.80819e-51	OGFOD1
ENSG00000087266	1087.84	-0.636157	0.0543388	-11.7072	1.1705e-31	6.7316e-31	SH3BP2
ENSG00000087269	2188.25	-0.994492	0.0412268	-24.1224	1.45388e-128	2.87896e-127	NOP14
ENSG00000087274	4170.37	0.267081	0.0359999	7.41895	1.1805e-13	4.24458e-13	ADD1
ENSG00000087299	299.854	-1.84388	0.0930612	-19.8136	2.27122e-87	2.93478e-86	L2HGDH
ENSG00000087301	128.755	-0.564673	0.136366	-4.14087	3.45985e-05	8.31017e-05	TXNDC16
ENSG00000087302	1448.21	-0.339067	0.0505794	-6.70364	2.03286e-11	6.77695e-11	RTRAF
ENSG00000087303	316.482	1.84982	0.0953738	19.3955	8.42432e-84	1.04697e-82	NID2
ENSG00000087338	945.325	-0.0677647	0.0591804	-1.14505	0.252187	0.339235	GMCL1
ENSG00000087365	10451.4	-0.143061	0.0312774	-4.57394	4.78634e-06	1.2176e-05	SF3B2
ENSG00000087448	2421.65	0.833341	0.0464202	17.9521	4.61722e-72	5.0063e-71	KLHL42
ENSG00000087460	16142.4	0.756326	0.0364738	20.7361	1.63616e-95	2.3288e-94	GNAS
ENSG00000087470	2187.29	-1.10334	0.0451447	-24.4401	6.41191e-132	1.31229e-130	DNM1L
ENSG00000087494	39.9073	0.455919	0.226059	2.01682	0.0437147	0.0725732	PTHLH
ENSG00000087502	1703.44	-0.41981	0.0517053	-8.11928	4.68945e-16	1.82725e-15	ERGIC2
ENSG00000087510	162.884	0.394833	0.11561	3.41522	0.0006373	0.00137067	TFAP2C
ENSG00000087586	1551.13	-1.92472	0.0497236	-38.7084	0	0	AURKA
ENSG00000087589	11.2232	2.91857	0.616536	4.73382	2.20335e-06	5.72388e-06	CASS4
ENSG00000087842	176.9	-0.468441	0.121361	-3.85991	0.00011343	0.00026109	PIR
ENSG00000087884	134.226	-0.00950042	0.138895	-0.0684001	0.945467	0.960067	AAMDC
ENSG00000087903	120.072	-0.577677	0.140107	-4.1231	3.73802e-05	8.95891e-05	RFX2
ENSG00000087995	873.635	-0.312881	0.0549171	-5.69734	1.21694e-08	3.58426e-08	METTL2A
ENSG00000088002	2.06814	1.02593	1.10296	0.930161	0.352288	0.448279	SULT2B1
ENSG00000088035	279.204	-0.939895	0.0905432	-10.3806	3.0378e-25	1.50907e-24	ALG6
ENSG00000088038	1650.4	0.081665	0.0459644	1.7767	0.0756178	0.118581	CNOT3
ENSG00000088053	9.45962	-0.624524	0.490304	-1.27375	0.202752	0.28202	GP6
ENSG00000088179	280.172	-0.337983	0.0927983	-3.64212	0.0002704	0.000603317	PTPN4
ENSG00000088205	4963.73	-0.58761	0.0454711	-12.9227	3.35146e-38	2.19437e-37	DDX18
ENSG00000088247	7892.45	-1.58864	0.0378791	-41.9397	0	0	KHSRP
ENSG00000088256	2692.46	-0.0544076	0.0502619	-1.08248	0.279039	0.369548	GNA11
ENSG00000088280	147.488	1.15497	0.125586	9.19659	3.69501e-20	1.62216e-19	ASAP3
ENSG00000088298	939.882	0.7916	0.0647242	12.2303	2.14036e-34	1.3002e-33	EDEM2
ENSG00000088305	206.999	0.0037238	0.107437	0.0346605	0.97235	0.979821	DNMT3B
ENSG00000088325	5021.02	-1.95802	0.0361005	-54.2379	0	0	TPX2
ENSG00000088340	118.649	4.43693	0.264278	16.7888	2.94513e-63	2.87283e-62	FER1L4
ENSG00000088356	609.894	-0.646925	0.0772624	-8.37309	5.61273e-17	2.24583e-16	PDRG1
ENSG00000088367	1333.81	1.11519	0.049798	22.3944	4.46661e-111	7.44314e-110	EPB41L1
ENSG00000088387	2391.02	-0.296202	0.0404618	-7.32052	2.47008e-13	8.80479e-13	DOCK9
ENSG00000088448	960.589	0.222417	0.0527531	4.21619	2.48462e-05	6.03492e-05	ANKRD10
ENSG00000088451	254.141	-0.482169	0.0919043	-5.24643	1.55074e-07	4.31772e-07	TGDS
ENSG00000088538	103.008	-0.226687	0.148351	-1.52804	0.126502	0.187552	DOCK3
ENSG00000088543	38.4724	0.559502	0.243239	2.30022	0.0214358	0.0378344	C3orf18
ENSG00000088682	1111.32	-0.338697	0.0579134	-5.84833	4.96544e-09	1.4878e-08	COQ9
ENSG00000088726	1.18553	1.51764	1.43492	1.05765	0.290215	0.381656	TMEM40
ENSG00000088727	253.677	0.768559	0.0985039	7.80232	6.07781e-15	2.28009e-14	KIF9
ENSG00000088756	145.863	1.94259	0.143336	13.5527	7.63578e-42	5.3995e-41	ARHGAP28
ENSG00000088766	907.854	-0.260138	0.0595527	-4.36819	1.25279e-05	3.10758e-05	CRLS1
ENSG00000088808	544.145	-0.925815	0.0670259	-13.8128	2.13375e-43	1.55156e-42	PPP1R13B
ENSG00000088812	2359.66	0.313116	0.0484376	6.46431	1.01765e-10	3.29395e-10	ATRN
ENSG00000088826	993.413	-1.06963	0.058207	-18.3764	2.03115e-75	2.29939e-74	SMOX
ENSG00000088832	19681.6	0.545485	0.0322988	16.8887	5.44712e-64	5.37138e-63	FKBP1A
ENSG00000088833	2241.95	-0.120487	0.048541	-2.48217	0.0130586	0.0238047	NSFL1C
ENSG00000088836	276.997	1.26924	0.109645	11.5758	5.46461e-31	3.091e-30	SLC4A11
ENSG00000088854	448.945	0.988377	0.0762336	12.9651	1.92936e-38	1.26972e-37	DNAAF9
ENSG00000088876	472.411	-0.539756	0.07154	-7.54481	4.52944e-14	1.65074e-13	ZNF343
ENSG00000088881	3.76359	1.71639	0.850566	2.01794	0.0435976	0.0724084	EBF4
ENSG00000088882	1.64895	1.71236	1.20782	1.41773	0.15627	0.225317	CPXM1
ENSG00000088888	2177.77	-1.20652	0.0461962	-26.1174	2.3152e-150	5.58671e-149	MAVS
ENSG00000088899	453.523	0.574696	0.0748682	7.67611	1.63994e-14	6.06916e-14	LZTS3
ENSG00000088930	4383.22	-0.105736	0.0390489	-2.70778	0.00677342	0.0129431	XRN2
ENSG00000088970	183.388	-0.220632	0.107444	-2.05347	0.0400274	0.0669943	KIZ
ENSG00000088986	4463.96	0.617291	0.0344602	17.9132	9.30937e-72	1.00447e-70	DYNLL1
ENSG00000088992	9.74179	-0.19381	0.469314	-0.412965	0.679632	0.753111	TESC
ENSG00000089006	3264.14	-0.812014	0.0414309	-19.5992	1.5699e-85	1.98751e-84	SNX5
ENSG00000089009	23438.6	-0.0748062	0.0298618	-2.50508	0.0122423	0.022417	RPL6
ENSG00000089012	4.26513	-3.3811	0.952386	-3.55014	0.000385031	0.000845855	SIRPG
ENSG00000089022	447.371	-0.464174	0.0719783	-6.4488	1.12741e-10	3.64391e-10	MAPKAPK5
ENSG00000089041	4.78992	0.210352	0.705997	0.297951	0.765741	0.822149	P2RX7
ENSG00000089048	976.933	-0.461456	0.0537601	-8.58361	9.19418e-18	3.77675e-17	ESF1
ENSG00000089050	646.302	-0.140518	0.0649378	-2.16388	0.0304732	0.0522068	RBBP9
ENSG00000089053	3008.76	-0.687396	0.0400541	-17.1617	5.14072e-66	5.2212e-65	ANAPC5
ENSG00000089057	2093.67	0.505899	0.048711	10.3857	2.87982e-25	1.43263e-24	SLC23A2
ENSG00000089060	342.268	-0.319219	0.0893802	-3.57147	0.000354986	0.000781891	SLC8B1
ENSG00000089063	3334.94	0.245628	0.0382048	6.42925	1.28239e-10	4.13388e-10	TMEM230
ENSG00000089091	69.8951	0.726381	0.187718	3.86954	0.000109043	0.000251508	DZANK1
ENSG00000089094	847.598	-0.198722	0.0584914	-3.39746	0.000680153	0.00145863	KDM2B
ENSG00000089101	6.6795	2.13543	0.65365	3.26693	0.00108719	0.00228529	CFAP61
ENSG00000089123	226.599	-0.32698	0.113243	-2.88741	0.00388422	0.00764805	TASP1
ENSG00000089127	141.163	-0.544732	0.126505	-4.306	1.66234e-05	4.08937e-05	OAS1
ENSG00000089154	11765.2	-0.316034	0.030278	-10.4378	1.66706e-25	8.3459e-25	GCN1
ENSG00000089157	41336.4	-0.691419	0.0323341	-21.3836	1.89965e-101	2.8572e-100	RPLP0
ENSG00000089159	10744.6	-0.974931	0.0405259	-24.057	7.05833e-128	1.38755e-126	PXN
ENSG00000089163	38.7702	2.84229	0.329327	8.63061	6.10234e-18	2.51942e-17	SIRT4
ENSG00000089177	329.402	0.639447	0.0856223	7.46823	8.12778e-14	2.93626e-13	KIF16B
ENSG00000089195	1525.75	-0.267169	0.0486242	-5.49458	3.91645e-08	1.12301e-07	TRMT6
ENSG00000089199	134.27	1.35362	0.133439	10.1441	3.52072e-24	1.70623e-23	CHGB
ENSG00000089220	3127.69	0.115363	0.0383353	3.00932	0.00261834	0.0052695	PEBP1
ENSG00000089234	748.991	-0.00466535	0.0591978	-0.0788094	0.937184	0.953986	BRAP
ENSG00000089248	4235.06	0.00067395	0.0347579	0.0193898	0.98453	0.988501	ERP29
ENSG00000089280	16743.6	-0.885541	0.0351628	-25.184	5.9934e-140	1.31607e-138	FUS
ENSG00000089289	1104.71	0.523094	0.0523712	9.9882	1.71675e-23	8.18486e-23	IGBP1
ENSG00000089327	3533.88	0.179695	0.037845	4.74819	2.05241e-06	5.33972e-06	FXYD5
ENSG00000089335	646.121	0.128268	0.0698432	1.83652	0.0662808	0.10541	ZNF302
ENSG00000089351	2458.5	0.854069	0.0502219	17.0059	7.42414e-65	7.41077e-64	GRAMD1A
ENSG00000089356	2.48684	2.21214	1.14852	1.92608	0.054094	0.0878905	FXYD3
ENSG00000089472	8.31324	-0.892719	0.514952	-1.7336	0.0829896	0.128797	HEPH
ENSG00000089486	629.405	-1.36708	0.0709366	-19.2718	9.26258e-83	1.13896e-81	CDIP1
ENSG00000089505	124.324	0.922953	0.142777	6.46431	1.01761e-10	3.29395e-10	CMTM1
ENSG00000089597	17084.8	0.396212	0.0311264	12.7291	4.0726e-37	2.6222e-36	GANAB
ENSG00000089639	657.864	1.67058	0.0789351	21.164	2.05117e-99	3.02908e-98	GMIP
ENSG00000089682	323.992	-0.0768434	0.0911579	-0.842971	0.399245	0.496938	RBM41
ENSG00000089685	2453.27	-1.88181	0.0420487	-44.7531	0	0	BIRC5
ENSG00000089692	16.5892	-0.308508	0.353447	-0.872855	0.382742	0.480392	LAG3
ENSG00000089693	6822.78	0.506078	0.0385542	13.1264	2.32418e-39	1.55986e-38	MLF2
ENSG00000089723	190.148	-0.463087	0.108692	-4.26053	2.03944e-05	4.98638e-05	OTUB2
ENSG00000089737	4501.56	-0.1232	0.0333767	-3.69122	0.000223185	0.000501688	DDX24
ENSG00000089775	325.596	0.257128	0.0916803	2.80461	0.00503774	0.00977964	ZBTB25
ENSG00000089818	962.897	0.298307	0.0560733	5.31995	1.03793e-07	2.91519e-07	NECAP1
ENSG00000089820	502.373	0.375238	0.0765581	4.90135	9.51804e-07	2.53109e-06	ARHGAP4
ENSG00000089847	60.0677	1.12183	0.195636	5.7343	9.79177e-09	2.89376e-08	ANKRD24
ENSG00000089876	1096.04	-0.156469	0.0501776	-3.11831	0.00181893	0.00373085	DHX32
ENSG00000089902	1516.68	-0.0595109	0.050135	-1.18701	0.235222	0.320139	RCOR1
ENSG00000089916	2031.02	0.733014	0.0448537	16.3423	4.93255e-60	4.61405e-59	GPATCH2L
ENSG00000090006	1243.07	0.572655	0.0666778	8.58839	8.81943e-18	3.62525e-17	LTBP4
ENSG00000090013	533.897	0.883007	0.0770958	11.4534	2.26179e-30	1.26209e-29	BLVRB
ENSG00000090020	1103.21	-1.95536	0.0613242	-31.8856	4.223e-223	1.74617e-221	SLC9A1
ENSG00000090054	1449.36	0.203842	0.0502952	4.05291	5.05849e-05	0.000119848	SPTLC1
ENSG00000090060	6803.1	-0.363328	0.0408752	-8.88872	6.1817e-19	2.6223e-18	PAPOLA
ENSG00000090061	1057.96	-0.0233241	0.0526303	-0.443169	0.657644	0.734912	CCNK
ENSG00000090097	1808.81	0.533865	0.049146	10.8628	1.73275e-27	9.08296e-27	PCBP4
ENSG00000090238	213.241	2.55298	0.129212	19.7581	6.82788e-87	8.78087e-86	YPEL3
ENSG00000090263	1236.23	0.122619	0.0497493	2.46475	0.0137111	0.0249214	MRPS33
ENSG00000090266	1466.8	0.471378	0.0536486	8.78641	1.54421e-18	6.47405e-18	NDUFB2
ENSG00000090273	5214.98	-0.333981	0.0427022	-7.82115	5.23426e-15	1.96787e-14	NUDC
ENSG00000090316	2223.76	0.120471	0.0449899	2.67773	0.00741223	0.0140745	MAEA
ENSG00000090339	47.3039	0.97617	0.213177	4.57916	4.66838e-06	1.18846e-05	ICAM1
ENSG00000090372	2186.55	-0.226587	0.048891	-4.63453	3.57744e-06	9.17625e-06	STRN4
ENSG00000090376	1.34549	-1.80848	1.30776	-1.38288	0.166702	0.238147	IRAK3
ENSG00000090382	5.94555	-3.15563	0.771943	-4.08791	4.3528e-05	0.000103712	LYZ
ENSG00000090432	1367.59	0.139108	0.0463103	3.00382	0.00266613	0.00535774	MUL1
ENSG00000090447	534.387	-0.734136	0.077273	-9.50054	2.08806e-21	9.46492e-21	TFAP4
ENSG00000090470	1054.26	-0.786534	0.0571315	-13.7671	4.0214e-43	2.91462e-42	PDCD7
ENSG00000090487	1560.63	0.163935	0.0498768	3.28681	0.0010133	0.00213641	SPG21
ENSG00000090512	79.394	1.85508	0.186064	9.97012	2.0597e-23	9.80265e-23	FETUB
ENSG00000090520	1866.6	-0.150817	0.0504165	-2.99143	0.00277672	0.00557034	DNAJB11
ENSG00000090530	90.0459	-1.0371	0.161667	-6.41505	1.40781e-10	4.528e-10	P3H2
ENSG00000090534	3.66793	0.414464	0.767652	0.539911	0.589258	0.676649	THPO
ENSG00000090539	39.4727	1.33377	0.252804	5.27591	1.32098e-07	3.68683e-07	CHRD
ENSG00000090554	53.0469	-0.119465	0.209675	-0.569762	0.568839	0.658383	FLT3LG
ENSG00000090565	1195.14	-0.187576	0.0538374	-3.48412	0.000493767	0.00107266	RAB11FIP3
ENSG00000090581	1283.83	1.28987	0.0525542	24.5436	5.0654e-133	1.0526e-131	GNPTG
ENSG00000090612	423.068	-0.0728089	0.0775933	-0.93834	0.34807	0.443954	ZNF268
ENSG00000090615	3015.4	-0.287783	0.0379177	-7.58967	3.20724e-14	1.1736e-13	GOLGA3
ENSG00000090621	7718.04	-1.41091	0.0335952	-41.9975	0	0	PABPC4
ENSG00000090661	11.127	0.865119	0.434084	1.99298	0.0462642	0.0763589	CERS4
ENSG00000090674	478.459	1.00823	0.0754896	13.3559	1.09501e-40	7.54201e-40	MCOLN1
ENSG00000090686	2103.78	-0.383269	0.0425788	-9.00141	2.22833e-19	9.59787e-19	USP48
ENSG00000090776	1550.3	1.18349	0.0528596	22.3894	4.99671e-111	8.32081e-110	EFNB1
ENSG00000090857	2539.07	-0.013364	0.0389679	-0.34295	0.731636	0.795162	PDPR
ENSG00000090861	4510.38	-1.33432	0.0376805	-35.4114	1.1407e-274	6.48685e-273	AARS1
ENSG00000090863	5205.25	-1.01361	0.0378459	-26.7825	5.17336e-158	1.33555e-156	GLG1
ENSG00000090889	1166.18	-1.3203	0.0526263	-25.0883	6.67862e-139	1.45086e-137	KIF4A
ENSG00000090905	3279.2	0.305874	0.0402688	7.59582	3.05855e-14	1.12053e-13	TNRC6A
ENSG00000090924	957.143	-0.167861	0.0640733	-2.61983	0.00879737	0.0164966	PLEKHG2
ENSG00000090932	28.8442	-0.607233	0.275054	-2.20768	0.0272663	0.0472066	DLL3
ENSG00000090971	1311.84	0.952023	0.055908	17.0284	5.05705e-65	5.06244e-64	NAT14
ENSG00000090975	898.586	0.0285888	0.0562084	0.508622	0.611017	0.695844	PITPNM2
ENSG00000090989	1788.04	0.165149	0.0456186	3.62022	0.000294358	0.000654558	EXOC1
ENSG00000091009	721.553	-0.662486	0.064873	-10.2121	1.75125e-24	8.55496e-24	RBM27
ENSG00000091039	3054.55	-0.360013	0.0569206	-6.32483	2.53508e-10	8.0665e-10	OSBPL8
ENSG00000091073	739.653	-0.371144	0.0610717	-6.07718	1.22314e-09	3.77097e-09	DTX2
ENSG00000091106	10.5582	0.434953	0.44886	0.969017	0.332537	0.427405	NLRC4
ENSG00000091127	572.254	-1.36466	0.0674917	-20.2197	6.56393e-91	8.87659e-90	PUS7
ENSG00000091128	12.3023	0.618825	0.411039	1.50551	0.132192	0.194605	LAMB4
ENSG00000091129	389.998	0.788939	0.0912238	8.64838	5.22336e-18	2.15835e-17	NRCAM
ENSG00000091136	12249.5	1.36889	0.0342075	40.0171	0	0	LAMB1
ENSG00000091137	75.1897	-1.91215	0.187998	-10.1712	2.66734e-24	1.2973e-23	SLC26A4
ENSG00000091138	4.59451	2.24967	0.813084	2.76684	0.00566022	0.0109237	SLC26A3
ENSG00000091140	2708.08	-0.188038	0.0415027	-4.53075	5.87752e-06	1.4865e-05	DLD
ENSG00000091157	687.677	0.230553	0.062772	3.67286	0.000239851	0.000537761	WDR7
ENSG00000091164	2379.23	0.0243642	0.0454197	0.536423	0.591667	0.67891	TXNL1
ENSG00000091262	19.2639	1.4309	0.347803	4.11412	3.88654e-05	9.29569e-05	ABCC6
ENSG00000091317	5668.43	0.315549	0.0520283	6.06495	1.31997e-09	4.06385e-09	CMTM6
ENSG00000091409	14034.1	-0.410867	0.036965	-11.115	1.06015e-28	5.70561e-28	ITGA6
ENSG00000091428	7.93806	0.541511	0.535448	1.01132	0.311861	0.405013	RAPGEF4
ENSG00000091436	4454.41	1.04853	0.0452584	23.1676	9.6561e-119	1.73086e-117	MAP3K20
ENSG00000091482	3.62353	1.79431	0.840168	2.13566	0.032707	0.0556585	SMPX
ENSG00000091483	1418.3	-0.878728	0.0538459	-16.3193	7.19431e-60	6.71946e-59	FH
ENSG00000091490	2259	0.159633	0.0443637	3.59829	0.00032032	0.000709186	SEL1L3
ENSG00000091527	11962.6	-0.325483	0.030187	-10.7822	4.17598e-27	2.17408e-26	CDV3
ENSG00000091536	1.12511	1.13704	1.43823	0.790579	0.42919	0.526871	MYO15A
ENSG00000091542	1914.61	0.127732	0.0576732	2.21475	0.0267771	0.046419	ALKBH5
ENSG00000091592	1382.58	0.786652	0.0683881	11.5028	1.27759e-30	7.17498e-30	NLRP1
ENSG00000091622	13.93	-0.748253	0.438019	-1.70826	0.0875874	0.135068	PITPNM3
ENSG00000091640	1706.26	1.08096	0.0457704	23.617	2.5768e-123	4.81345e-122	SPAG7
ENSG00000091651	403.039	-1.84389	0.0873927	-21.0989	8.14181e-99	1.198e-97	ORC6
ENSG00000091656	653.571	-0.292765	0.0624915	-4.68488	2.80121e-06	7.23158e-06	ZFHX4
ENSG00000091732	580.519	-0.411069	0.065853	-6.24222	4.31396e-10	1.35903e-09	ZC3HC1
ENSG00000091831	6.45912	-1.77763	0.664289	-2.67599	0.00745081	0.0141422	ESR1
ENSG00000091844	930.863	1.61325	0.0682576	23.6348	1.6926e-123	3.16418e-122	RGS17
ENSG00000091879	5.39295	-1.19321	0.655503	-1.8203	0.0687131	0.108803	ANGPT2
ENSG00000091947	1096.29	0.270371	0.0592223	4.56535	4.98653e-06	1.26733e-05	TMEM101
ENSG00000091972	1.73901	-0.705082	1.08601	-0.649239	0.516184	0.610502	CD200
ENSG00000091986	1402.4	-1.66584	0.0502538	-33.1486	5.93851e-241	2.78073e-239	CCDC80
ENSG00000092010	2679.16	0.787089	0.0466503	16.8721	7.21688e-64	7.09931e-63	PSME1
ENSG00000092020	521.634	0.421118	0.0724283	5.81427	6.08983e-09	1.81778e-08	PPP2R3C
ENSG00000092036	389.324	-1.78438	0.0877851	-20.3267	7.46403e-92	1.01671e-90	HAUS4
ENSG00000092051	1097.56	-1.2781	0.0585714	-21.8212	1.45936e-105	2.29842e-104	JPH4
ENSG00000092068	51.5678	0.933699	0.205732	4.53843	5.66746e-06	1.43471e-05	SLC7A8
ENSG00000092094	389.082	-1.11864	0.0790804	-14.1456	1.98803e-45	1.49507e-44	OSGEP
ENSG00000092096	30.2176	2.80077	0.345493	8.10661	5.20514e-16	2.02463e-15	SLC22A17
ENSG00000092098	669.745	-0.864233	0.0688252	-12.5569	3.64167e-36	2.28445e-35	RNF31
ENSG00000092108	1534.42	0.164713	0.0652836	2.52304	0.0116345	0.0213844	SCFD1
ENSG00000092140	957.043	-0.795319	0.0591716	-13.4409	3.48235e-41	2.42176e-40	G2E3
ENSG00000092148	4647.37	-0.206653	0.0410938	-5.02881	4.93532e-07	1.33439e-06	HECTD1
ENSG00000092199	15027.6	-0.449639	0.0377761	-11.9028	1.14505e-32	6.72799e-32	HNRNPC
ENSG00000092200	5.75662	-1.37922	0.613393	-2.24851	0.0245436	0.0428669	RPGRIP1
ENSG00000092201	6779.42	-0.805752	0.0347944	-23.1575	1.22174e-118	2.18675e-117	SUPT16H
ENSG00000092203	2108.63	-0.0513528	0.04052	-1.26734	0.205032	0.284542	TOX4
ENSG00000092208	159.472	-1.06902	0.120605	-8.86378	7.73432e-19	3.26956e-18	GEMIN2
ENSG00000092295	43.5529	1.65281	0.24096	6.85928	6.92099e-12	2.34865e-11	TGM1
ENSG00000092330	887.887	-0.0100512	0.0585762	-0.171591	0.863759	0.898566	TINF2
ENSG00000092421	169.017	1.82728	0.13773	13.2671	3.59029e-40	2.44798e-39	SEMA6A
ENSG00000092439	1231.03	0.67958	0.0582544	11.6657	1.90753e-31	1.09189e-30	TRPM7
ENSG00000092445	1041.05	-0.99642	0.0586159	-16.9991	8.33286e-65	8.30427e-64	TYRO3
ENSG00000092470	330.649	-3.20545	0.110402	-29.0344	2.42108e-185	7.52415e-184	WDR76
ENSG00000092529	2.71077	1.51724	0.954194	1.59007	0.111818	0.167893	CAPN3
ENSG00000092531	1014.02	-1.27847	0.05573	-22.9405	1.83481e-116	3.22493e-115	SNAP23
ENSG00000092607	7.80265	-0.234015	0.512019	-0.457044	0.64764	0.726903	TBX15
ENSG00000092621	1690.56	-1.67832	0.0535198	-31.3588	7.37125e-216	2.8958e-214	PHGDH
ENSG00000092758	6.44415	2.93094	0.796227	3.68103	0.000232291	0.000521437	COL9A3
ENSG00000092820	8860.27	-1.23524	0.0422797	-29.2161	1.21243e-187	3.84135e-186	EZR
ENSG00000092841	15892.6	0.692259	0.0353142	19.6029	1.46119e-85	1.85083e-84	MYL6
ENSG00000092847	2011.61	-1.40362	0.0442826	-31.6969	1.71185e-220	6.98367e-219	AGO1
ENSG00000092850	2.35803	-1.69425	1.01719	-1.66563	0.0957881	0.146465	TEKT2
ENSG00000092853	938.156	-3.18688	0.0774512	-41.1469	0	0	CLSPN
ENSG00000092871	662.858	-0.795027	0.0735053	-10.8159	2.89374e-27	1.51104e-26	RFFL
ENSG00000092929	55.7092	-0.698588	0.191209	-3.65354	0.00025865	0.000578371	UNC13D
ENSG00000092931	384.28	-0.360006	0.0780881	-4.61025	4.02177e-06	1.0276e-05	MFSD11
ENSG00000092964	3301.48	-0.370113	0.0449161	-8.24009	1.72087e-16	6.78448e-16	DPYSL2
ENSG00000092969	464.525	0.489777	0.0841008	5.82368	5.75651e-09	1.71997e-08	TGFB2
ENSG00000092978	460.965	-0.491193	0.0735085	-6.68213	2.35488e-11	7.82906e-11	GPATCH2
ENSG00000093000	2679.58	-2.05899	0.0455233	-45.2293	0	0	NUP50
ENSG00000093009	430.416	-2.75908	0.0887767	-31.0789	4.64641e-212	1.7547e-210	CDC45
ENSG00000093010	2788.38	0.462243	0.0408704	11.31	1.17136e-29	6.43473e-29	COMT
ENSG00000093072	1.281	-0.544096	1.23947	-0.438973	0.660681	0.737631	ADA2
ENSG00000093100	3.65213	-0.059822	0.799378	-0.0748357	0.940345	0.956276
ENSG00000093144	2038.18	-0.0903314	0.0484066	-1.8661	0.0620277	0.099404	ECHDC1
ENSG00000093167	1243.77	-1.50961	0.0518325	-29.1247	1.74599e-186	5.48202e-185	LRRFIP2
ENSG00000093183	1168.28	-0.120396	0.054069	-2.2267	0.0259671	0.045127	SEC22C
ENSG00000093217	189.643	-1.80354	0.115072	-15.6731	2.31003e-55	2.02281e-54	XYLB
ENSG00000094631	432.041	0.869379	0.086396	10.0627	8.07306e-24	3.88309e-23	HDAC6
ENSG00000094804	959.009	-2.06126	0.0608969	-33.8484	3.83217e-251	1.91577e-249	CDC6
ENSG00000094841	203.696	-0.0343338	0.103341	-0.332238	0.73971	0.801663	UPRT
ENSG00000094880	917.792	-0.0700362	0.0609074	-1.14988	0.250193	0.336924	CDC23
ENSG00000094914	1507.5	-0.590471	0.0477647	-12.3621	4.1914e-35	2.57695e-34	AAAS
ENSG00000094916	4701.45	-1.60676	0.0424201	-37.8772	0	0	CBX5
ENSG00000094975	1335.47	-1.30312	0.0550564	-23.6689	7.54389e-124	1.41352e-122	SUCO
ENSG00000095002	1287.8	-1.59131	0.0518563	-30.6869	8.52503e-207	3.09489e-205	MSH2
ENSG00000095015	348.998	0.391196	0.0856274	4.56858	4.91035e-06	1.24836e-05	MAP3K1
ENSG00000095059	2133.46	0.877211	0.0481599	18.2146	3.95564e-74	4.40849e-73	DHPS
ENSG00000095066	471.148	0.995103	0.0790983	12.5806	2.7e-36	1.70029e-35	HOOK2
ENSG00000095139	5331.99	0.400462	0.0389929	10.2701	9.60666e-25	4.72603e-24	ARCN1
ENSG00000095203	180.599	-0.115972	0.114786	-1.01034	0.312335	0.405422	EPB41L4B
ENSG00000095209	359.221	-0.436114	0.0955239	-4.5655	4.98315e-06	1.26661e-05	TMEM38B
ENSG00000095261	504.539	-1.20964	0.0785414	-15.4013	1.60346e-53	1.36585e-52	PSMD5
ENSG00000095303	4.52501	0.160324	0.708103	0.226414	0.820879	0.865847	PTGS1
ENSG00000095319	1993.01	-0.987586	0.0456575	-21.6303	9.31834e-104	1.43698e-102	NUP188
ENSG00000095321	879.068	0.973511	0.0586574	16.5966	7.37958e-62	7.06286e-61	CRAT
ENSG00000095370	2.60217	0.279324	0.924408	0.302165	0.762526	0.819953	SH2D3C
ENSG00000095380	961.459	-0.726602	0.0520172	-13.9685	2.42659e-44	1.79065e-43	NANS
ENSG00000095383	1227.91	-1.7738	0.0633941	-27.9805	2.80674e-172	8.05567e-171	TBC1D2
ENSG00000095397	328.286	2.45867	0.108585	22.6428	1.64173e-113	2.80474e-112	WHRN
ENSG00000095464	4.39997	2.01307	0.770249	2.61353	0.00896117	0.016787	PDE6C
ENSG00000095485	463.431	-2.51946	0.0843885	-29.8554	7.46565e-196	2.51564e-194	CWF19L1
ENSG00000095539	203.025	1.69215	0.115424	14.6604	1.15673e-48	9.1831e-48	SEMA4G
ENSG00000095564	1312.23	-0.224717	0.0510195	-4.40454	1.06009e-05	2.64193e-05	BTAF1
ENSG00000095574	563.432	-0.0960974	0.075163	-1.27852	0.201066	0.279978	IKZF5
ENSG00000095585	5.07538	2.48158	0.792069	3.13303	0.0017301	0.00355552	BLNK
ENSG00000095587	36.0878	1.51977	0.259816	5.84941	4.9331e-09	1.47866e-08	TLL2
ENSG00000095637	44.7542	0.782242	0.218325	3.58293	0.000339766	0.000749655	SORBS1
ENSG00000095739	125.772	1.86446	0.160337	11.6284	2.95684e-31	1.68501e-30	BAMBI
ENSG00000095752	775.561	2.11414	0.0705392	29.9711	2.33525e-197	7.9791e-196	IL11
ENSG00000095787	3252.92	-0.0985937	0.0366673	-2.68888	0.00716932	0.0136515	WAC
ENSG00000095794	772.192	0.185638	0.0621028	2.98921	0.002797	0.00560847	CREM
ENSG00000095906	1360.4	-0.354234	0.0562541	-6.29703	3.03399e-10	9.61261e-10	NUBP2
ENSG00000095951	545.025	0.0724885	0.0755563	0.959397	0.337359	0.432554	HIVEP1
ENSG00000095970	75.1055	3.96972	0.28332	14.0115	1.32635e-44	9.85015e-44	TREM2
ENSG00000096060	875.163	-1.56204	0.0594434	-26.2779	3.43576e-152	8.39867e-151	FKBP5
ENSG00000096063	2782.49	-0.628073	0.041328	-15.1973	3.68555e-52	3.08343e-51	SRPK1
ENSG00000096070	1147.75	0.26759	0.0515755	5.18833	2.12192e-07	5.85991e-07	BRPF3
ENSG00000096080	644.845	-0.136087	0.0684445	-1.98829	0.0467802	0.077101	MRPS18A
ENSG00000096092	593.654	-0.31671	0.0642457	-4.92966	8.23718e-07	2.202e-06	TMEM14A
ENSG00000096093	463.674	-0.244767	0.0759658	-3.22207	0.00127267	0.0026546	EFHC1
ENSG00000096384	55063.7	-0.743287	0.0273068	-27.2199	3.77884e-163	1.01641e-161	HSP90AB1
ENSG00000096401	1715.22	-0.511622	0.0443119	-11.5459	7.74158e-31	4.36175e-30	CDC5L
ENSG00000096433	7103.26	-0.0301781	0.0318738	-0.946799	0.343741	0.439306	ITPR3
ENSG00000096654	152.18	-0.394894	0.117771	-3.35306	0.00079924	0.00170246	ZNF184
ENSG00000096696	1421.28	-0.364234	0.0494836	-7.3607	1.82949e-13	6.54718e-13	DSP
ENSG00000096717	560.694	-0.909373	0.0674184	-13.4885	1.82808e-41	1.27934e-40	SIRT1
ENSG00000096746	5447.31	-1.30126	0.0473277	-27.4947	2.02897e-166	5.59942e-165	HNRNPH3
ENSG00000096872	398.898	0.359068	0.0787047	4.56221	5.06175e-06	1.28551e-05	IFT74
ENSG00000096968	545.528	-0.0491953	0.0661398	-0.743808	0.456993	0.553868	JAK2
ENSG00000096996	8.13946	0.26753	0.537118	0.498085	0.618424	0.701982	IL12RB1
ENSG00000097007	3846.18	-0.383874	0.0361036	-10.6326	2.10208e-26	1.07646e-25	ABL1
ENSG00000097021	3181.72	-0.15658	0.0433976	-3.60803	0.000308529	0.000684385	ACOT7
ENSG00000097033	3889.2	0.797706	0.0447295	17.834	3.84696e-71	4.12348e-70	SH3GLB1
ENSG00000097046	454.558	-1.8247	0.0864346	-21.1108	6.32957e-99	9.33593e-98	CDC7
ENSG00000097096	126.04	-0.881595	0.134452	-6.55697	5.49134e-11	1.79676e-10	SYDE2
ENSG00000099139	108.543	0.411277	0.143751	2.86104	0.0042226	0.00826829	PCSK5
ENSG00000099194	29818.2	-0.725337	0.033422	-21.7024	1.94835e-104	3.02945e-103	SCD
ENSG00000099203	614.944	0.380152	0.0704516	5.39593	6.81713e-08	1.93362e-07	TMED1
ENSG00000099204	14.5047	-1.10031	0.415261	-2.64969	0.00805663	0.015194	ABLIM1
ENSG00000099219	1584	0.753402	0.0527963	14.27	3.36758e-46	2.57379e-45	ERMP1
ENSG00000099246	1561.44	0.50321	0.060959	8.25488	1.52049e-16	6.00808e-16	RAB18
ENSG00000099250	33375.4	1.16603	0.0327918	35.5586	6.1088e-277	3.52318e-275	NRP1
ENSG00000099251	73.038	-0.185249	0.188402	-0.983261	0.325479	0.419911	HSD17B7P2
ENSG00000099256	12.8797	-0.0223781	0.404842	-0.0552762	0.955918	0.967884	PRTFDC1
ENSG00000099260	189.464	2.59844	0.139649	18.6069	2.82271e-77	3.26364e-76	PALMD
ENSG00000099282	16.7113	-0.157891	0.348259	-0.453374	0.650279	0.728753	TSPAN15
ENSG00000099284	132.613	0.158694	0.12724	1.2472	0.212322	0.293491	MACROH2A2
ENSG00000099290	1337.14	0.377956	0.0576514	6.55588	5.5313e-11	1.80887e-10	WASHC2A
ENSG00000099308	280.05	0.410006	0.0951337	4.30979	1.63411e-05	4.02197e-05	MAST3
ENSG00000099326	668.47	0.737767	0.066872	11.0325	2.66321e-28	1.41953e-27	MZF1
ENSG00000099330	272.396	1.34799	0.0984034	13.6986	1.03455e-42	7.44289e-42	OCEL1
ENSG00000099331	2131.77	-0.298849	0.0451686	-6.61629	3.68334e-11	1.21546e-10	MYO9B
ENSG00000099337	196.354	0.305645	0.108908	2.80644	0.00500926	0.00972744	KCNK6
ENSG00000099338	15.9007	0.980461	0.367962	2.66457	0.00770861	0.0145918	CATSPERG
ENSG00000099341	3802.12	0.120551	0.0371972	3.24087	0.00119166	0.00249265	PSMD8
ENSG00000099364	3675.05	0.607304	0.0449762	13.5028	1.50566e-41	1.05582e-40	FBXL19
ENSG00000099365	81.4793	1.76041	0.184621	9.53527	1.49497e-21	6.80435e-21	STX1B
ENSG00000099377	238.933	2.44898	0.119019	20.5764	4.46405e-94	6.24456e-93	HSD3B7
ENSG00000099381	1582.01	-0.643801	0.0478233	-13.4621	2.61502e-41	1.82326e-40	SETD1A
ENSG00000099385	782.431	-0.632884	0.0700123	-9.03962	1.57223e-19	6.79232e-19	BCL7C
ENSG00000099399	4488.51	0.192179	0.0386962	4.96635	6.82256e-07	1.83207e-06	MAGEB2
ENSG00000099617	1.88265	1.26902	1.09884	1.15487	0.248143	0.334718	EFNA2
ENSG00000099622	4890.79	0.226015	0.049524	4.56375	5.02472e-06	1.27677e-05	CIRBP
ENSG00000099624	2433.42	0.0656249	0.0518475	1.26573	0.20561	0.285214	ATP5F1D
ENSG00000099625	404.615	1.46879	0.0864649	16.9871	1.02267e-64	1.01833e-63	CBARP
ENSG00000099725	441.556	0.359859	0.0773672	4.65131	3.2983e-06	8.47807e-06	PRKY
ENSG00000099769	7.61945	1.6521	0.5768	2.86425	0.00417992	0.00818865	IGFALS
ENSG00000099783	9638.39	-0.562374	0.0378349	-14.8639	5.65322e-50	4.58345e-49	HNRNPM
ENSG00000099785	368.172	2.04384	0.0923057	22.142	1.24483e-108	2.02055e-107	MARCHF2
ENSG00000099795	1612.59	0.410938	0.0551894	7.44595	9.62473e-14	3.46985e-13	NDUFB7
ENSG00000099797	2850.88	0.227482	0.0410198	5.54566	2.92846e-08	8.45475e-08	TECR
ENSG00000099800	1738	-0.427302	0.0524452	-8.14759	3.71247e-16	1.45143e-15	TIMM13
ENSG00000099804	1335.27	-0.448488	0.0545891	-8.21572	2.10903e-16	8.2987e-16	CDC34
ENSG00000099810	13.2768	-0.575514	0.410359	-1.40247	0.160776	0.231009	MTAP
ENSG00000099812	1.63311	1.78027	1.2409	1.43467	0.151382	0.219032	MISP
ENSG00000099814	2075.54	-0.632623	0.0516488	-12.2485	1.71058e-34	1.0412e-33	CEP170B
ENSG00000099817	4425.64	0.0715895	0.0439065	1.6305	0.102996	0.15633	POLR2E
ENSG00000099821	2839.33	0.0577633	0.0457734	1.26194	0.20697	0.286905	POLRMT
ENSG00000099822	226.138	1.62345	0.122749	13.2258	6.2254e-40	4.22579e-39	HCN2
ENSG00000099834	71.5621	-0.242043	0.184903	-1.30902	0.190527	0.267285	CDHR5
ENSG00000099840	132.345	2.89062	0.176846	16.3454	4.69139e-60	4.39014e-59	IZUMO4
ENSG00000099849	230.674	0.139969	0.10357	1.35144	0.176554	0.250158	RASSF7
ENSG00000099860	637.88	-0.795851	0.0732034	-10.8718	1.57112e-27	8.24103e-27	GADD45B
ENSG00000099864	1.02709	3.32198	1.54376	2.15188	0.0314069	0.0536594	PALM
ENSG00000099866	24.0862	2.14523	0.344732	6.2229	4.8806e-10	1.53318e-09	MADCAM1
ENSG00000099875	2955.66	-0.411361	0.0489847	-8.39773	4.55181e-17	1.82701e-16	MKNK2
ENSG00000099889	241.487	0.116046	0.105673	1.09816	0.272136	0.36184	ARVCF
ENSG00000099899	1969.75	0.273943	0.0475079	5.76626	8.10491e-09	2.40445e-08	TRMT2A
ENSG00000099901	4130.21	-1.85622	0.0402904	-46.071	0	0	RANBP1
ENSG00000099904	1602.73	-0.0341276	0.0543036	-0.628458	0.529704	0.622928	ZDHHC8
ENSG00000099910	242.055	0.264137	0.0986458	2.67763	0.00741452	0.0140777	KLHL22
ENSG00000099917	3440.38	-0.279409	0.0418872	-6.6705	2.54938e-11	8.46646e-11	MED15
ENSG00000099937	196.71	2.34086	0.13181	17.7594	1.45815e-70	1.55409e-69	SERPIND1
ENSG00000099940	1055.46	0.360891	0.0529654	6.81372	9.51075e-12	3.21154e-11	SNAP29
ENSG00000099942	2079.06	-0.924376	0.0446546	-20.7006	3.42075e-95	4.85755e-94	CRKL
ENSG00000099949	1186.34	-0.444974	0.0644087	-6.9086	4.89454e-12	1.6705e-11	LZTR1
ENSG00000099954	4.71804	-0.735578	0.691298	-1.06405	0.287305	0.378379	CECR2
ENSG00000099956	1950.69	-0.275086	0.0510329	-5.39036	7.03156e-08	1.99351e-07	SMARCB1
ENSG00000099957	71.3168	1.50308	0.18977	7.92054	2.36486e-15	8.98926e-15	P2RX6
ENSG00000099958	2.30392	0.499781	1.11549	0.448036	0.654128	0.732123	DERL3
ENSG00000099960	1.72539	1.65456	1.20116	1.37747	0.168366	0.240104	SLC7A4
ENSG00000099968	2227.46	-0.0144951	0.0461886	-0.313825	0.753654	0.812683	BCL2L13
ENSG00000099974	71.709	-0.0226383	0.171341	-0.132124	0.894886	0.922958	DDTL
ENSG00000099977	1161.92	0.318942	0.0536592	5.94384	2.78424e-09	8.43466e-09	DDT
ENSG00000099984	31.5596	1.27486	0.286134	4.45547	8.37115e-06	2.09997e-05	GSTT2
ENSG00000099985	5.89298	5.06281	1.10582	4.57835	4.68664e-06	1.19298e-05	OSM
ENSG00000099991	1826.24	-0.0132761	0.0453211	-0.292934	0.769573	0.825108	CABIN1
ENSG00000099992	611.613	1.29717	0.0695555	18.6494	1.27687e-77	1.48195e-76	TBC1D10A
ENSG00000099994	16.8013	3.76394	0.5597	6.72493	1.75679e-11	5.86865e-11	SUSD2
ENSG00000099995	5574.61	-0.504293	0.0333623	-15.1157	1.27647e-51	1.05813e-50	SF3A1
ENSG00000099998	4.38302	5.4328	1.15286	4.71244	2.44764e-06	6.33689e-06	GGT5
ENSG00000099999	807.785	1.62215	0.067757	23.9407	1.15501e-126	2.24523e-125	RNF215
ENSG00000100003	359.529	1.20285	0.0905341	13.2862	2.78465e-40	1.90399e-39	SEC14L2
ENSG00000100014	702.35	-0.0773736	0.0619039	-1.2499	0.211337	0.292308	SPECC1L
ENSG00000100023	1471.39	0.0631145	0.0512033	1.23263	0.217715	0.299959	PPIL2
ENSG00000100024	10.0979	2.36422	0.564481	4.18832	2.81028e-05	6.79616e-05	UPB1
ENSG00000100027	6.74726	-0.241256	0.536333	-0.449824	0.652837	0.731048	YPEL1
ENSG00000100028	2185.82	-0.846306	0.0455778	-18.5684	5.79191e-77	6.66822e-76	SNRPD3
ENSG00000100029	5502.65	-0.330036	0.0438681	-7.52337	5.33819e-14	1.93795e-13	PES1
ENSG00000100030	3706.32	0.598709	0.0417268	14.3483	1.09143e-46	8.42081e-46	MAPK1
ENSG00000100031	229.425	1.46135	0.107804	13.5556	7.33688e-42	5.19114e-41	GGT1
ENSG00000100034	4024	0.242698	0.0377193	6.43434	1.24015e-10	4.0014e-10	PPM1F
ENSG00000100036	483.383	0.292864	0.0760699	3.84993	0.000118151	0.000271593	SLC35E4
ENSG00000100038	63.7412	-0.325228	0.184987	-1.75812	0.0787274	0.122913	TOP3B
ENSG00000100053	13.6089	0.505362	0.404854	1.24826	0.211937	0.293042	CRYBB3
ENSG00000100055	70.0055	1.33669	0.187925	7.11289	1.13635e-12	3.96033e-12	CYTH4
ENSG00000100056	400.849	-0.493964	0.0773523	-6.3859	1.70388e-10	5.4637e-10	ESS2
ENSG00000100058	174.135	-0.672744	0.11233	-5.98899	2.11143e-09	6.43719e-09	CRYBB2P1
ENSG00000100060	2.77625	-1.12086	0.880526	-1.27294	0.203039	0.282354	MFNG
ENSG00000100065	966.818	-2.17419	0.0666471	-32.6224	1.97092e-233	8.64792e-232	CARD10
ENSG00000100068	47.4807	0.542076	0.210614	2.57379	0.010059	0.0186929	LRP5L
ENSG00000100075	3393.18	0.473674	0.0439621	10.7746	4.53663e-27	2.35882e-26	SLC25A1
ENSG00000100077	152.452	-0.15968	0.117201	-1.36244	0.173059	0.245806	GRK3
ENSG00000100079	17.0233	-0.612857	0.34091	-1.79771	0.0722236	0.113778	LGALS2
ENSG00000100083	1817.75	0.757035	0.0510857	14.8189	1.10532e-49	8.91711e-49	GGA1
ENSG00000100084	720.931	-0.440667	0.0612811	-7.19091	6.4362e-13	2.26022e-12	HIRA
ENSG00000100092	723.428	0.884348	0.067628	13.0767	4.477e-39	2.98336e-38	SH3BP1
ENSG00000100097	20518.9	0.209095	0.0454359	4.60197	4.18505e-06	1.06798e-05	LGALS1
ENSG00000100099	1102.07	-0.286361	0.0513359	-5.57818	2.43054e-08	7.05477e-08	HPS4
ENSG00000100100	263.985	2.29074	0.110704	20.6925	4.04804e-95	5.74163e-94	PIK3IP1
ENSG00000100104	523.904	-0.367421	0.0685519	-5.35974	8.33411e-08	2.35187e-07	SRRD
ENSG00000100105	807.862	-0.130552	0.0582915	-2.23965	0.0251139	0.0437784	PATZ1
ENSG00000100106	2916.8	1.22124	0.0415875	29.3655	1.51661e-189	4.86192e-188	TRIOBP
ENSG00000100109	1253.6	0.187998	0.0497191	3.78121	0.000156068	0.000355835	TFIP11
ENSG00000100116	286.27	0.486441	0.0918106	5.29831	1.16881e-07	3.273e-07	GCAT
ENSG00000100124	783.713	0.0151119	0.0586325	0.257739	0.796608	0.846563	ANKRD54
ENSG00000100129	5938.42	-0.0826911	0.0401456	-2.05978	0.0394196	0.0660813	EIF3L
ENSG00000100138	3374.63	-0.715477	0.0376456	-19.0056	1.53348e-80	1.84108e-79	SNU13
ENSG00000100139	2977.93	-0.445729	0.0384551	-11.5909	4.5822e-31	2.59729e-30	MICALL1
ENSG00000100142	3.61592	1.28454	0.903021	1.42249	0.154885	0.223558	POLR2F
ENSG00000100147	86.7814	-1.30096	0.167027	-7.78889	6.76026e-15	2.53144e-14	CCDC134
ENSG00000100150	339.231	0.257572	0.0828868	3.10752	0.00188664	0.00386257	DEPDC5
ENSG00000100151	574.03	-0.153887	0.0662564	-2.3226	0.0202005	0.035833	PICK1
ENSG00000100154	52.8585	-0.560929	0.202831	-2.7655	0.00568354	0.0109653	TTC28
ENSG00000100156	9.67468	1.72554	0.521701	3.30753	0.000941234	0.00199084	SLC16A8
ENSG00000100162	255.947	-1.87627	0.111227	-16.8688	7.63575e-64	7.50531e-63	CENPM
ENSG00000100167	10.5562	-0.506743	0.435827	-1.16272	0.244945	0.331117	SEPTIN3
ENSG00000100191	24.0125	-0.379325	0.292649	-1.29618	0.194914	0.272531	SLC5A4
ENSG00000100196	277.997	-0.271823	0.0901191	-3.01626	0.00255914	0.00515717	KDELR3
ENSG00000100197	21.0402	0.614133	0.329513	1.86376	0.062356	0.0998645	CYP2D6
ENSG00000100201	9976.97	0.32055	0.0381609	8.39997	4.46603e-17	1.79318e-16	DDX17
ENSG00000100207	2169.27	-0.526875	0.040391	-13.0444	6.84322e-39	4.54155e-38	TCF20
ENSG00000100209	260.354	0.375113	0.0965502	3.88516	0.000102261	0.00023646	HSCB
ENSG00000100211	259.586	-0.499196	0.0987633	-5.05447	4.31589e-07	1.1712e-06	CBY1
ENSG00000100216	4168.94	-0.37078	0.0461218	-8.03916	9.046e-16	3.48801e-15	TOMM22
ENSG00000100219	798.48	-2.42284	0.0657955	-36.8239	7.6644e-297	4.89479e-295	XBP1
ENSG00000100220	2046.02	-0.542007	0.0457875	-11.8375	2.49899e-32	1.45955e-31	RTCB
ENSG00000100221	1575.03	-0.908935	0.04543	-20.0074	4.74926e-89	6.2561e-88	JOSD1
ENSG00000100225	2080.73	0.0487965	0.0444535	1.0977	0.272337	0.362087	FBXO7
ENSG00000100226	2052.9	0.155692	0.041408	3.75994	0.000169951	0.000386081	GTPBP1
[truncated: 22,076 more rows]
